# Supplementary material for: Causal relationship between plasma lipidome and four types of pancreatitis: a bidirectional Mendelian randomization study
Source: Front Endocrinol (Lausanne). 2024 Sep 30;15:1415474. doi: 10.3389/fendo.2024.1415474 (PMC11471641; doi:10.3389/fendo.2024.1415474)
Supplement: Supplementary file 2 [file Table1.xlsx]

## Sheet: Detailed information of lipids
GWAS ID	Lipid species	Lipid class	Structural category	Lipids Name	Shorthand notation
GCST90277238	CE 14:0;0	Cholesterol ester (CE)	Sterols (ST)	Sterol ester (27:1/14:0)	SE 27:1/14:0
GCST90277239	CE 15:0;0	Cholesterol ester (CE)	Sterols (ST)	Sterol ester (27:1/15:0)	SE 27:1/15:0
GCST90277240	CE 16:0;0	Cholesterol ester (CE)	Sterols (ST)	Sterol ester (27:1/16:0)	SE 27:1/16:0
GCST90277241	CE 16:1;0	Cholesterol ester (CE)	Sterols (ST)	Sterol ester (27:1/16:1)	SE 27:1/16:1
GCST90277242	CE 17:0;0	Cholesterol ester (CE)	Sterols (ST)	Sterol ester (27:1/17:0)	SE 27:1/17:0
GCST90277243	CE 17:1;0	Cholesterol ester (CE)	Sterols (ST)	Sterol ester (27:1/17:1)	SE 27:1/17:1
GCST90277244	CE 18:0;0	Cholesterol ester (CE)	Sterols (ST)	Sterol ester (27:1/18:0)	SE 27:1/18:0
GCST90277245	CE 18:1;0	Cholesterol ester (CE)	Sterols (ST)	Sterol ester (27:1/18:1)	SE 27:1/18:1
GCST90277246	CE 18:2;0	Cholesterol ester (CE)	Sterols (ST)	Sterol ester (27:1/18:2)	SE 27:1/18:2
GCST90277247	CE 18:3;0	Cholesterol ester (CE)	Sterols (ST)	Sterol ester (27:1/18:3)	SE 27:1/18:3
GCST90277248	CE 20:2;0	Cholesterol ester (CE)	Sterols (ST)	Sterol ester (27:1/20:2)	SE 27:1/20:2
GCST90277249	CE 20:3;0	Cholesterol ester (CE)	Sterols (ST)	Sterol ester (27:1/20:3)	SE 27:1/20:3
GCST90277250	CE 20:4;0	Cholesterol ester (CE)	Sterols (ST)	Sterol ester (27:1/20:4)	SE 27:1/20:4
GCST90277251	CE 20:5;0	Cholesterol ester (CE)	Sterols (ST)	Sterol ester (27:1/20:5)	SE 27:1/20:5
GCST90277252	CE 22:6;0	Cholesterol ester (CE)	Sterols (ST)	Sterol ester (27:1/22:6)	SE 27:1/22:6
GCST90277253	Cer 40:1;2	Ceramide (Cer)	Sphingolipids (SL)	Ceramide (d40:1)	Cer 40:1;O2
GCST90277254	Cer 40:2;2	Ceramide (Cer)	Sphingolipids (SL)	Ceramide (d40:2)	Cer 40:2;O2
GCST90277255	Cer 42:1;2	Ceramide (Cer)	Sphingolipids (SL)	Ceramide (d42:1)	Cer 42:1;O2
GCST90277256	Cer 42:2;2	Ceramide (Cer)	Sphingolipids (SL)	Ceramide (d42:2)	Cer 42:2;O2
GCST90277257	Chol	Cholesterol (Chol)	Sterols (ST)	cholesterol	ST 27:1;O
GCST90277258	DAG 16:0;0_18:1;0	Diacylglycerol (DAG)	Glycerolipids (GL)	Diacylglycerol (16:0_18:1)	DG 16:0_18:1
GCST90277259	DAG 16:0;0_18:2;0	Diacylglycerol (DAG)	Glycerolipids (GL)	Diacylglycerol (16:0_18:2)	DG 16:0_18:2
GCST90277260	DAG 16:1;0_18:1;0	Diacylglycerol (DAG)	Glycerolipids (GL)	Diacylglycerol (16:1_18:1)	DG 16:1_18:1
GCST90277261	DAG 18:1;0_18:1;0	Diacylglycerol (DAG)	Glycerolipids (GL)	Diacylglycerol (18:1_18:1)	DG 18:1_18:1
GCST90277262	DAG 18:1;0_18:2;0	Diacylglycerol (DAG)	Glycerolipids (GL)	Diacylglycerol (18:1_18:2)	DG 18:1_18:2
GCST90277263	DAG 18:1;0_18:3;0	Diacylglycerol (DAG)	Glycerolipids (GL)	Diacylglycerol (18:1_18:3)	DG 18:1_18:3
GCST90277264	LPC 16:0;0	Lysophosphatidylcholine (LPC)	Glycerophospholipids (GP)	Phosphatidylcholine (16:0_0:0)	LPC 16:0
GCST90277265	LPC 18:0;0	Lysophosphatidylcholine (LPC)	Glycerophospholipids (GP)	Phosphatidylcholine (18:0_0:0)	LPC 18:0
GCST90277266	LPC 18:1;0	Lysophosphatidylcholine (LPC)	Glycerophospholipids (GP)	Phosphatidylcholine (18:1_0:0)	LPC 18:1
GCST90277267	LPC 18:2;0	Lysophosphatidylcholine (LPC)	Glycerophospholipids (GP)	Phosphatidylcholine (18:2_0:0)	LPC 18:2
GCST90277268	LPC 20:4;0	Lysophosphatidylcholine (LPC)	Glycerophospholipids (GP)	Phosphatidylcholine (20:4_0:0)	LPC 20:4
GCST90277269	LPE 18:0;0	Lysophosphatidylethanolamine (LPE)	Glycerophospholipids (GP)	Phosphatidylethanolamine (18:0_0:0)	LPE 18:0
GCST90277270	LPE 18:1;0	Lysophosphatidylethanolamine (LPE)	Glycerophospholipids (GP)	Phosphatidylethanolamine (18:1_0:0)	LPE 18:1
GCST90277271	LPE 18:2;0	Lysophosphatidylethanolamine (LPE)	Glycerophospholipids (GP)	Phosphatidylethanolamine (18:2_0:0)	LPE 18:2
GCST90277272	PC 14:0;0_16:0;0	Phosphatidylcholine (PC)	Glycerophospholipids (GP)	Phosphatidylcholine (14:0_16:0)	PC 14:0_16:0
GCST90277273	PC 14:0;0_18:1;0	Phosphatidylcholine (PC)	Glycerophospholipids (GP)	Phosphatidylcholine (14:0_18:1)	PC 14:0_18:1
GCST90277274	PC 14:0;0_18:2;0	Phosphatidylcholine (PC)	Glycerophospholipids (GP)	Phosphatidylcholine (14:0_18:2)	PC 14:0_18:2
GCST90277275	PC 15:0;0_18:1;0	Phosphatidylcholine (PC)	Glycerophospholipids (GP)	Phosphatidylcholine (15:0_18:1)	PC 15:0_18:1
GCST90277276	PC 15:0;0_18:2;0	Phosphatidylcholine (PC)	Glycerophospholipids (GP)	Phosphatidylcholine (15:0_18:2)	PC 15:0_18:2
GCST90277277	PC 16:0;0_16:0;0	Phosphatidylcholine (PC)	Glycerophospholipids (GP)	Phosphatidylcholine (16:0_16:0)	PC 16:0_16:0
GCST90277278	PC 16:0;0_16:1;0	Phosphatidylcholine (PC)	Glycerophospholipids (GP)	Phosphatidylcholine (16:0_16:1)	PC 16:0_16:1
GCST90277279	PC 16:0;0_17:1;0	Phosphatidylcholine (PC)	Glycerophospholipids (GP)	Phosphatidylcholine (16:0_17:1)	PC 16:0_17:1
GCST90277280	PC 16:0;0_18:0;0	Phosphatidylcholine (PC)	Glycerophospholipids (GP)	Phosphatidylcholine (16:0_18:0)	PC 16:0_18:0
GCST90277281	PC 16:0;0_18:1;0	Phosphatidylcholine (PC)	Glycerophospholipids (GP)	Phosphatidylcholine (16:0_18:1)	PC 16:0_18:1
GCST90277282	PC 16:0;0_18:2;0	Phosphatidylcholine (PC)	Glycerophospholipids (GP)	Phosphatidylcholine (16:0_18:2)	PC 16:0_18:2
GCST90277283	PC 16:0;0_18:3;0	Phosphatidylcholine (PC)	Glycerophospholipids (GP)	Phosphatidylcholine (16:0_18:3)	PC 16:0_18:3
GCST90277284	PC 16:0;0_20:1;0	Phosphatidylcholine (PC)	Glycerophospholipids (GP)	Phosphatidylcholine (16:0_20:1)	PC 16:0_20:1
GCST90277285	PC 16:0;0_20:2;0	Phosphatidylcholine (PC)	Glycerophospholipids (GP)	Phosphatidylcholine (16:0_20:2)	PC 16:0_20:2
GCST90277286	PC 16:0;0_20:3;0	Phosphatidylcholine (PC)	Glycerophospholipids (GP)	Phosphatidylcholine (16:0_20:3)	PC 16:0_20:3
GCST90277287	PC 16:0;0_20:4;0	Phosphatidylcholine (PC)	Glycerophospholipids (GP)	Phosphatidylcholine (16:0_20:4)	PC 16:0_20:4
GCST90277288	PC 16:0;0_20:5;0	Phosphatidylcholine (PC)	Glycerophospholipids (GP)	Phosphatidylcholine (16:0_20:5)	PC 16:0_20:5
GCST90277289	PC 16:0;0_22:4;0	Phosphatidylcholine (PC)	Glycerophospholipids (GP)	Phosphatidylcholine (16:0_22:4)	PC 16:0_22:4
GCST90277290	PC 16:0;0_22:5;0	Phosphatidylcholine (PC)	Glycerophospholipids (GP)	Phosphatidylcholine (16:0_22:5)	PC 16:0_22:5
GCST90277291	PC 16:0;0_22:6;0	Phosphatidylcholine (PC)	Glycerophospholipids (GP)	Phosphatidylcholine (16:0_22:6)	PC 16:0_22:6
GCST90277292	PC 16:1;0_18:0;0	Phosphatidylcholine (PC)	Glycerophospholipids (GP)	Phosphatidylcholine (16:1_18:0)	PC 16:1_18:0
GCST90277293	PC 16:1;0_18:1;0	Phosphatidylcholine (PC)	Glycerophospholipids (GP)	Phosphatidylcholine (16:1_18:1)	PC 16:1_18:1
GCST90277294	PC 16:1;0_18:2;0	Phosphatidylcholine (PC)	Glycerophospholipids (GP)	Phosphatidylcholine (16:1_18:2)	PC 16:1_18:2
GCST90277295	PC 16:1;0_20:4;0	Phosphatidylcholine (PC)	Glycerophospholipids (GP)	Phosphatidylcholine (16:1_20:4)	PC 16:1_20:4
GCST90277296	PC 17:0;0_18:1;0	Phosphatidylcholine (PC)	Glycerophospholipids (GP)	Phosphatidylcholine (17:0_18:1)	PC 17:0_18:1
GCST90277297	PC 17:0;0_18:2;0	Phosphatidylcholine (PC)	Glycerophospholipids (GP)	Phosphatidylcholine (17:0_18:2)	PC 17:0_18:2
GCST90277298	PC 17:0;0_20:4;0	Phosphatidylcholine (PC)	Glycerophospholipids (GP)	Phosphatidylcholine (17:0_20:4)	PC 17:0_20:4
GCST90277299	PC 18:0;0_18:1;0	Phosphatidylcholine (PC)	Glycerophospholipids (GP)	Phosphatidylcholine (18:0_18:1)	PC 18:0_18:1
GCST90277300	PC 18:0;0_18:2;0	Phosphatidylcholine (PC)	Glycerophospholipids (GP)	Phosphatidylcholine (18:0_18:2)	PC 18:0_18:2
GCST90277301	PC 18:0;0_18:3;0	Phosphatidylcholine (PC)	Glycerophospholipids (GP)	Phosphatidylcholine (18:0_18:3)	PC 18:0_18:3
GCST90277302	PC 18:0;0_20:2;0	Phosphatidylcholine (PC)	Glycerophospholipids (GP)	Phosphatidylcholine (18:0_20:2)	PC 18:0_20:2
GCST90277303	PC 18:0;0_20:3;0	Phosphatidylcholine (PC)	Glycerophospholipids (GP)	Phosphatidylcholine (18:0_20:3)	PC 18:0_20:3
GCST90277304	PC 18:0;0_20:4;0	Phosphatidylcholine (PC)	Glycerophospholipids (GP)	Phosphatidylcholine (18:0_20:4)	PC 18:0_20:4
GCST90277305	PC 18:0;0_20:5;0	Phosphatidylcholine (PC)	Glycerophospholipids (GP)	Phosphatidylcholine (18:0_20:5)	PC 18:0_20:5
GCST90277306	PC 18:0;0_22:5;0	Phosphatidylcholine (PC)	Glycerophospholipids (GP)	Phosphatidylcholine (18:0_22:5)	PC 18:0_22:5
GCST90277307	PC 18:0;0_22:6;0	Phosphatidylcholine (PC)	Glycerophospholipids (GP)	Phosphatidylcholine (18:0_22:6)	PC 18:0_22:6
GCST90277308	PC 18:1;0_18:1;0	Phosphatidylcholine (PC)	Glycerophospholipids (GP)	Phosphatidylcholine (18:1_18:1)	PC 18:1_18:1
GCST90277309	PC 18:1;0_18:2;0	Phosphatidylcholine (PC)	Glycerophospholipids (GP)	Phosphatidylcholine (18:1_18:2)	PC 18:1_18:2
GCST90277310	PC 18:1;0_18:3;0	Phosphatidylcholine (PC)	Glycerophospholipids (GP)	Phosphatidylcholine (18:1_18:3)	PC 18:1_18:3
GCST90277311	PC 18:1;0_20:2;0	Phosphatidylcholine (PC)	Glycerophospholipids (GP)	Phosphatidylcholine (18:1_20:2)	PC 18:1_20:2
GCST90277312	PC 18:1;0_20:3;0	Phosphatidylcholine (PC)	Glycerophospholipids (GP)	Phosphatidylcholine (18:1_20:3)	PC 18:1_20:3
GCST90277313	PC 18:1;0_20:4;0	Phosphatidylcholine (PC)	Glycerophospholipids (GP)	Phosphatidylcholine (18:1_20:4)	PC 18:1_20:4
GCST90277314	PC 18:2;0_18:2;0	Phosphatidylcholine (PC)	Glycerophospholipids (GP)	Phosphatidylcholine (18:2_18:2)	PC 18:2_18:2
GCST90277315	PC 18:2;0_20:1;0	Phosphatidylcholine (PC)	Glycerophospholipids (GP)	Phosphatidylcholine (18:2_20:1)	PC 18:2_20:1
GCST90277316	PC 18:2;0_20:3;0	Phosphatidylcholine (PC)	Glycerophospholipids (GP)	Phosphatidylcholine (18:2_20:3)	PC 18:2_20:3
GCST90277317	PC 18:2;0_20:4;0	Phosphatidylcholine (PC)	Glycerophospholipids (GP)	Phosphatidylcholine (18:2_20:4)	PC 18:2_20:4
GCST90277318	PC O-16:0;0/16:0;0	Phosphatidylcholine-ether (PCO)	Glycerophospholipids (GP)	Phosphatidylcholine (O-16:0_16:0)	PC O-16:0/16:0
GCST90277319	PC O-16:0;0/16:1;0	Phosphatidylcholine-ether (PCO)	Glycerophospholipids (GP)	Phosphatidylcholine (O-16:0_16:1)	PC O-16:0/16:1
GCST90277320	PC O-16:0;0/18:1;0	Phosphatidylcholine-ether (PCO)	Glycerophospholipids (GP)	Phosphatidylcholine (O-16:0_18:1)	PC O-16:0/18:1
GCST90277321	PC O-16:0;0/18:2;0	Phosphatidylcholine-ether (PCO)	Glycerophospholipids (GP)	Phosphatidylcholine (O-16:0_18:2)	PC O-16:0/18:2
GCST90277322	PC O-16:0;0/20:3;0	Phosphatidylcholine-ether (PCO)	Glycerophospholipids (GP)	Phosphatidylcholine (O-16:0_20:3)	PC O-16:0/20:3
GCST90277323	PC O-16:0;0/20:4;0	Phosphatidylcholine-ether (PCO)	Glycerophospholipids (GP)	Phosphatidylcholine (O-16:0_20:4)	PC O-16:0/20:4
GCST90277324	PC O-16:0;0/22:5;0	Phosphatidylcholine-ether (PCO)	Glycerophospholipids (GP)	Phosphatidylcholine (O-16:0_22:5)	PC O-16:0/22:5
GCST90277325	PC O-16:1;0/16:0;0	Phosphatidylcholine-ether (PCO)	Glycerophospholipids (GP)	Phosphatidylcholine (O-16:1_16:0)	PC O-16:1/16:0
GCST90277326	PC O-16:1;0/18:0;0	Phosphatidylcholine-ether (PCO)	Glycerophospholipids (GP)	Phosphatidylcholine (O-16:1_18:0)	PC O-16:1/18:0
GCST90277327	PC O-16:1;0/18:1;0	Phosphatidylcholine-ether (PCO)	Glycerophospholipids (GP)	Phosphatidylcholine (O-16:1_18:1)	PC O-16:1/18:1
GCST90277328	PC O-16:1;0/18:2;0	Phosphatidylcholine-ether (PCO)	Glycerophospholipids (GP)	Phosphatidylcholine (O-16:1_18:2)	PC O-16:1/18:2
GCST90277329	PC O-16:1;0/20:3;0	Phosphatidylcholine-ether (PCO)	Glycerophospholipids (GP)	Phosphatidylcholine (O-16:1_20:3)	PC O-16:1/20:3
GCST90277330	PC O-16:1;0/20:4;0	Phosphatidylcholine-ether (PCO)	Glycerophospholipids (GP)	Phosphatidylcholine (O-16:1_20:4)	PC O-16:1/20:4
GCST90277331	PC O-16:2;0/18:0;0	Phosphatidylcholine-ether (PCO)	Glycerophospholipids (GP)	Phosphatidylcholine (O-16:2_18:0)	PC O-16:2/18:0
GCST90277332	PC O-17:0;0/15:0;0	Phosphatidylcholine-ether (PCO)	Glycerophospholipids (GP)	Phosphatidylcholine (O-17:0_15:0)	PC O-17:0/15:0
GCST90277333	PC O-17:0;0/17:1;0	Phosphatidylcholine-ether (PCO)	Glycerophospholipids (GP)	Phosphatidylcholine (O-17:0_17:1)	PC O-17:0/17:1
GCST90277334	PC O-18:0;0/14:0;0	Phosphatidylcholine-ether (PCO)	Glycerophospholipids (GP)	Phosphatidylcholine (O-18:0_14:0)	PC O-18:0/14:0
GCST90277335	PC O-18:0;0/16:1;0	Phosphatidylcholine-ether (PCO)	Glycerophospholipids (GP)	Phosphatidylcholine (O-18:0_16:1)	PC O-18:0/16:1
GCST90277336	PC O-18:0;0/20:4;0	Phosphatidylcholine-ether (PCO)	Glycerophospholipids (GP)	Phosphatidylcholine (O-18:0_20:4)	PC O-18:0/20:4
GCST90277337	PC O-18:1;0/16:0;0	Phosphatidylcholine-ether (PCO)	Glycerophospholipids (GP)	Phosphatidylcholine (O-18:1_16:0)	PC O-18:1/16:0
GCST90277338	PC O-18:1;0/18:2;0	Phosphatidylcholine-ether (PCO)	Glycerophospholipids (GP)	Phosphatidylcholine (O-18:1_18:2)	PC O-18:1/18:2
GCST90277339	PC O-18:1;0/20:3;0	Phosphatidylcholine-ether (PCO)	Glycerophospholipids (GP)	Phosphatidylcholine (O-18:1_20:3)	PC O-18:1/20:3
GCST90277340	PC O-18:1;0/20:4;0	Phosphatidylcholine-ether (PCO)	Glycerophospholipids (GP)	Phosphatidylcholine (O-18:1_20:4)	PC O-18:1/20:4
GCST90277341	PC O-18:2;0/16:0;0	Phosphatidylcholine-ether (PCO)	Glycerophospholipids (GP)	Phosphatidylcholine (O-18:2_16:0)	PC O-18:2/16:0
GCST90277342	PC O-18:2;0/18:1;0	Phosphatidylcholine-ether (PCO)	Glycerophospholipids (GP)	Phosphatidylcholine (O-18:2_18:1)	PC O-18:2/18:1
GCST90277343	PC O-18:2;0/18:2;0	Phosphatidylcholine-ether (PCO)	Glycerophospholipids (GP)	Phosphatidylcholine (O-18:2_18:2)	PC O-18:2/18:2
GCST90277344	PC O-18:2;0/20:4;0	Phosphatidylcholine-ether (PCO)	Glycerophospholipids (GP)	Phosphatidylcholine (O-18:2_20:4)	PC O-18:2/20:4
GCST90277345	PE 16:0;0_18:2;0	Phosphatidylethanolamine (PE)	Glycerophospholipids (GP)	Phosphatidylethanolamine (16:0_18:2)	PE 16:0_18:2
GCST90277346	PE 16:0;0_20:4;0	Phosphatidylethanolamine (PE)	Glycerophospholipids (GP)	Phosphatidylethanolamine (16:0_20:4)	PE 16:0_20:4
GCST90277347	PE 18:0;0_18:2;0	Phosphatidylethanolamine (PE)	Glycerophospholipids (GP)	Phosphatidylethanolamine (18:0_18:2)	PE 18:0_18:2
GCST90277348	PE 18:0;0_20:4;0	Phosphatidylethanolamine (PE)	Glycerophospholipids (GP)	Phosphatidylethanolamine (18:0_20:4)	PE 18:0_20:4
GCST90277349	PE 18:1;0_18:1;0	Phosphatidylethanolamine (PE)	Glycerophospholipids (GP)	Phosphatidylethanolamine (18:1_18:1)	PE 18:1_18:1
GCST90277350	PE O-16:1;0/18:2;0	Phosphatidylethanolamine-ether (PEO)	Glycerophospholipids (GP)	Phosphatidylethanolamine (O-16:1_18:2)	PE O-16:1/18:2
GCST90277351	PE O-16:1;0/20:4;0	Phosphatidylethanolamine-ether (PEO)	Glycerophospholipids (GP)	Phosphatidylethanolamine (O-16:1_20:4)	PE O-16:1/20:4
GCST90277352	PE O-16:1;0/22:5;0	Phosphatidylethanolamine-ether (PEO)	Glycerophospholipids (GP)	Phosphatidylethanolamine (O-16:1_22:5)	PE O-16:1/22:5
GCST90277353	PE O-18:1;0/18:2;0	Phosphatidylethanolamine-ether (PEO)	Glycerophospholipids (GP)	Phosphatidylethanolamine (O-18:1_18:2)	PE O-18:1/18:2
GCST90277354	PE O-18:1;0/20:4;0	Phosphatidylethanolamine-ether (PEO)	Glycerophospholipids (GP)	Phosphatidylethanolamine (O-18:1_20:4)	PE O-18:1/20:4
GCST90277355	PE O-18:2;0/18:1;0	Phosphatidylethanolamine-ether (PEO)	Glycerophospholipids (GP)	Phosphatidylethanolamine (O-18:2_18:1)	PE O-18:2/18:1
GCST90277356	PE O-18:2;0/18:2;0	Phosphatidylethanolamine-ether (PEO)	Glycerophospholipids (GP)	Phosphatidylethanolamine (O-18:2_18:2)	PE O-18:2/18:2
GCST90277357	PE O-18:2;0/20:4;0	Phosphatidylethanolamine-ether (PEO)	Glycerophospholipids (GP)	Phosphatidylethanolamine (O-18:2_20:4)	PE O-18:2/20:4
GCST90277358	PI 16:0;0_18:1;0	Phosphatidylinositol (PI)	Glycerophospholipids (GP)	Phosphatidylinositol (16:0_18:1)	PI 16:0_18:1
GCST90277359	PI 16:0;0_18:2;0	Phosphatidylinositol (PI)	Glycerophospholipids (GP)	Phosphatidylinositol (16:0_18:2)	PI 16:0_18:2
GCST90277360	PI 16:0;0_20:4;0	Phosphatidylinositol (PI)	Glycerophospholipids (GP)	Phosphatidylinositol (16:0_20:4)	PI 16:0_20:4
GCST90277361	PI 18:0;0_18:1;0	Phosphatidylinositol (PI)	Glycerophospholipids (GP)	Phosphatidylinositol (18:0_18:1)	PI 18:0_18:1
GCST90277362	PI 18:0;0_18:2;0	Phosphatidylinositol (PI)	Glycerophospholipids (GP)	Phosphatidylinositol (18:0_18:2)	PI 18:0_18:2
GCST90277363	PI 18:0;0_20:3;0	Phosphatidylinositol (PI)	Glycerophospholipids (GP)	Phosphatidylinositol (18:0_20:3)	PI 18:0_20:3
GCST90277364	PI 18:0;0_20:4;0	Phosphatidylinositol (PI)	Glycerophospholipids (GP)	Phosphatidylinositol (18:0_20:4)	PI 18:0_20:4
GCST90277365	PI 18:1;0_18:1;0	Phosphatidylinositol (PI)	Glycerophospholipids (GP)	Phosphatidylinositol (18:1_18:1)	PI 18:1_18:1
GCST90277366	PI 18:1;0_18:2;0	Phosphatidylinositol (PI)	Glycerophospholipids (GP)	Phosphatidylinositol (18:1_18:2)	PI 18:1_18:2
GCST90277367	PI 18:1;0_20:4;0	Phosphatidylinositol (PI)	Glycerophospholipids (GP)	Phosphatidylinositol (18:1_20:4)	PI 18:1_20:4
GCST90277368	SM 32:1;2	Sphingomyelin (SM)	Sphingolipids (SL)	Sphingomyelin (d32:1)	SM 32:1;O2
GCST90277369	SM 34:0;2	Sphingomyelin (SM)	Sphingolipids (SL)	Sphingomyelin (d34:0)	SM 34:0;O2
GCST90277370	SM 34:1;2	Sphingomyelin (SM)	Sphingolipids (SL)	Sphingomyelin (d34:1)	SM 34:1;O2
GCST90277371	SM 34:2;2	Sphingomyelin (SM)	Sphingolipids (SL)	Sphingomyelin (d34:2)	SM 34:2;O2
GCST90277372	SM 36:1;2	Sphingomyelin (SM)	Sphingolipids (SL)	Sphingomyelin (d36:1)	SM 36:1;O2
GCST90277373	SM 36:2;2	Sphingomyelin (SM)	Sphingolipids (SL)	Sphingomyelin (d36:2)	SM 36:2;O2
GCST90277374	SM 38:1;2	Sphingomyelin (SM)	Sphingolipids (SL)	Sphingomyelin (d38:1)	SM 38:1;O2
GCST90277375	SM 38:2;2	Sphingomyelin (SM)	Sphingolipids (SL)	Sphingomyelin (d38:2)	SM 38:2;O2
GCST90277376	SM 40:1;2	Sphingomyelin (SM)	Sphingolipids (SL)	Sphingomyelin (d40:1)	SM 40:1;O2
GCST90277377	SM 40:2;2	Sphingomyelin (SM)	Sphingolipids (SL)	Sphingomyelin (d40:2)	SM 40:2;O2
GCST90277378	SM 42:2;2	Sphingomyelin (SM)	Sphingolipids (SL)	Sphingomyelin (d42:2)	SM 42:2;O2
GCST90277379	TAG 46:1;0	Triacylglycerol (TAG)	Glycerolipids (GL)	Triacylglycerol (46:1)	TG 46:1
GCST90277380	TAG 46:2;0	Triacylglycerol (TAG)	Glycerolipids (GL)	Triacylglycerol (46:2)	TG 46:2
GCST90277381	TAG 48:0;0	Triacylglycerol (TAG)	Glycerolipids (GL)	Triacylglycerol (48:0)	TG 48:0
GCST90277382	TAG 48:1;0	Triacylglycerol (TAG)	Glycerolipids (GL)	Triacylglycerol (48:1)	TG 48:1
GCST90277383	TAG 48:2;0	Triacylglycerol (TAG)	Glycerolipids (GL)	Triacylglycerol (48:2)	TG 48:2
GCST90277384	TAG 48:3;0	Triacylglycerol (TAG)	Glycerolipids (GL)	Triacylglycerol (48:3)	TG 48:3
GCST90277385	TAG 49:1;0	Triacylglycerol (TAG)	Glycerolipids (GL)	Triacylglycerol (49:1)	TG 49:1
GCST90277386	TAG 49:2;0	Triacylglycerol (TAG)	Glycerolipids (GL)	Triacylglycerol (49:2)	TG 49:2
GCST90277387	TAG 50:1;0	Triacylglycerol (TAG)	Glycerolipids (GL)	Triacylglycerol (50:1)	TG 50:1
GCST90277388	TAG 50:2;0	Triacylglycerol (TAG)	Glycerolipids (GL)	Triacylglycerol (50:2)	TG 50:2
GCST90277389	TAG 50:3;0	Triacylglycerol (TAG)	Glycerolipids (GL)	Triacylglycerol (50:3)	TG 50:3
GCST90277390	TAG 50:4;0	Triacylglycerol (TAG)	Glycerolipids (GL)	Triacylglycerol (50:4)	TG 50:4
GCST90277391	TAG 50:5;0	Triacylglycerol (TAG)	Glycerolipids (GL)	Triacylglycerol (50:5)	TG 50:5
GCST90277392	TAG 51:1;0	Triacylglycerol (TAG)	Glycerolipids (GL)	Triacylglycerol (51:1)	TG 51:1
GCST90277393	TAG 51:2;0	Triacylglycerol (TAG)	Glycerolipids (GL)	Triacylglycerol (51:2)	TG 51:2
GCST90277394	TAG 51:3;0	Triacylglycerol (TAG)	Glycerolipids (GL)	Triacylglycerol (51:3)	TG 51:3
GCST90277395	TAG 51:4;0	Triacylglycerol (TAG)	Glycerolipids (GL)	Triacylglycerol (51:4)	TG 51:4
GCST90277396	TAG 52:2;0	Triacylglycerol (TAG)	Glycerolipids (GL)	Triacylglycerol (52:2)	TG 52:2
GCST90277397	TAG 52:3;0	Triacylglycerol (TAG)	Glycerolipids (GL)	Triacylglycerol (52:3)	TG 52:3
GCST90277398	TAG 52:4;0	Triacylglycerol (TAG)	Glycerolipids (GL)	Triacylglycerol (52:4)	TG 52:4
GCST90277399	TAG 52:5;0	Triacylglycerol (TAG)	Glycerolipids (GL)	Triacylglycerol (52:5)	TG 52:5
GCST90277400	TAG 52:6;0	Triacylglycerol (TAG)	Glycerolipids (GL)	Triacylglycerol (52:6)	TG 52:6
GCST90277401	TAG 53:2;0	Triacylglycerol (TAG)	Glycerolipids (GL)	Triacylglycerol (53:2)	TG 53:2
GCST90277402	TAG 53:3;0	Triacylglycerol (TAG)	Glycerolipids (GL)	Triacylglycerol (53:3)	TG 53:3
GCST90277403	TAG 53:4;0	Triacylglycerol (TAG)	Glycerolipids (GL)	Triacylglycerol (53:4)	TG 53:4
GCST90277404	TAG 54:3;0	Triacylglycerol (TAG)	Glycerolipids (GL)	Triacylglycerol (54:3)	TG 54:3
GCST90277405	TAG 54:4;0	Triacylglycerol (TAG)	Glycerolipids (GL)	Triacylglycerol (54:4)	TG 54:4
GCST90277406	TAG 54:5;0	Triacylglycerol (TAG)	Glycerolipids (GL)	Triacylglycerol (54:5)	TG 54:5
GCST90277407	TAG 54:6;0	Triacylglycerol (TAG)	Glycerolipids (GL)	Triacylglycerol (54:6)	TG 54:6
GCST90277408	TAG 54:7;0	Triacylglycerol (TAG)	Glycerolipids (GL)	Triacylglycerol (54:7)	TG 54:7
GCST90277409	TAG 56:3;0	Triacylglycerol (TAG)	Glycerolipids (GL)	Triacylglycerol (56:3)	TG 56:3
GCST90277410	TAG 56:4;0	Triacylglycerol (TAG)	Glycerolipids (GL)	Triacylglycerol (56:4)	TG 56:4
GCST90277411	TAG 56:5;0	Triacylglycerol (TAG)	Glycerolipids (GL)	Triacylglycerol (56:5)	TG 56:5
GCST90277412	TAG 56:6;0	Triacylglycerol (TAG)	Glycerolipids (GL)	Triacylglycerol (56:6)	TG 56:6
GCST90277413	TAG 56:7;0	Triacylglycerol (TAG)	Glycerolipids (GL)	Triacylglycerol (56:7)	TG 56:7
GCST90277414	TAG 56:8;0	Triacylglycerol (TAG)	Glycerolipids (GL)	Triacylglycerol (56:8)	TG 56:8
GCST90277415	TAG 58:7;0	Triacylglycerol (TAG)	Glycerolipids (GL)	Triacylglycerol (58:7)	TG 58:7
GCST90277416	TAG 58:8;0	Triacylglycerol (TAG)	Glycerolipids (GL)	Triacylglycerol (58:8)	TG 58:8
