# Supplementary material for: Causal relationship between plasma lipidome and four types of pancreatitis: a bidirectional Mendelian randomization study
Source: Front Endocrinol (Lausanne). 2024 Sep 30;15:1415474. doi: 10.3389/fendo.2024.1415474 (PMC11471641; doi:10.3389/fendo.2024.1415474)
Supplement: Supplementary file 3 [file Table2.xlsx]

## Sheet: All results of lipids and AP
id.exposure	exposure	outcome	method	nsnp	b	se	pval	lo_ci	up_ci	or	or_lci95	or_uci95	estimate
GCST90277238	Sterol ester (27:1/14:0)	AP	Inverse variance weighted	20	-0.111128	0.0500345	0.0263485	-0.209196	-0.0130608	0.894824	0.811236	0.987024	0.89 (0.81-0.99)
GCST90277238	Sterol ester (27:1/14:0)	AP	Weighted median	20	-0.117198	0.0668778	0.0797015	-0.248279	0.0138825	0.889409	0.780142	1.01398	0.89 (0.78-1.01)
GCST90277238	Sterol ester (27:1/14:0)	AP	MR Egger	20	-0.166836	0.116999	0.170992	-0.396154	0.0624817	0.846338	0.672903	1.06447	0.85 (0.67-1.06)
GCST90277238	Sterol ester (27:1/14:0)	AP	Weighted mode	20	-0.102865	0.127109	0.428379	-0.351998	0.146268	0.902249	0.703281	1.15751	0.90 (0.70-1.16)
GCST90277239	Sterol ester (27:1/15:0)	AP	Inverse variance weighted	23	-0.0424387	0.0563199	0.451132	-0.152826	0.0679483	0.958449	0.858279	1.07031	0.96 (0.86-1.07)
GCST90277239	Sterol ester (27:1/15:0)	AP	Weighted median	23	-0.0150278	0.0668868	0.822232	-0.146126	0.11607	0.985085	0.864049	1.12307	0.99 (0.86-1.12)
GCST90277239	Sterol ester (27:1/15:0)	AP	MR Egger	23	-0.0985684	0.117785	0.412098	-0.329426	0.132289	0.906134	0.719336	1.14144	0.91 (0.72-1.14)
GCST90277239	Sterol ester (27:1/15:0)	AP	Weighted mode	23	-0.0892965	0.145615	0.546008	-0.374702	0.196109	0.914574	0.687494	1.21666	0.91 (0.69-1.22)
GCST90277240	Sterol ester (27:1/16:0)	AP	Inverse variance weighted	41	-0.0904017	0.035081	0.00996787	-0.15916	-0.0216429	0.913564	0.852859	0.97859	0.91 (0.85-0.98)
GCST90277240	Sterol ester (27:1/16:0)	AP	Weighted median	41	-0.127568	0.0464991	0.00607951	-0.218707	-0.0364302	0.880233	0.803557	0.964225	0.88 (0.80-0.96)
GCST90277240	Sterol ester (27:1/16:0)	AP	MR Egger	41	-0.162626	0.0693747	0.0242575	-0.2986	-0.0266513	0.849909	0.741856	0.973701	0.85 (0.74-0.97)
GCST90277240	Sterol ester (27:1/16:0)	AP	Weighted mode	41	-0.150541	0.0629269	0.0215309	-0.273877	-0.0272038	0.860243	0.760425	0.973163	0.86 (0.76-0.97)
GCST90277241	Sterol ester (27:1/16:1)	AP	Inverse variance weighted	26	-0.0263139	0.0583765	0.652161	-0.140732	0.088104	0.974029	0.868722	1.0921	0.97 (0.87-1.09)
GCST90277241	Sterol ester (27:1/16:1)	AP	Weighted median	26	3.17246e-05	0.0656303	0.999614	-0.128604	0.128667	1.00003	0.879322	1.13731	1.00 (0.88-1.14)
GCST90277241	Sterol ester (27:1/16:1)	AP	MR Egger	26	0.2097	0.135266	0.134162	-0.0554209	0.474821	1.23331	0.946087	1.60773	1.23 (0.95-1.61)
GCST90277241	Sterol ester (27:1/16:1)	AP	Weighted mode	26	-0.134998	0.153002	0.386003	-0.434881	0.164885	0.873717	0.647341	1.17926	0.87 (0.65-1.18)
GCST90277242	Sterol ester (27:1/17:0)	AP	Inverse variance weighted	29	0.0831185	0.0469866	0.0768969	-0.0089753	0.175212	1.08667	0.991065	1.1915	1.09 (0.99-1.19)
GCST90277242	Sterol ester (27:1/17:0)	AP	Weighted median	29	0.145185	0.060114	0.0157281	0.0273617	0.263008	1.15625	1.02774	1.30084	1.16 (1.03-1.30)
GCST90277242	Sterol ester (27:1/17:0)	AP	MR Egger	29	0.051384	0.122452	0.678079	-0.188622	0.29139	1.05273	0.8281	1.33829	1.05 (0.83-1.34)
GCST90277242	Sterol ester (27:1/17:0)	AP	Weighted mode	29	0.18901	0.0991372	0.0668892	-0.00529885	0.383319	1.20805	0.994715	1.46715	1.21 (0.99-1.47)
GCST90277243	Sterol ester (27:1/17:1)	AP	Inverse variance weighted	19	-0.0273507	0.0522144	0.600407	-0.129691	0.0749895	0.97302	0.878367	1.07787	0.97 (0.88-1.08)
GCST90277243	Sterol ester (27:1/17:1)	AP	Weighted median	19	-0.0871222	0.072997	0.232672	-0.230196	0.0559519	0.916565	0.794378	1.05755	0.92 (0.79-1.06)
GCST90277243	Sterol ester (27:1/17:1)	AP	MR Egger	19	0.0417833	0.107432	0.702157	-0.168783	0.252349	1.04267	0.844692	1.28705	1.04 (0.84-1.29)
GCST90277243	Sterol ester (27:1/17:1)	AP	Weighted mode	19	-0.117469	0.130818	0.381062	-0.373872	0.138934	0.889168	0.688065	1.14905	0.89 (0.69-1.15)
GCST90277244	Sterol ester (27:1/18:0)	AP	Inverse variance weighted	28	0.0182224	0.0431963	0.673134	-0.0664423	0.102887	1.01839	0.935717	1.10837	1.02 (0.94-1.11)
GCST90277244	Sterol ester (27:1/18:0)	AP	Weighted median	28	0.0750138	0.0570624	0.188647	-0.0368284	0.186856	1.0779	0.963841	1.20545	1.08 (0.96-1.21)
GCST90277244	Sterol ester (27:1/18:0)	AP	MR Egger	28	0.148157	0.121311	0.232932	-0.0896122	0.385925	1.15969	0.914286	1.47097	1.16 (0.91-1.47)
GCST90277244	Sterol ester (27:1/18:0)	AP	Weighted mode	28	0.132538	0.0912291	0.157802	-0.046271	0.311347	1.14172	0.954783	1.36526	1.14 (0.95-1.37)
GCST90277245	Sterol ester (27:1/18:1)	AP	Inverse variance weighted	36	-0.0772197	0.0398144	0.0524414	-0.155256	0.000816506	0.925686	0.856196	1.00082	0.93 (0.86-1.00)
GCST90277245	Sterol ester (27:1/18:1)	AP	Weighted median	36	-0.110402	0.0496843	0.0262782	-0.207784	-0.013021	0.895474	0.812383	0.987063	0.90 (0.81-0.99)
GCST90277245	Sterol ester (27:1/18:1)	AP	MR Egger	36	-0.00961827	0.0817774	0.907065	-0.169902	0.150665	0.990428	0.843748	1.16261	0.99 (0.84-1.16)
GCST90277245	Sterol ester (27:1/18:1)	AP	Weighted mode	36	-0.137798	0.103563	0.191934	-0.340781	0.0651855	0.871275	0.711214	1.06736	0.87 (0.71-1.07)
GCST90277246	Sterol ester (27:1/18:2)	AP	Inverse variance weighted	33	-0.0848936	0.0444628	0.0562211	-0.172041	0.00225345	0.91861	0.841945	1.00226	0.92 (0.84-1.00)
GCST90277246	Sterol ester (27:1/18:2)	AP	Weighted median	33	-0.0968671	0.0557772	0.0824436	-0.20619	0.0124561	0.907677	0.813678	1.01253	0.91 (0.81-1.01)
GCST90277246	Sterol ester (27:1/18:2)	AP	MR Egger	33	-0.151077	0.086311	0.0899458	-0.320246	0.0180926	0.859782	0.72597	1.01826	0.86 (0.73-1.02)
GCST90277246	Sterol ester (27:1/18:2)	AP	Weighted mode	33	-0.134213	0.078551	0.0972064	-0.288173	0.0197466	0.874404	0.749632	1.01994	0.87 (0.75-1.02)
GCST90277247	Sterol ester (27:1/18:3)	AP	Inverse variance weighted	20	-0.061458	0.0542365	0.257152	-0.167761	0.0448455	0.940392	0.845555	1.04587	0.94 (0.85-1.05)
GCST90277247	Sterol ester (27:1/18:3)	AP	Weighted median	20	-0.0859433	0.0611826	0.16011	-0.205861	0.0339747	0.917646	0.813946	1.03456	0.92 (0.81-1.03)
GCST90277247	Sterol ester (27:1/18:3)	AP	MR Egger	20	0.0104906	0.121949	0.932396	-0.228529	0.24951	1.01055	0.795703	1.2834	1.01 (0.80-1.28)
GCST90277247	Sterol ester (27:1/18:3)	AP	Weighted mode	20	-0.10851	0.0913798	0.24968	-0.287614	0.0705946	0.89717	0.750051	1.07315	0.90 (0.75-1.07)
GCST90277248	Sterol ester (27:1/20:2)	AP	Inverse variance weighted	32	-0.137557	0.0385515	0.000359526	-0.213118	-0.0619962	0.871485	0.808061	0.939886	0.87 (0.81-0.94)
GCST90277248	Sterol ester (27:1/20:2)	AP	Weighted median	32	-0.169053	0.0494834	0.000634665	-0.26604	-0.0720652	0.844464	0.766408	0.93047	0.84 (0.77-0.93)
GCST90277248	Sterol ester (27:1/20:2)	AP	MR Egger	32	-0.36771	0.120454	0.00471875	-0.6038	-0.131619	0.692318	0.54673	0.876675	0.69 (0.55-0.88)
GCST90277248	Sterol ester (27:1/20:2)	AP	Weighted mode	32	-0.196677	0.0733605	0.0116548	-0.340464	-0.0528907	0.821456	0.71144	0.948484	0.82 (0.71-0.95)
GCST90277249	Sterol ester (27:1/20:3)	AP	Inverse variance weighted	37	-0.0323254	0.0326582	0.322267	-0.0963354	0.0316847	0.968192	0.908159	1.03219	0.97 (0.91-1.03)
GCST90277249	Sterol ester (27:1/20:3)	AP	Weighted median	37	-0.0272884	0.0523438	0.602136	-0.129882	0.0753054	0.973081	0.878199	1.07821	0.97 (0.88-1.08)
GCST90277249	Sterol ester (27:1/20:3)	AP	MR Egger	37	-0.0579868	0.0738964	0.437906	-0.202824	0.0868501	0.943662	0.816422	1.09073	0.94 (0.82-1.09)
GCST90277249	Sterol ester (27:1/20:3)	AP	Weighted mode	37	-0.045218	0.0809214	0.579765	-0.203824	0.113388	0.955789	0.815606	1.12007	0.96 (0.82-1.12)
GCST90277250	Sterol ester (27:1/20:4)	AP	Inverse variance weighted	62	-0.0637069	0.0181194	0.000438186	-0.099221	-0.0281929	0.93828	0.905543	0.972201	0.94 (0.91-0.97)
GCST90277250	Sterol ester (27:1/20:4)	AP	Weighted median	62	-0.057158	0.0258593	0.0270813	-0.107842	-0.00647372	0.944445	0.897769	0.993547	0.94 (0.90-0.99)
GCST90277250	Sterol ester (27:1/20:4)	AP	MR Egger	62	-0.0661748	0.0292801	0.0274597	-0.123564	-0.0087859	0.935967	0.883765	0.991253	0.94 (0.88-0.99)
GCST90277250	Sterol ester (27:1/20:4)	AP	Weighted mode	62	-0.0577689	0.0241316	0.0197596	-0.105067	-0.010471	0.943868	0.900264	0.989584	0.94 (0.90-0.99)
GCST90277251	Sterol ester (27:1/20:5)	AP	Inverse variance weighted	34	-0.0690278	0.0280588	0.0138893	-0.124023	-0.0140326	0.933301	0.88336	0.986065	0.93 (0.88-0.99)
GCST90277251	Sterol ester (27:1/20:5)	AP	Weighted median	34	-0.0913064	0.0423053	0.0309065	-0.174225	-0.00838805	0.912738	0.840108	0.991647	0.91 (0.84-0.99)
GCST90277251	Sterol ester (27:1/20:5)	AP	MR Egger	34	-0.129023	0.0532057	0.0211308	-0.233306	-0.0247399	0.878954	0.791911	0.975564	0.88 (0.79-0.98)
GCST90277251	Sterol ester (27:1/20:5)	AP	Weighted mode	34	-0.0862607	0.0403494	0.0400272	-0.165345	-0.00717599	0.917355	0.847601	0.99285	0.92 (0.85-0.99)
GCST90277252	Sterol ester (27:1/22:6)	AP	Inverse variance weighted	25	-0.0742728	0.0435672	0.0882339	-0.159664	0.0111189	0.928418	0.85243	1.01118	0.93 (0.85-1.01)
GCST90277252	Sterol ester (27:1/22:6)	AP	Weighted median	25	-0.0685103	0.0575911	0.234205	-0.181389	0.0443683	0.933784	0.834111	1.04537	0.93 (0.83-1.05)
GCST90277252	Sterol ester (27:1/22:6)	AP	MR Egger	25	-0.23463	0.100562	0.0287453	-0.431732	-0.0375277	0.790864	0.649383	0.963168	0.79 (0.65-0.96)
GCST90277252	Sterol ester (27:1/22:6)	AP	Weighted mode	25	-0.113437	0.0776884	0.157215	-0.265706	0.0388322	0.89276	0.766664	1.0396	0.89 (0.77-1.04)
GCST90277253	Ceramide (d40:1)	AP	Inverse variance weighted	28	-0.0378906	0.0467696	0.417851	-0.129559	0.0537778	0.962818	0.878483	1.05525	0.96 (0.88-1.06)
GCST90277253	Ceramide (d40:1)	AP	Weighted median	28	-0.0687633	0.0561252	0.220509	-0.178769	0.0412421	0.933548	0.836299	1.0421	0.93 (0.84-1.04)
GCST90277253	Ceramide (d40:1)	AP	MR Egger	28	0.0394272	0.114472	0.733295	-0.184937	0.263791	1.04021	0.831157	1.30186	1.04 (0.83-1.30)
GCST90277253	Ceramide (d40:1)	AP	Weighted mode	28	0.149647	0.0659799	0.0315365	0.0203265	0.278968	1.16142	1.02053	1.32176	1.16 (1.02-1.32)
GCST90277254	Ceramide (d40:2)	AP	Inverse variance weighted	24	0.0589976	0.0373848	0.114539	-0.0142767	0.132272	1.06077	0.985825	1.14142	1.06 (0.99-1.14)
GCST90277254	Ceramide (d40:2)	AP	Weighted median	24	0.0724715	0.053995	0.179535	-0.0333588	0.178302	1.07516	0.967191	1.19519	1.08 (0.97-1.20)
GCST90277254	Ceramide (d40:2)	AP	MR Egger	24	0.0427106	0.0992267	0.671067	-0.151774	0.237195	1.04364	0.859183	1.26769	1.04 (0.86-1.27)
GCST90277254	Ceramide (d40:2)	AP	Weighted mode	24	0.163937	0.0915594	0.0865471	-0.0155195	0.343393	1.17814	0.9846	1.40972	1.18 (0.98-1.41)
GCST90277255	Ceramide (d42:1)	AP	Inverse variance weighted	31	-0.000733463	0.0462692	0.987352	-0.0914211	0.0899542	0.999267	0.912633	1.09412	1.00 (0.91-1.09)
GCST90277255	Ceramide (d42:1)	AP	Weighted median	31	0.0038736	0.0557762	0.944632	-0.105448	0.113195	1.00388	0.899922	1.11985	1.00 (0.90-1.12)
GCST90277255	Ceramide (d42:1)	AP	MR Egger	31	0.0370265	0.0995255	0.712575	-0.158044	0.232096	1.03772	0.853813	1.26124	1.04 (0.85-1.26)
GCST90277255	Ceramide (d42:1)	AP	Weighted mode	31	0.00815758	0.082168	0.921577	-0.152892	0.169207	1.00819	0.858223	1.18437	1.01 (0.86-1.18)
GCST90277256	Ceramide (d42:2)	AP	Inverse variance weighted	33	0.0182281	0.0384708	0.635631	-0.0571747	0.0936309	1.0184	0.944429	1.09815	1.02 (0.94-1.10)
GCST90277256	Ceramide (d42:2)	AP	Weighted median	33	0.00967305	0.0507847	0.848939	-0.0898649	0.109211	1.00972	0.914055	1.1154	1.01 (0.91-1.12)
GCST90277256	Ceramide (d42:2)	AP	MR Egger	33	0.0930289	0.0938186	0.329078	-0.0908555	0.276913	1.09749	0.91315	1.31905	1.10 (0.91-1.32)
GCST90277256	Ceramide (d42:2)	AP	Weighted mode	33	-0.00969206	0.0695382	0.890025	-0.145987	0.126603	0.990355	0.864169	1.13497	0.99 (0.86-1.13)
GCST90277257	cholesterol	AP	Inverse variance weighted	33	-0.0707503	0.0485222	0.144812	-0.165854	0.0243532	0.931694	0.84717	1.02465	0.93 (0.85-1.02)
GCST90277257	cholesterol	AP	Weighted median	33	-0.126937	0.0575666	0.027451	-0.239767	-0.0141063	0.880789	0.786811	0.985993	0.88 (0.79-0.99)
GCST90277257	cholesterol	AP	MR Egger	33	-0.134826	0.112941	0.241619	-0.35619	0.0865371	0.873868	0.700339	1.09039	0.87 (0.70-1.09)
GCST90277257	cholesterol	AP	Weighted mode	33	-0.149026	0.109581	0.183345	-0.363805	0.0657521	0.861546	0.695027	1.06796	0.86 (0.70-1.07)
GCST90277258	Diacylglycerol (16:0_18:1)	AP	Inverse variance weighted	22	-0.049727	0.0585344	0.395584	-0.164454	0.0650004	0.951489	0.848356	1.06716	0.95 (0.85-1.07)
GCST90277258	Diacylglycerol (16:0_18:1)	AP	Weighted median	22	0.0421214	0.0616082	0.494165	-0.0786306	0.162873	1.04302	0.924381	1.17689	1.04 (0.92-1.18)
GCST90277258	Diacylglycerol (16:0_18:1)	AP	MR Egger	22	-0.00870704	0.129264	0.946965	-0.262064	0.24465	0.991331	0.769462	1.27717	0.99 (0.77-1.28)
GCST90277258	Diacylglycerol (16:0_18:1)	AP	Weighted mode	22	0.0687579	0.102542	0.509825	-0.132224	0.26974	1.07118	0.876144	1.30962	1.07 (0.88-1.31)
GCST90277259	Diacylglycerol (16:0_18:2)	AP	Inverse variance weighted	29	-0.0261181	0.0366641	0.476241	-0.0979798	0.0457436	0.97422	0.906667	1.04681	0.97 (0.91-1.05)
GCST90277259	Diacylglycerol (16:0_18:2)	AP	Weighted median	29	0.011685	0.049522	0.813467	-0.0853782	0.108748	1.01175	0.918165	1.11488	1.01 (0.92-1.11)
GCST90277259	Diacylglycerol (16:0_18:2)	AP	MR Egger	29	-0.100849	0.0816883	0.227633	-0.260958	0.0592603	0.90407	0.770313	1.06105	0.90 (0.77-1.06)
GCST90277259	Diacylglycerol (16:0_18:2)	AP	Weighted mode	29	0.0465611	0.0816374	0.572996	-0.113448	0.20657	1.04766	0.89275	1.22945	1.05 (0.89-1.23)
GCST90277260	Diacylglycerol (16:1_18:1)	AP	Inverse variance weighted	22	-0.0941128	0.0538497	0.080517	-0.199658	0.0114326	0.91018	0.819011	1.0115	0.91 (0.82-1.01)
GCST90277260	Diacylglycerol (16:1_18:1)	AP	Weighted median	22	-0.0478552	0.0632683	0.449418	-0.171861	0.0761506	0.953272	0.842096	1.07913	0.95 (0.84-1.08)
GCST90277260	Diacylglycerol (16:1_18:1)	AP	MR Egger	22	0.0370028	0.125271	0.770746	-0.208527	0.282533	1.0377	0.811779	1.32649	1.04 (0.81-1.33)
GCST90277260	Diacylglycerol (16:1_18:1)	AP	Weighted mode	22	-0.00300077	0.11773	0.979906	-0.233752	0.22775	0.997004	0.791558	1.25577	1.00 (0.79-1.26)
GCST90277261	Diacylglycerol (18:1_18:1)	AP	Inverse variance weighted	25	0.0303963	0.0533979	0.569192	-0.0742635	0.135056	1.03086	0.928427	1.1446	1.03 (0.93-1.14)
GCST90277261	Diacylglycerol (18:1_18:1)	AP	Weighted median	25	0.0662582	0.0628431	0.291726	-0.0569143	0.189431	1.0685	0.944675	1.20856	1.07 (0.94-1.21)
GCST90277261	Diacylglycerol (18:1_18:1)	AP	MR Egger	25	0.0379423	0.13007	0.773126	-0.216995	0.29288	1.03867	0.804934	1.34028	1.04 (0.80-1.34)
GCST90277261	Diacylglycerol (18:1_18:1)	AP	Weighted mode	25	0.0749993	0.0829964	0.375165	-0.0876737	0.237672	1.07788	0.91606	1.26829	1.08 (0.92-1.27)
GCST90277262	Diacylglycerol (18:1_18:2)	AP	Inverse variance weighted	39	0.00958898	0.0385856	0.803739	-0.0660389	0.0852168	1.00964	0.936094	1.08895	1.01 (0.94-1.09)
GCST90277262	Diacylglycerol (18:1_18:2)	AP	Weighted median	39	0.0677732	0.0484421	0.161796	-0.0271733	0.16272	1.07012	0.973193	1.17671	1.07 (0.97-1.18)
GCST90277262	Diacylglycerol (18:1_18:2)	AP	MR Egger	39	-0.103452	0.0869026	0.241457	-0.273781	0.0668771	0.901719	0.760498	1.06916	0.90 (0.76-1.07)
GCST90277262	Diacylglycerol (18:1_18:2)	AP	Weighted mode	39	0.084424	0.070429	0.238062	-0.0536167	0.222465	1.08809	0.947795	1.24915	1.09 (0.95-1.25)
GCST90277263	Diacylglycerol (18:1_18:3)	AP	Inverse variance weighted	24	-0.0151145	0.0503379	0.763978	-0.113777	0.0835478	0.984999	0.892457	1.08714	0.98 (0.89-1.09)
GCST90277263	Diacylglycerol (18:1_18:3)	AP	Weighted median	24	0.0287692	0.0589882	0.625755	-0.0868477	0.144386	1.02919	0.916817	1.15533	1.03 (0.92-1.16)
GCST90277263	Diacylglycerol (18:1_18:3)	AP	MR Egger	24	0.0382928	0.131276	0.773252	-0.219009	0.295594	1.03904	0.803315	1.34392	1.04 (0.80-1.34)
GCST90277263	Diacylglycerol (18:1_18:3)	AP	Weighted mode	24	0.037187	0.10803	0.733801	-0.174551	0.248925	1.03789	0.839834	1.28265	1.04 (0.84-1.28)
GCST90277264	Phosphatidylcholine (16:0_0:0)	AP	Inverse variance weighted	33	0.00416135	0.0424514	0.921911	-0.0790433	0.087366	1.00417	0.924	1.0913	1.00 (0.92-1.09)
GCST90277264	Phosphatidylcholine (16:0_0:0)	AP	Weighted median	33	0.0419123	0.0556691	0.451521	-0.0671992	0.151024	1.0428	0.935009	1.16302	1.04 (0.94-1.16)
GCST90277264	Phosphatidylcholine (16:0_0:0)	AP	MR Egger	33	0.0547546	0.0909222	0.551412	-0.123453	0.232962	1.05628	0.883863	1.26233	1.06 (0.88-1.26)
GCST90277264	Phosphatidylcholine (16:0_0:0)	AP	Weighted mode	33	0.0554383	0.105804	0.603908	-0.151937	0.262814	1.057	0.859042	1.30058	1.06 (0.86-1.30)
GCST90277265	Phosphatidylcholine (18:0_0:0)	AP	Inverse variance weighted	28	0.00581059	0.0413888	0.888352	-0.0753115	0.0869326	1.00583	0.927455	1.09082	1.01 (0.93-1.09)
GCST90277265	Phosphatidylcholine (18:0_0:0)	AP	Weighted median	28	0.0223924	0.0584362	0.701576	-0.0921426	0.136927	1.02264	0.911975	1.14674	1.02 (0.91-1.15)
GCST90277265	Phosphatidylcholine (18:0_0:0)	AP	MR Egger	28	-0.105594	0.085298	0.226799	-0.272778	0.0615898	0.89979	0.761261	1.06353	0.90 (0.76-1.06)
GCST90277265	Phosphatidylcholine (18:0_0:0)	AP	Weighted mode	28	0.154388	0.113455	0.184834	-0.0679841	0.376759	1.16694	0.934275	1.45755	1.17 (0.93-1.46)
GCST90277266	Phosphatidylcholine (18:1_0:0)	AP	Inverse variance weighted	21	0.0640932	0.050552	0.204846	-0.0349887	0.163175	1.06619	0.965616	1.17724	1.07 (0.97-1.18)
GCST90277266	Phosphatidylcholine (18:1_0:0)	AP	Weighted median	21	0.0423451	0.0673284	0.529392	-0.0896185	0.174309	1.04325	0.91428	1.19042	1.04 (0.91-1.19)
GCST90277266	Phosphatidylcholine (18:1_0:0)	AP	MR Egger	21	-0.0730349	0.152939	0.638423	-0.372795	0.226725	0.929568	0.688806	1.25448	0.93 (0.69-1.25)
GCST90277266	Phosphatidylcholine (18:1_0:0)	AP	Weighted mode	21	0.0359835	0.11973	0.766868	-0.198687	0.270655	1.03664	0.819806	1.31082	1.04 (0.82-1.31)
GCST90277267	Phosphatidylcholine (18:2_0:0)	AP	Inverse variance weighted	17	-0.00300135	0.0698555	0.965729	-0.139918	0.133915	0.997003	0.869429	1.1433	1.00 (0.87-1.14)
GCST90277267	Phosphatidylcholine (18:2_0:0)	AP	Weighted median	17	0.0669868	0.0814767	0.410986	-0.0927075	0.226681	1.06928	0.91146	1.25443	1.07 (0.91-1.25)
GCST90277267	Phosphatidylcholine (18:2_0:0)	AP	MR Egger	17	-0.193393	0.175908	0.288928	-0.538174	0.151387	0.824158	0.583813	1.16345	0.82 (0.58-1.16)
GCST90277267	Phosphatidylcholine (18:2_0:0)	AP	Weighted mode	17	0.18588	0.17406	0.301412	-0.155279	0.527038	1.20428	0.856177	1.69391	1.20 (0.86-1.69)
GCST90277268	Phosphatidylcholine (20:4_0:0)	AP	Inverse variance weighted	39	-0.0568627	0.0222773	0.0106954	-0.100526	-0.0131992	0.944724	0.904361	0.986888	0.94 (0.90-0.99)
GCST90277268	Phosphatidylcholine (20:4_0:0)	AP	Weighted median	39	-0.0641408	0.0320195	0.0451583	-0.126899	-0.00138251	0.937873	0.880823	0.998618	0.94 (0.88-1.00)
GCST90277268	Phosphatidylcholine (20:4_0:0)	AP	MR Egger	39	-0.0756592	0.0378658	0.0530974	-0.149876	-0.00144215	0.927132	0.860815	0.998559	0.93 (0.86-1.00)
GCST90277268	Phosphatidylcholine (20:4_0:0)	AP	Weighted mode	39	-0.0685631	0.032382	0.0408348	-0.132032	-0.00509442	0.933735	0.876313	0.994919	0.93 (0.88-0.99)
GCST90277269	Phosphatidylethanolamine (18:0_0:0)	AP	Inverse variance weighted	21	0.0453224	0.0487197	0.352233	-0.0501683	0.140813	1.04637	0.951069	1.15121	1.05 (0.95-1.15)
GCST90277269	Phosphatidylethanolamine (18:0_0:0)	AP	Weighted median	21	0.063364	0.057148	0.267529	-0.0486461	0.175374	1.06541	0.952518	1.19169	1.07 (0.95-1.19)
GCST90277269	Phosphatidylethanolamine (18:0_0:0)	AP	MR Egger	21	0.102187	0.117505	0.395354	-0.128124	0.332498	1.10759	0.879744	1.39445	1.11 (0.88-1.39)
GCST90277269	Phosphatidylethanolamine (18:0_0:0)	AP	Weighted mode	21	0.0436401	0.0952328	0.651715	-0.143016	0.230296	1.04461	0.86674	1.25897	1.04 (0.87-1.26)
GCST90277270	Phosphatidylethanolamine (18:1_0:0)	AP	Inverse variance weighted	17	0.065296	0.0530253	0.218168	-0.0386335	0.169226	1.06748	0.962103	1.18439	1.07 (0.96-1.18)
GCST90277270	Phosphatidylethanolamine (18:1_0:0)	AP	Weighted median	17	-0.0020711	0.0661515	0.975024	-0.131728	0.127586	0.997931	0.876579	1.13608	1.00 (0.88-1.14)
GCST90277270	Phosphatidylethanolamine (18:1_0:0)	AP	MR Egger	17	-0.020728	0.103216	0.843535	-0.223031	0.181575	0.979485	0.80009	1.1991	0.98 (0.80-1.20)
GCST90277270	Phosphatidylethanolamine (18:1_0:0)	AP	Weighted mode	17	-0.00657333	0.110716	0.953392	-0.223578	0.210431	0.993448	0.799653	1.23421	0.99 (0.80-1.23)
GCST90277271	Phosphatidylethanolamine (18:2_0:0)	AP	Inverse variance weighted	31	0.0775537	0.0365638	0.0339176	0.00588858	0.149219	1.08064	1.00591	1.16093	1.08 (1.01-1.16)
GCST90277271	Phosphatidylethanolamine (18:2_0:0)	AP	Weighted median	31	0.133752	0.0455597	0.00332752	0.0444545	0.223049	1.14311	1.04546	1.24988	1.14 (1.05-1.25)
GCST90277271	Phosphatidylethanolamine (18:2_0:0)	AP	MR Egger	31	0.114501	0.070718	0.116248	-0.0241067	0.253108	1.12131	0.976182	1.28802	1.12 (0.98-1.29)
GCST90277271	Phosphatidylethanolamine (18:2_0:0)	AP	Weighted mode	31	0.139105	0.0484834	0.00746964	0.0440776	0.234133	1.14924	1.04506	1.26381	1.15 (1.05-1.26)
GCST90277272	Phosphatidylcholine (14:0_16:0)	AP	Inverse variance weighted	18	0.046585	0.046917	0.320747	-0.0453723	0.138542	1.04769	0.955642	1.1486	1.05 (0.96-1.15)
GCST90277272	Phosphatidylcholine (14:0_16:0)	AP	Weighted median	18	0.0248542	0.0647077	0.700905	-0.101973	0.151681	1.02517	0.903054	1.16379	1.03 (0.90-1.16)
GCST90277272	Phosphatidylcholine (14:0_16:0)	AP	MR Egger	18	0.189218	0.117083	0.125616	-0.0402644	0.4187	1.2083	0.960535	1.51998	1.21 (0.96-1.52)
GCST90277272	Phosphatidylcholine (14:0_16:0)	AP	Weighted mode	18	-0.00339083	0.118391	0.977485	-0.235438	0.228656	0.996615	0.790225	1.25691	1.00 (0.79-1.26)
GCST90277273	Phosphatidylcholine (14:0_18:1)	AP	Inverse variance weighted	19	-0.0237445	0.0662064	0.719862	-0.153509	0.10602	0.976535	0.857693	1.11184	0.98 (0.86-1.11)
GCST90277273	Phosphatidylcholine (14:0_18:1)	AP	Weighted median	19	0.0347082	0.073949	0.638817	-0.110232	0.179648	1.03532	0.895626	1.1968	1.04 (0.90-1.20)
GCST90277273	Phosphatidylcholine (14:0_18:1)	AP	MR Egger	19	0.0836535	0.143083	0.566463	-0.196789	0.364096	1.08725	0.821364	1.43921	1.09 (0.82-1.44)
GCST90277273	Phosphatidylcholine (14:0_18:1)	AP	Weighted mode	19	0.0445164	0.108081	0.68529	-0.167322	0.256355	1.04552	0.845927	1.29221	1.05 (0.85-1.29)
GCST90277274	Phosphatidylcholine (14:0_18:2)	AP	Inverse variance weighted	29	0.0366675	0.0501678	0.464842	-0.0616613	0.134996	1.03735	0.940201	1.14453	1.04 (0.94-1.14)
GCST90277274	Phosphatidylcholine (14:0_18:2)	AP	Weighted median	29	0.0455191	0.0605914	0.452505	-0.0732402	0.164278	1.04657	0.929378	1.17854	1.05 (0.93-1.18)
GCST90277274	Phosphatidylcholine (14:0_18:2)	AP	MR Egger	29	0.0957032	0.121344	0.437164	-0.142132	0.333538	1.10043	0.867507	1.3959	1.10 (0.87-1.40)
GCST90277274	Phosphatidylcholine (14:0_18:2)	AP	Weighted mode	29	0.0396215	0.103013	0.703421	-0.162285	0.241528	1.04042	0.850199	1.27319	1.04 (0.85-1.27)
GCST90277275	Phosphatidylcholine (15:0_18:1)	AP	Inverse variance weighted	19	-0.00916662	0.0571054	0.872471	-0.121093	0.10276	0.990875	0.885951	1.10823	0.99 (0.89-1.11)
GCST90277275	Phosphatidylcholine (15:0_18:1)	AP	Weighted median	19	0.0525164	0.0692582	0.448289	-0.0832296	0.188262	1.05392	0.92014	1.20715	1.05 (0.92-1.21)
GCST90277275	Phosphatidylcholine (15:0_18:1)	AP	MR Egger	19	0.0966456	0.139314	0.497224	-0.176409	0.3697	1.10147	0.838275	1.4473	1.10 (0.84-1.45)
GCST90277275	Phosphatidylcholine (15:0_18:1)	AP	Weighted mode	19	0.11487	0.123254	0.363678	-0.126707	0.356447	1.12173	0.880992	1.42825	1.12 (0.88-1.43)
GCST90277276	Phosphatidylcholine (15:0_18:2)	AP	Inverse variance weighted	48	0.0391803	0.0258139	0.129065	-0.011415	0.0897756	1.03996	0.98865	1.09393	1.04 (0.99-1.09)
GCST90277276	Phosphatidylcholine (15:0_18:2)	AP	Weighted median	48	0.0684734	0.0414564	0.0985962	-0.0127811	0.149728	1.07087	0.9873	1.16152	1.07 (0.99-1.16)
GCST90277276	Phosphatidylcholine (15:0_18:2)	AP	MR Egger	48	0.0319236	0.0566031	0.575501	-0.0790186	0.142866	1.03244	0.924023	1.15357	1.03 (0.92-1.15)
GCST90277276	Phosphatidylcholine (15:0_18:2)	AP	Weighted mode	48	0.083203	0.0510656	0.109927	-0.0168857	0.183292	1.08676	0.983256	1.20116	1.09 (0.98-1.20)
GCST90277277	Phosphatidylcholine (16:0_16:0)	AP	Inverse variance weighted	29	0.0493166	0.0460857	0.284572	-0.0410115	0.139645	1.05055	0.959818	1.14987	1.05 (0.96-1.15)
GCST90277277	Phosphatidylcholine (16:0_16:0)	AP	Weighted median	29	0.0381441	0.0585297	0.514592	-0.0765742	0.152862	1.03888	0.926284	1.16516	1.04 (0.93-1.17)
GCST90277277	Phosphatidylcholine (16:0_16:0)	AP	MR Egger	29	0.12606	0.13568	0.361071	-0.139873	0.391993	1.13435	0.869469	1.47993	1.13 (0.87-1.48)
GCST90277277	Phosphatidylcholine (16:0_16:0)	AP	Weighted mode	29	0.074619	0.1519	0.627087	-0.223105	0.372343	1.07747	0.80003	1.45113	1.08 (0.80-1.45)
GCST90277278	Phosphatidylcholine (16:0_16:1)	AP	Inverse variance weighted	21	-0.0220333	0.0651437	0.735193	-0.149715	0.105648	0.978208	0.860953	1.11143	0.98 (0.86-1.11)
GCST90277278	Phosphatidylcholine (16:0_16:1)	AP	Weighted median	21	-0.0229382	0.0719018	0.74971	-0.163866	0.117989	0.977323	0.848856	1.12523	0.98 (0.85-1.13)
GCST90277278	Phosphatidylcholine (16:0_16:1)	AP	MR Egger	21	0.158898	0.175121	0.375579	-0.184339	0.502136	1.17222	0.831654	1.65225	1.17 (0.83-1.65)
GCST90277278	Phosphatidylcholine (16:0_16:1)	AP	Weighted mode	21	-0.0419877	0.132026	0.753761	-0.300758	0.216783	0.958882	0.740257	1.24207	0.96 (0.74-1.24)
GCST90277279	Phosphatidylcholine (16:0_17:1)	AP	Inverse variance weighted	22	0.0463049	0.0476828	0.331497	-0.0471534	0.139763	1.04739	0.953941	1.15	1.05 (0.95-1.15)
GCST90277279	Phosphatidylcholine (16:0_17:1)	AP	Weighted median	22	0.0252116	0.0689054	0.714449	-0.109843	0.160266	1.02553	0.895975	1.17382	1.03 (0.90-1.17)
GCST90277279	Phosphatidylcholine (16:0_17:1)	AP	MR Egger	22	0.0134328	0.10705	0.901396	-0.196386	0.223251	1.01352	0.821695	1.25013	1.01 (0.82-1.25)
GCST90277279	Phosphatidylcholine (16:0_17:1)	AP	Weighted mode	22	0.00889026	0.123991	0.943518	-0.234132	0.251912	1.00893	0.791258	1.28648	1.01 (0.79-1.29)
GCST90277280	Phosphatidylcholine (16:0_18:0)	AP	Inverse variance weighted	39	0.0640445	0.0466973	0.170225	-0.0274822	0.155571	1.06614	0.972892	1.16833	1.07 (0.97-1.17)
GCST90277280	Phosphatidylcholine (16:0_18:0)	AP	Weighted median	39	0.0687865	0.0554891	0.215108	-0.0399721	0.177545	1.07121	0.960816	1.19428	1.07 (0.96-1.19)
GCST90277280	Phosphatidylcholine (16:0_18:0)	AP	MR Egger	39	-0.0851885	0.118364	0.476221	-0.317182	0.146805	0.918339	0.728199	1.15813	0.92 (0.73-1.16)
GCST90277280	Phosphatidylcholine (16:0_18:0)	AP	Weighted mode	39	0.118808	0.108412	0.280022	-0.0936791	0.331294	1.12615	0.910575	1.39277	1.13 (0.91-1.39)
GCST90277281	Phosphatidylcholine (16:0_18:1)	AP	Inverse variance weighted	21	-0.0272481	0.0571907	0.633759	-0.139342	0.0848457	0.97312	0.869931	1.08855	0.97 (0.87-1.09)
GCST90277281	Phosphatidylcholine (16:0_18:1)	AP	Weighted median	21	0.0222136	0.070935	0.754164	-0.116819	0.161246	1.02246	0.889746	1.17497	1.02 (0.89-1.17)
GCST90277281	Phosphatidylcholine (16:0_18:1)	AP	MR Egger	21	0.0530309	0.192122	0.785507	-0.323528	0.429589	1.05446	0.723592	1.53663	1.05 (0.72-1.54)
GCST90277281	Phosphatidylcholine (16:0_18:1)	AP	Weighted mode	21	0.135749	0.132723	0.318615	-0.124387	0.395885	1.14539	0.883038	1.4857	1.15 (0.88-1.49)
GCST90277282	Phosphatidylcholine (16:0_18:2)	AP	Inverse variance weighted	46	0.0564777	0.0292527	0.0535224	-0.000857626	0.113813	1.0581	0.999143	1.12054	1.06 (1.00-1.12)
GCST90277282	Phosphatidylcholine (16:0_18:2)	AP	Weighted median	46	0.109962	0.0445267	0.0135275	0.0226896	0.197234	1.11624	1.02295	1.21803	1.12 (1.02-1.22)
GCST90277282	Phosphatidylcholine (16:0_18:2)	AP	MR Egger	46	-0.0296428	0.0626337	0.638359	-0.152405	0.0931192	0.970792	0.858641	1.09759	0.97 (0.86-1.10)
GCST90277282	Phosphatidylcholine (16:0_18:2)	AP	Weighted mode	46	0.113423	0.0462604	0.0181584	0.0227526	0.204094	1.12011	1.02301	1.22641	1.12 (1.02-1.23)
GCST90277283	Phosphatidylcholine (16:0_18:3)	AP	Inverse variance weighted	22	0.00832139	0.0642679	0.896978	-0.117644	0.134286	1.00836	0.889013	1.14372	1.01 (0.89-1.14)
GCST90277283	Phosphatidylcholine (16:0_18:3)	AP	Weighted median	22	0.0352601	0.0707343	0.618141	-0.103379	0.173899	1.03589	0.901785	1.18994	1.04 (0.90-1.19)
GCST90277283	Phosphatidylcholine (16:0_18:3)	AP	MR Egger	22	-0.0824398	0.167238	0.627416	-0.410225	0.245346	0.920867	0.663501	1.27806	0.92 (0.66-1.28)
GCST90277283	Phosphatidylcholine (16:0_18:3)	AP	Weighted mode	22	0.0252771	0.129749	0.84741	-0.229031	0.279585	1.0256	0.795304	1.32258	1.03 (0.80-1.32)
GCST90277284	Phosphatidylcholine (16:0_20:1)	AP	Inverse variance weighted	13	0.0532549	0.0736941	0.469896	-0.0911855	0.197695	1.0547	0.912848	1.21859	1.05 (0.91-1.22)
GCST90277284	Phosphatidylcholine (16:0_20:1)	AP	Weighted median	13	-0.0438763	0.0902068	0.626686	-0.220682	0.132929	0.957072	0.801972	1.14217	0.96 (0.80-1.14)
GCST90277284	Phosphatidylcholine (16:0_20:1)	AP	MR Egger	13	-0.0388329	0.247319	0.878077	-0.523577	0.445911	0.961911	0.592398	1.56191	0.96 (0.59-1.56)
GCST90277284	Phosphatidylcholine (16:0_20:1)	AP	Weighted mode	13	-0.0648769	0.161869	0.695613	-0.382141	0.252387	0.937183	0.682399	1.28709	0.94 (0.68-1.29)
GCST90277285	Phosphatidylcholine (16:0_20:2)	AP	Inverse variance weighted	29	0.0250584	0.0436949	0.566315	-0.0605835	0.1107	1.02538	0.941215	1.11706	1.03 (0.94-1.12)
GCST90277285	Phosphatidylcholine (16:0_20:2)	AP	Weighted median	29	0.107465	0.0513369	0.0363195	0.00684484	0.208085	1.11345	1.00687	1.23132	1.11 (1.01-1.23)
GCST90277285	Phosphatidylcholine (16:0_20:2)	AP	MR Egger	29	0.153308	0.0871336	0.0898285	-0.0174741	0.324089	1.16568	0.982678	1.38277	1.17 (0.98-1.38)
GCST90277285	Phosphatidylcholine (16:0_20:2)	AP	Weighted mode	29	0.126398	0.0598308	0.0436828	0.00912983	0.243667	1.13473	1.00917	1.27592	1.13 (1.01-1.28)
GCST90277286	Phosphatidylcholine (16:0_20:3)	AP	Inverse variance weighted	20	-0.0341477	0.0589429	0.562362	-0.149676	0.0813803	0.966429	0.860987	1.08478	0.97 (0.86-1.08)
GCST90277286	Phosphatidylcholine (16:0_20:3)	AP	Weighted median	20	-0.0137248	0.0650906	0.832999	-0.141302	0.113853	0.986369	0.868227	1.12059	0.99 (0.87-1.12)
GCST90277286	Phosphatidylcholine (16:0_20:3)	AP	MR Egger	20	0.103408	0.118652	0.394946	-0.129151	0.335966	1.10894	0.878842	1.39929	1.11 (0.88-1.40)
GCST90277286	Phosphatidylcholine (16:0_20:3)	AP	Weighted mode	20	-0.0148341	0.082036	0.85842	-0.175625	0.145956	0.985275	0.838933	1.15715	0.99 (0.84-1.16)
GCST90277287	Phosphatidylcholine (16:0_20:4)	AP	Inverse variance weighted	39	-0.00804569	0.0293004	0.783629	-0.0654745	0.0493831	0.991987	0.936623	1.05062	0.99 (0.94-1.05)
GCST90277287	Phosphatidylcholine (16:0_20:4)	AP	Weighted median	39	-0.0108061	0.0431805	0.802391	-0.0954398	0.0738276	0.989252	0.908973	1.07662	0.99 (0.91-1.08)
GCST90277287	Phosphatidylcholine (16:0_20:4)	AP	MR Egger	39	-0.00837103	0.0695945	0.90491	-0.144776	0.128034	0.991664	0.865216	1.13659	0.99 (0.87-1.14)
GCST90277287	Phosphatidylcholine (16:0_20:4)	AP	Weighted mode	39	-0.0183756	0.0745126	0.806537	-0.16442	0.127669	0.981792	0.848385	1.13618	0.98 (0.85-1.14)
GCST90277288	Phosphatidylcholine (16:0_20:5)	AP	Inverse variance weighted	33	-0.0201162	0.0294361	0.494363	-0.077811	0.0375786	0.980085	0.925139	1.03829	0.98 (0.93-1.04)
GCST90277288	Phosphatidylcholine (16:0_20:5)	AP	Weighted median	33	-0.0773288	0.0442161	0.0803107	-0.163992	0.00933462	0.925585	0.848749	1.00938	0.93 (0.85-1.01)
GCST90277288	Phosphatidylcholine (16:0_20:5)	AP	MR Egger	33	-0.0728055	0.0557513	0.201195	-0.182078	0.0364669	0.929782	0.833536	1.03714	0.93 (0.83-1.04)
GCST90277288	Phosphatidylcholine (16:0_20:5)	AP	Weighted mode	33	-0.0801199	0.0433038	0.07354	-0.164995	0.0047556	0.923006	0.847898	1.00477	0.92 (0.85-1.00)
GCST90277289	Phosphatidylcholine (16:0_22:4)	AP	Inverse variance weighted	30	-0.0608449	0.0388742	0.117542	-0.137038	0.0153485	0.940969	0.871937	1.01547	0.94 (0.87-1.02)
GCST90277289	Phosphatidylcholine (16:0_22:4)	AP	Weighted median	30	-0.0838717	0.0500775	0.0939663	-0.182024	0.0142803	0.919549	0.833582	1.01438	0.92 (0.83-1.01)
GCST90277289	Phosphatidylcholine (16:0_22:4)	AP	MR Egger	30	-0.12756	0.0859117	0.148775	-0.295946	0.0408272	0.880241	0.743827	1.04167	0.88 (0.74-1.04)
GCST90277289	Phosphatidylcholine (16:0_22:4)	AP	Weighted mode	30	-0.0910625	0.0559021	0.114137	-0.200631	0.0185056	0.912961	0.818215	1.01868	0.91 (0.82-1.02)
GCST90277290	Phosphatidylcholine (16:0_22:5)	AP	Inverse variance weighted	37	-0.0602257	0.0338882	0.0755372	-0.126646	0.00619515	0.941552	0.881045	1.00621	0.94 (0.88-1.01)
GCST90277290	Phosphatidylcholine (16:0_22:5)	AP	Weighted median	37	-0.086404	0.04098	0.0349925	-0.166725	-0.0060833	0.917224	0.846433	0.993935	0.92 (0.85-0.99)
GCST90277290	Phosphatidylcholine (16:0_22:5)	AP	MR Egger	37	-0.0636623	0.0637952	0.325169	-0.188701	0.0613762	0.938322	0.828034	1.0633	0.94 (0.83-1.06)
GCST90277290	Phosphatidylcholine (16:0_22:5)	AP	Weighted mode	37	-0.0964341	0.0404588	0.0225452	-0.175733	-0.0171348	0.90807	0.838842	0.983011	0.91 (0.84-0.98)
GCST90277291	Phosphatidylcholine (16:0_22:6)	AP	Inverse variance weighted	24	-0.0238575	0.0536726	0.65668	-0.129056	0.0813408	0.976425	0.878925	1.08474	0.98 (0.88-1.08)
GCST90277291	Phosphatidylcholine (16:0_22:6)	AP	Weighted median	24	-0.0363207	0.0663543	0.584121	-0.166375	0.0937337	0.964331	0.846729	1.09827	0.96 (0.85-1.10)
GCST90277291	Phosphatidylcholine (16:0_22:6)	AP	MR Egger	24	0.0205715	0.115723	0.860534	-0.206246	0.247389	1.02078	0.813633	1.28068	1.02 (0.81-1.28)
GCST90277291	Phosphatidylcholine (16:0_22:6)	AP	Weighted mode	24	0.170426	0.166957	0.317978	-0.15681	0.497663	1.18581	0.854866	1.64487	1.19 (0.85-1.64)
GCST90277292	Phosphatidylcholine (16:1_18:0)	AP	Inverse variance weighted	19	-0.0707906	0.0709743	0.318565	-0.2099	0.0683191	0.931657	0.810665	1.07071	0.93 (0.81-1.07)
GCST90277292	Phosphatidylcholine (16:1_18:0)	AP	Weighted median	19	0.00513452	0.0768673	0.946743	-0.145525	0.155795	1.00515	0.864568	1.16859	1.01 (0.86-1.17)
GCST90277292	Phosphatidylcholine (16:1_18:0)	AP	MR Egger	19	-0.0977172	0.168235	0.568971	-0.427458	0.232024	0.906905	0.652165	1.26115	0.91 (0.65-1.26)
GCST90277292	Phosphatidylcholine (16:1_18:0)	AP	Weighted mode	19	0.0699733	0.158707	0.664538	-0.241092	0.381039	1.07248	0.785769	1.4638	1.07 (0.79-1.46)
GCST90277293	Phosphatidylcholine (16:1_18:1)	AP	Inverse variance weighted	29	0.0618228	0.043339	0.153726	-0.0231216	0.146767	1.06377	0.977144	1.15808	1.06 (0.98-1.16)
GCST90277293	Phosphatidylcholine (16:1_18:1)	AP	Weighted median	29	0.0940319	0.0537508	0.0802211	-0.0113197	0.199383	1.09859	0.988744	1.22065	1.10 (0.99-1.22)
GCST90277293	Phosphatidylcholine (16:1_18:1)	AP	MR Egger	29	0.0995352	0.107679	0.363483	-0.111516	0.310587	1.10466	0.894477	1.36423	1.10 (0.89-1.36)
GCST90277293	Phosphatidylcholine (16:1_18:1)	AP	Weighted mode	29	0.23494	0.0891601	0.0135566	0.0601859	0.409693	1.26483	1.06203	1.50636	1.26 (1.06-1.51)
GCST90277294	Phosphatidylcholine (16:1_18:2)	AP	Inverse variance weighted	37	0.0409065	0.0382135	0.284407	-0.033992	0.115805	1.04175	0.966579	1.12278	1.04 (0.97-1.12)
GCST90277294	Phosphatidylcholine (16:1_18:2)	AP	Weighted median	37	0.0929827	0.0436923	0.0333268	0.00734574	0.17862	1.09744	1.00737	1.19557	1.10 (1.01-1.20)
GCST90277294	Phosphatidylcholine (16:1_18:2)	AP	MR Egger	37	0.0796935	0.0752295	0.296702	-0.0677562	0.227143	1.08296	0.934488	1.25501	1.08 (0.93-1.26)
GCST90277294	Phosphatidylcholine (16:1_18:2)	AP	Weighted mode	37	0.0927477	0.0396181	0.0248856	0.0150962	0.170399	1.09718	1.01521	1.18578	1.10 (1.02-1.19)
GCST90277295	Phosphatidylcholine (16:1_20:4)	AP	Inverse variance weighted	25	-0.0531573	0.0322945	0.0997609	-0.116455	0.01014	0.948231	0.890071	1.01019	0.95 (0.89-1.01)
GCST90277295	Phosphatidylcholine (16:1_20:4)	AP	Weighted median	25	-0.0962212	0.0475623	0.0430677	-0.189443	-0.00299896	0.908263	0.82742	0.997006	0.91 (0.83-1.00)
GCST90277295	Phosphatidylcholine (16:1_20:4)	AP	MR Egger	25	-0.0542037	0.0701556	0.447614	-0.191709	0.0833012	0.947239	0.825547	1.08687	0.95 (0.83-1.09)
GCST90277295	Phosphatidylcholine (16:1_20:4)	AP	Weighted mode	25	-0.0922611	0.0490597	0.0722171	-0.188418	0.00389584	0.911867	0.828268	1.0039	0.91 (0.83-1.00)
GCST90277296	Phosphatidylcholine (17:0_18:1)	AP	Inverse variance weighted	21	0.0255484	0.0476671	0.591975	-0.0678791	0.118976	1.02588	0.934373	1.12634	1.03 (0.93-1.13)
GCST90277296	Phosphatidylcholine (17:0_18:1)	AP	Weighted median	21	0.0683448	0.0684399	0.317984	-0.0657975	0.202487	1.07073	0.93632	1.22444	1.07 (0.94-1.22)
GCST90277296	Phosphatidylcholine (17:0_18:1)	AP	MR Egger	21	-0.129908	0.0971547	0.196971	-0.320331	0.0605151	0.878176	0.725908	1.06238	0.88 (0.73-1.06)
GCST90277296	Phosphatidylcholine (17:0_18:1)	AP	Weighted mode	21	0.175775	0.153476	0.265609	-0.125038	0.476588	1.19217	0.882463	1.61057	1.19 (0.88-1.61)
GCST90277297	Phosphatidylcholine (17:0_18:2)	AP	Inverse variance weighted	28	0.0871604	0.0350877	0.0129888	0.0183886	0.155932	1.09107	1.01856	1.16875	1.09 (1.02-1.17)
GCST90277297	Phosphatidylcholine (17:0_18:2)	AP	Weighted median	28	0.123911	0.0537526	0.0211553	0.0185555	0.229266	1.13191	1.01873	1.25768	1.13 (1.02-1.26)
GCST90277297	Phosphatidylcholine (17:0_18:2)	AP	MR Egger	28	0.0814159	0.0896077	0.371916	-0.0942151	0.257047	1.08482	0.910087	1.29311	1.08 (0.91-1.29)
GCST90277297	Phosphatidylcholine (17:0_18:2)	AP	Weighted mode	28	0.132785	0.0658437	0.0537756	0.00373157	0.261839	1.142	1.00374	1.29932	1.14 (1.00-1.30)
GCST90277298	Phosphatidylcholine (17:0_20:4)	AP	Inverse variance weighted	39	-0.0279662	0.0223262	0.210344	-0.0717255	0.0157931	0.972421	0.930786	1.01592	0.97 (0.93-1.02)
GCST90277298	Phosphatidylcholine (17:0_20:4)	AP	Weighted median	39	-0.0656417	0.0325558	0.0437706	-0.129451	-0.00183227	0.936466	0.878578	0.998169	0.94 (0.88-1.00)
GCST90277298	Phosphatidylcholine (17:0_20:4)	AP	MR Egger	39	-0.0817647	0.0372254	0.0344012	-0.154726	-0.00880293	0.921489	0.856649	0.991236	0.92 (0.86-0.99)
GCST90277298	Phosphatidylcholine (17:0_20:4)	AP	Weighted mode	39	-0.0667857	0.0320015	0.0436527	-0.129509	-0.0040627	0.935396	0.878527	0.995946	0.94 (0.88-1.00)
GCST90277299	Phosphatidylcholine (18:0_18:1)	AP	Inverse variance weighted	31	-0.0628515	0.0479426	0.189867	-0.156819	0.0311161	0.939083	0.854859	1.03161	0.94 (0.85-1.03)
GCST90277299	Phosphatidylcholine (18:0_18:1)	AP	Weighted median	31	-0.108584	0.0575157	0.0590404	-0.221314	0.00414733	0.897104	0.801465	1.00416	0.90 (0.80-1.00)
GCST90277299	Phosphatidylcholine (18:0_18:1)	AP	MR Egger	31	-0.103406	0.1153	0.377188	-0.329395	0.122582	0.901761	0.719359	1.13041	0.90 (0.72-1.13)
GCST90277299	Phosphatidylcholine (18:0_18:1)	AP	Weighted mode	31	-0.131594	0.115173	0.262252	-0.357332	0.0941451	0.876697	0.69954	1.09872	0.88 (0.70-1.10)
GCST90277300	Phosphatidylcholine (18:0_18:2)	AP	Inverse variance weighted	40	0.0386129	0.0355055	0.276808	-0.030978	0.108204	1.03937	0.969497	1.11427	1.04 (0.97-1.11)
GCST90277300	Phosphatidylcholine (18:0_18:2)	AP	Weighted median	40	0.103394	0.0460111	0.0246308	0.0132118	0.193575	1.10893	1.0133	1.21358	1.11 (1.01-1.21)
GCST90277300	Phosphatidylcholine (18:0_18:2)	AP	MR Egger	40	0.00444891	0.0889477	0.960371	-0.169889	0.178786	1.00446	0.843759	1.19577	1.00 (0.84-1.20)
GCST90277300	Phosphatidylcholine (18:0_18:2)	AP	Weighted mode	40	0.141373	0.0632745	0.0312675	0.0173555	0.265391	1.15185	1.01751	1.30394	1.15 (1.02-1.30)
GCST90277301	Phosphatidylcholine (18:0_18:3)	AP	Inverse variance weighted	23	-0.0129493	0.0563184	0.818146	-0.123333	0.0974349	0.987134	0.883969	1.10234	0.99 (0.88-1.10)
GCST90277301	Phosphatidylcholine (18:0_18:3)	AP	Weighted median	23	0.0280998	0.0617379	0.649003	-0.0929064	0.149106	1.0285	0.911279	1.1608	1.03 (0.91-1.16)
GCST90277301	Phosphatidylcholine (18:0_18:3)	AP	MR Egger	23	0.0421007	0.113001	0.713203	-0.179381	0.263582	1.043	0.835787	1.30158	1.04 (0.84-1.30)
GCST90277301	Phosphatidylcholine (18:0_18:3)	AP	Weighted mode	23	0.0395953	0.11395	0.731534	-0.183747	0.262938	1.04039	0.832146	1.30075	1.04 (0.83-1.30)
GCST90277302	Phosphatidylcholine (18:0_20:2)	AP	Inverse variance weighted	22	0.0383761	0.0418179	0.358778	-0.043587	0.120339	1.03912	0.957349	1.12788	1.04 (0.96-1.13)
GCST90277302	Phosphatidylcholine (18:0_20:2)	AP	Weighted median	22	0.0778399	0.052724	0.139845	-0.0254991	0.181179	1.08095	0.974823	1.19863	1.08 (0.97-1.20)
GCST90277302	Phosphatidylcholine (18:0_20:2)	AP	MR Egger	22	0.225391	0.0880709	0.0187031	0.0527717	0.39801	1.25281	1.05419	1.48886	1.25 (1.05-1.49)
GCST90277302	Phosphatidylcholine (18:0_20:2)	AP	Weighted mode	22	0.123703	0.0599796	0.0517558	0.00614272	0.241263	1.13168	1.00616	1.27286	1.13 (1.01-1.27)
GCST90277303	Phosphatidylcholine (18:0_20:3)	AP	Inverse variance weighted	32	-0.0581697	0.0398247	0.144113	-0.136226	0.0198867	0.94349	0.872645	1.02009	0.94 (0.87-1.02)
GCST90277303	Phosphatidylcholine (18:0_20:3)	AP	Weighted median	32	-0.0390108	0.0525305	0.457705	-0.141971	0.063949	0.96174	0.867647	1.06604	0.96 (0.87-1.07)
GCST90277303	Phosphatidylcholine (18:0_20:3)	AP	MR Egger	32	0.0567026	0.097302	0.564417	-0.134009	0.247414	1.05834	0.874582	1.28071	1.06 (0.87-1.28)
GCST90277303	Phosphatidylcholine (18:0_20:3)	AP	Weighted mode	32	0.0109796	0.0749837	0.884533	-0.135988	0.157948	1.01104	0.872853	1.1711	1.01 (0.87-1.17)
GCST90277304	Phosphatidylcholine (18:0_20:4)	AP	Inverse variance weighted	49	-0.0451117	0.0193132	0.0195021	-0.0829657	-0.00725776	0.955891	0.920383	0.992769	0.96 (0.92-0.99)
GCST90277304	Phosphatidylcholine (18:0_20:4)	AP	Weighted median	49	-0.0759429	0.0249481	0.00233425	-0.124841	-0.0270447	0.926869	0.882637	0.973318	0.93 (0.88-0.97)
GCST90277304	Phosphatidylcholine (18:0_20:4)	AP	MR Egger	49	-0.07672	0.0298263	0.0133252	-0.13518	-0.0182604	0.926149	0.873559	0.981905	0.93 (0.87-0.98)
GCST90277304	Phosphatidylcholine (18:0_20:4)	AP	Weighted mode	49	-0.0716444	0.0240768	0.0045675	-0.118835	-0.0244539	0.930862	0.887954	0.975843	0.93 (0.89-0.98)
GCST90277305	Phosphatidylcholine (18:0_20:5)	AP	Inverse variance weighted	33	-0.0380773	0.0295686	0.197829	-0.0960316	0.0198771	0.962639	0.908435	1.02008	0.96 (0.91-1.02)
GCST90277305	Phosphatidylcholine (18:0_20:5)	AP	Weighted median	33	-0.0884952	0.0378579	0.01941	-0.162697	-0.0142937	0.915307	0.849849	0.985808	0.92 (0.85-0.99)
GCST90277305	Phosphatidylcholine (18:0_20:5)	AP	MR Egger	33	-0.0825163	0.0519536	0.122374	-0.184345	0.0193129	0.920796	0.831648	1.0195	0.92 (0.83-1.02)
GCST90277305	Phosphatidylcholine (18:0_20:5)	AP	Weighted mode	33	-0.0819775	0.0388692	0.042856	-0.158161	-0.00579375	0.921293	0.853712	0.994223	0.92 (0.85-0.99)
GCST90277306	Phosphatidylcholine (18:0_22:5)	AP	Inverse variance weighted	29	-0.0627913	0.0408163	0.123954	-0.142791	0.0172087	0.939139	0.866935	1.01736	0.94 (0.87-1.02)
GCST90277306	Phosphatidylcholine (18:0_22:5)	AP	Weighted median	29	-0.126941	0.053013	0.0166416	-0.230847	-0.0230358	0.880785	0.793861	0.977227	0.88 (0.79-0.98)
GCST90277306	Phosphatidylcholine (18:0_22:5)	AP	MR Egger	29	-0.105728	0.087271	0.236204	-0.276779	0.0653231	0.899669	0.758222	1.0675	0.90 (0.76-1.07)
GCST90277306	Phosphatidylcholine (18:0_22:5)	AP	Weighted mode	29	-0.115231	0.0615885	0.0718317	-0.235945	0.00548222	0.89116	0.789824	1.0055	0.89 (0.79-1.01)
GCST90277307	Phosphatidylcholine (18:0_22:6)	AP	Inverse variance weighted	25	-0.0124265	0.0430648	0.772924	-0.0968335	0.0719805	0.98765	0.907707	1.07463	0.99 (0.91-1.07)
GCST90277307	Phosphatidylcholine (18:0_22:6)	AP	Weighted median	25	-0.0606289	0.0610375	0.320562	-0.180262	0.0590047	0.941172	0.835051	1.06078	0.94 (0.84-1.06)
GCST90277307	Phosphatidylcholine (18:0_22:6)	AP	MR Egger	25	0.0136483	0.126882	0.915272	-0.235041	0.262337	1.01374	0.790539	1.29997	1.01 (0.79-1.30)
GCST90277307	Phosphatidylcholine (18:0_22:6)	AP	Weighted mode	25	-0.160681	0.0975383	0.112517	-0.351856	0.0304944	0.851564	0.703382	1.03096	0.85 (0.70-1.03)
GCST90277308	Phosphatidylcholine (18:1_18:1)	AP	Inverse variance weighted	25	0.105004	0.0413747	0.0111528	0.0239093	0.186098	1.11071	1.0242	1.20454	1.11 (1.02-1.20)
GCST90277308	Phosphatidylcholine (18:1_18:1)	AP	Weighted median	25	0.128532	0.0576617	0.0258098	0.0155146	0.241549	1.13716	1.01564	1.27322	1.14 (1.02-1.27)
GCST90277308	Phosphatidylcholine (18:1_18:1)	AP	MR Egger	25	-0.0397032	0.0975857	0.687876	-0.230971	0.151565	0.961075	0.793762	1.16365	0.96 (0.79-1.16)
GCST90277308	Phosphatidylcholine (18:1_18:1)	AP	Weighted mode	25	0.145251	0.0787353	0.0774428	-0.00906989	0.299572	1.15633	0.990971	1.34928	1.16 (0.99-1.35)
GCST90277309	Phosphatidylcholine (18:1_18:2)	AP	Inverse variance weighted	34	0.0502038	0.029769	0.0917095	-0.00814335	0.108551	1.05149	0.99189	1.11466	1.05 (0.99-1.11)
GCST90277309	Phosphatidylcholine (18:1_18:2)	AP	Weighted median	34	0.0900154	0.0427743	0.0353413	0.00617774	0.173853	1.09419	1.0062	1.18988	1.09 (1.01-1.19)
GCST90277309	Phosphatidylcholine (18:1_18:2)	AP	MR Egger	34	0.0662912	0.060674	0.282736	-0.0526299	0.185212	1.06854	0.948731	1.20347	1.07 (0.95-1.20)
GCST90277309	Phosphatidylcholine (18:1_18:2)	AP	Weighted mode	34	0.0914742	0.0420949	0.0370569	0.00896825	0.17398	1.09579	1.00901	1.19003	1.10 (1.01-1.19)
GCST90277310	Phosphatidylcholine (18:1_18:3)	AP	Inverse variance weighted	18	0.0473745	0.0635935	0.456297	-0.0772688	0.172018	1.04851	0.925641	1.1877	1.05 (0.93-1.19)
GCST90277310	Phosphatidylcholine (18:1_18:3)	AP	Weighted median	18	0.051527	0.0748493	0.491195	-0.0951776	0.198232	1.05288	0.909211	1.21924	1.05 (0.91-1.22)
GCST90277310	Phosphatidylcholine (18:1_18:3)	AP	MR Egger	18	-0.00771668	0.141002	0.957033	-0.28408	0.268647	0.992313	0.752706	1.30819	0.99 (0.75-1.31)
GCST90277310	Phosphatidylcholine (18:1_18:3)	AP	Weighted mode	18	0.0488026	0.120528	0.690595	-0.187432	0.285038	1.05001	0.829085	1.32981	1.05 (0.83-1.33)
GCST90277311	Phosphatidylcholine (18:1_20:2)	AP	Inverse variance weighted	33	0.0553237	0.0264941	0.0367844	0.00339519	0.107252	1.05688	1.0034	1.11322	1.06 (1.00-1.11)
GCST90277311	Phosphatidylcholine (18:1_20:2)	AP	Weighted median	33	0.0860215	0.0362844	0.0177516	0.0149041	0.157139	1.08983	1.01502	1.17016	1.09 (1.02-1.17)
GCST90277311	Phosphatidylcholine (18:1_20:2)	AP	MR Egger	33	0.0555022	0.0512392	0.287074	-0.0449267	0.155931	1.05707	0.956068	1.16875	1.06 (0.96-1.17)
GCST90277311	Phosphatidylcholine (18:1_20:2)	AP	Weighted mode	33	0.0752889	0.0410479	0.0759423	-0.00516496	0.155743	1.0782	0.994848	1.16853	1.08 (0.99-1.17)
GCST90277312	Phosphatidylcholine (18:1_20:3)	AP	Inverse variance weighted	28	0.00323155	0.0401471	0.935845	-0.0754568	0.0819199	1.00324	0.92732	1.08537	1.00 (0.93-1.09)
GCST90277312	Phosphatidylcholine (18:1_20:3)	AP	Weighted median	28	0.001946	0.0551184	0.971836	-0.106086	0.109978	1.00195	0.899347	1.11625	1.00 (0.90-1.12)
GCST90277312	Phosphatidylcholine (18:1_20:3)	AP	MR Egger	28	0.147067	0.0979362	0.145234	-0.0448884	0.339021	1.15843	0.956104	1.40357	1.16 (0.96-1.40)
GCST90277312	Phosphatidylcholine (18:1_20:3)	AP	Weighted mode	28	0.0241743	0.0941579	0.799324	-0.160375	0.208724	1.02447	0.851824	1.2321	1.02 (0.85-1.23)
GCST90277313	Phosphatidylcholine (18:1_20:4)	AP	Inverse variance weighted	45	-0.0265387	0.0236228	0.261254	-0.0728395	0.0197621	0.97381	0.92975	1.01996	0.97 (0.93-1.02)
GCST90277313	Phosphatidylcholine (18:1_20:4)	AP	Weighted median	45	-0.0682937	0.0332466	0.0399609	-0.133457	-0.00313026	0.933986	0.875065	0.996875	0.93 (0.88-1.00)
GCST90277313	Phosphatidylcholine (18:1_20:4)	AP	MR Egger	45	-0.0616711	0.0408936	0.138845	-0.141822	0.0184804	0.940192	0.867775	1.01865	0.94 (0.87-1.02)
GCST90277313	Phosphatidylcholine (18:1_20:4)	AP	Weighted mode	45	-0.0669899	0.0330139	0.0485203	-0.131697	-0.0022827	0.935205	0.876607	0.99772	0.94 (0.88-1.00)
GCST90277314	Phosphatidylcholine (18:2_18:2)	AP	Inverse variance weighted	27	0.00935591	0.0462227	0.839597	-0.0812406	0.0999524	1.0094	0.921972	1.10512	1.01 (0.92-1.11)
GCST90277314	Phosphatidylcholine (18:2_18:2)	AP	Weighted median	27	0.0442246	0.0583897	0.448807	-0.0702192	0.158669	1.04522	0.932189	1.17195	1.05 (0.93-1.17)
GCST90277314	Phosphatidylcholine (18:2_18:2)	AP	MR Egger	27	0.0565998	0.104379	0.592446	-0.147983	0.261183	1.05823	0.862446	1.29847	1.06 (0.86-1.30)
GCST90277314	Phosphatidylcholine (18:2_18:2)	AP	Weighted mode	27	0.101962	0.0686258	0.149365	-0.0325441	0.236469	1.10734	0.96798	1.26677	1.11 (0.97-1.27)
GCST90277315	Phosphatidylcholine (18:2_20:1)	AP	Inverse variance weighted	23	0.0741292	0.0398267	0.0627027	-0.00393114	0.15219	1.07695	0.996077	1.16438	1.08 (1.00-1.16)
GCST90277315	Phosphatidylcholine (18:2_20:1)	AP	Weighted median	23	0.038836	0.0546443	0.477267	-0.0682668	0.145939	1.0396	0.934011	1.15713	1.04 (0.93-1.16)
GCST90277315	Phosphatidylcholine (18:2_20:1)	AP	MR Egger	23	-0.0656799	0.108411	0.551114	-0.278166	0.146806	0.936431	0.757171	1.15813	0.94 (0.76-1.16)
GCST90277315	Phosphatidylcholine (18:2_20:1)	AP	Weighted mode	23	0.0368014	0.0952568	0.702957	-0.149902	0.223505	1.03749	0.860792	1.25045	1.04 (0.86-1.25)
GCST90277316	Phosphatidylcholine (18:2_20:3)	AP	Inverse variance weighted	22	-0.0478441	0.0625768	0.444529	-0.170495	0.0748064	0.953282	0.843248	1.07768	0.95 (0.84-1.08)
GCST90277316	Phosphatidylcholine (18:2_20:3)	AP	Weighted median	22	-0.0119046	0.066962	0.858894	-0.14315	0.119341	0.988166	0.866624	1.12675	0.99 (0.87-1.13)
GCST90277316	Phosphatidylcholine (18:2_20:3)	AP	MR Egger	22	0.0373224	0.151408	0.807805	-0.259437	0.334082	1.03803	0.771486	1.39666	1.04 (0.77-1.40)
GCST90277316	Phosphatidylcholine (18:2_20:3)	AP	Weighted mode	22	0.217947	0.112473	0.0662137	-0.00249911	0.438393	1.24352	0.997504	1.55021	1.24 (1.00-1.55)
GCST90277317	Phosphatidylcholine (18:2_20:4)	AP	Inverse variance weighted	31	0.019469	0.0359427	0.588048	-0.0509787	0.0899167	1.01966	0.950299	1.09408	1.02 (0.95-1.09)
GCST90277317	Phosphatidylcholine (18:2_20:4)	AP	Weighted median	31	0.0257229	0.0516843	0.618701	-0.0755784	0.127024	1.02606	0.927207	1.13544	1.03 (0.93-1.14)
GCST90277317	Phosphatidylcholine (18:2_20:4)	AP	MR Egger	31	0.012105	0.0911101	0.895221	-0.166471	0.190681	1.01218	0.846648	1.21007	1.01 (0.85-1.21)
GCST90277317	Phosphatidylcholine (18:2_20:4)	AP	Weighted mode	31	0.0510774	0.121518	0.677242	-0.187098	0.289253	1.0524	0.829362	1.33543	1.05 (0.83-1.34)
GCST90277318	Phosphatidylcholine (O-16:0_16:0)	AP	Inverse variance weighted	20	-0.0832351	0.063104	0.187164	-0.206919	0.0404488	0.920135	0.813086	1.04128	0.92 (0.81-1.04)
GCST90277318	Phosphatidylcholine (O-16:0_16:0)	AP	Weighted median	20	-0.100525	0.069843	0.150067	-0.237417	0.0363677	0.904363	0.788662	1.03704	0.90 (0.79-1.04)
GCST90277318	Phosphatidylcholine (O-16:0_16:0)	AP	MR Egger	20	-0.167135	0.137321	0.239277	-0.436284	0.102013	0.846085	0.646434	1.1074	0.85 (0.65-1.11)
GCST90277318	Phosphatidylcholine (O-16:0_16:0)	AP	Weighted mode	20	-0.126891	0.140151	0.376597	-0.401586	0.147804	0.88083	0.669258	1.15929	0.88 (0.67-1.16)
GCST90277319	Phosphatidylcholine (O-16:0_16:1)	AP	Inverse variance weighted	18	0.0148898	0.0487517	0.760045	-0.0806635	0.110443	1.015	0.922504	1.11677	1.02 (0.92-1.12)
GCST90277319	Phosphatidylcholine (O-16:0_16:1)	AP	Weighted median	18	0.0343859	0.0607125	0.57114	-0.0846106	0.153382	1.03498	0.91887	1.16577	1.03 (0.92-1.17)
GCST90277319	Phosphatidylcholine (O-16:0_16:1)	AP	MR Egger	18	0.0452517	0.137713	0.746724	-0.224666	0.31517	1.04629	0.798783	1.37049	1.05 (0.80-1.37)
GCST90277319	Phosphatidylcholine (O-16:0_16:1)	AP	Weighted mode	18	0.0230734	0.0906385	0.802113	-0.154578	0.200725	1.02334	0.856776	1.22229	1.02 (0.86-1.22)
GCST90277320	Phosphatidylcholine (O-16:0_18:1)	AP	Inverse variance weighted	24	0.0526601	0.04957	0.288083	-0.0444972	0.149817	1.05407	0.956478	1.16162	1.05 (0.96-1.16)
GCST90277320	Phosphatidylcholine (O-16:0_18:1)	AP	Weighted median	24	0.0414949	0.0647555	0.521657	-0.0854258	0.168416	1.04237	0.918121	1.18343	1.04 (0.92-1.18)
GCST90277320	Phosphatidylcholine (O-16:0_18:1)	AP	MR Egger	24	0.0316918	0.136476	0.818518	-0.235802	0.299185	1.0322	0.789937	1.34876	1.03 (0.79-1.35)
GCST90277320	Phosphatidylcholine (O-16:0_18:1)	AP	Weighted mode	24	0.0175718	0.119598	0.884472	-0.21684	0.251984	1.01773	0.805059	1.28658	1.02 (0.81-1.29)
GCST90277321	Phosphatidylcholine (O-16:0_18:2)	AP	Inverse variance weighted	21	0.0875688	0.0503016	0.0817056	-0.0110224	0.18616	1.09152	0.989038	1.20461	1.09 (0.99-1.20)
GCST90277321	Phosphatidylcholine (O-16:0_18:2)	AP	Weighted median	21	0.139271	0.0632937	0.0277784	0.0152159	0.263327	1.14944	1.01533	1.30125	1.15 (1.02-1.30)
GCST90277321	Phosphatidylcholine (O-16:0_18:2)	AP	MR Egger	21	-0.000783799	0.122253	0.994951	-0.2404	0.238832	0.999217	0.786313	1.26977	1.00 (0.79-1.27)
GCST90277321	Phosphatidylcholine (O-16:0_18:2)	AP	Weighted mode	21	0.171136	0.0833088	0.0532566	0.00785031	0.334421	1.18665	1.00788	1.39713	1.19 (1.01-1.40)
GCST90277322	Phosphatidylcholine (O-16:0_20:3)	AP	Inverse variance weighted	18	-0.00175247	0.0583002	0.97602	-0.116021	0.112516	0.998249	0.890457	1.11909	1.00 (0.89-1.12)
GCST90277322	Phosphatidylcholine (O-16:0_20:3)	AP	Weighted median	18	0.0303079	0.0665276	0.6487	-0.100086	0.160702	1.03077	0.904759	1.17433	1.03 (0.90-1.17)
GCST90277322	Phosphatidylcholine (O-16:0_20:3)	AP	MR Egger	18	0.0546077	0.139565	0.700759	-0.21894	0.328155	1.05613	0.80337	1.3884	1.06 (0.80-1.39)
GCST90277322	Phosphatidylcholine (O-16:0_20:3)	AP	Weighted mode	18	0.0108171	0.0930812	0.908847	-0.171622	0.193256	1.01088	0.842297	1.21319	1.01 (0.84-1.21)
GCST90277323	Phosphatidylcholine (O-16:0_20:4)	AP	Inverse variance weighted	35	-0.0624561	0.0285448	0.0286691	-0.118404	-0.00650838	0.939454	0.888337	0.993513	0.94 (0.89-0.99)
GCST90277323	Phosphatidylcholine (O-16:0_20:4)	AP	Weighted median	35	-0.0851429	0.0447546	0.0571141	-0.172862	0.00257622	0.918381	0.841254	1.00258	0.92 (0.84-1.00)
GCST90277323	Phosphatidylcholine (O-16:0_20:4)	AP	MR Egger	35	-0.0587118	0.0525201	0.271686	-0.161651	0.0442276	0.942979	0.850738	1.04522	0.94 (0.85-1.05)
GCST90277323	Phosphatidylcholine (O-16:0_20:4)	AP	Weighted mode	35	-0.0906021	0.042969	0.0424291	-0.174821	-0.00638278	0.913381	0.839607	0.993638	0.91 (0.84-0.99)
GCST90277324	Phosphatidylcholine (O-16:0_22:5)	AP	Inverse variance weighted	17	-0.083103	0.0487003	0.0879309	-0.178556	0.0123497	0.920256	0.836478	1.01243	0.92 (0.84-1.01)
GCST90277324	Phosphatidylcholine (O-16:0_22:5)	AP	Weighted median	17	-0.0727291	0.069585	0.295938	-0.209116	0.0636575	0.929853	0.811301	1.06573	0.93 (0.81-1.07)
GCST90277324	Phosphatidylcholine (O-16:0_22:5)	AP	MR Egger	17	-0.0740074	0.110083	0.511626	-0.289771	0.141756	0.928665	0.748435	1.1523	0.93 (0.75-1.15)
GCST90277324	Phosphatidylcholine (O-16:0_22:5)	AP	Weighted mode	17	-0.052849	0.121899	0.670406	-0.291771	0.186073	0.948523	0.746939	1.20451	0.95 (0.75-1.20)
GCST90277325	Phosphatidylcholine (O-16:1_16:0)	AP	Inverse variance weighted	19	0.0423319	0.0445044	0.341511	-0.0448968	0.129561	1.04324	0.956096	1.13833	1.04 (0.96-1.14)
GCST90277325	Phosphatidylcholine (O-16:1_16:0)	AP	Weighted median	19	0.0888812	0.0600811	0.139046	-0.0288778	0.20664	1.09295	0.971535	1.22954	1.09 (0.97-1.23)
GCST90277325	Phosphatidylcholine (O-16:1_16:0)	AP	MR Egger	19	0.223098	0.106266	0.0510159	0.0148169	0.431379	1.24994	1.01493	1.53938	1.25 (1.01-1.54)
GCST90277325	Phosphatidylcholine (O-16:1_16:0)	AP	Weighted mode	19	0.107864	0.0868376	0.230129	-0.062338	0.278065	1.1139	0.939565	1.32057	1.11 (0.94-1.32)
GCST90277326	Phosphatidylcholine (O-16:1_18:0)	AP	Inverse variance weighted	17	0.0666199	0.0575366	0.246917	-0.0461518	0.179392	1.06889	0.954897	1.19649	1.07 (0.95-1.20)
GCST90277326	Phosphatidylcholine (O-16:1_18:0)	AP	Weighted median	17	0.0629054	0.0738402	0.394263	-0.0818214	0.207632	1.06493	0.921437	1.23076	1.06 (0.92-1.23)
GCST90277326	Phosphatidylcholine (O-16:1_18:0)	AP	MR Egger	17	-0.0252939	0.13091	0.849382	-0.281877	0.23129	0.975023	0.754366	1.26022	0.98 (0.75-1.26)
GCST90277326	Phosphatidylcholine (O-16:1_18:0)	AP	Weighted mode	17	0.0906334	0.144427	0.53916	-0.192443	0.37371	1.09487	0.824941	1.45312	1.09 (0.82-1.45)
GCST90277327	Phosphatidylcholine (O-16:1_18:1)	AP	Inverse variance weighted	25	0.0268811	0.0444315	0.545179	-0.0602046	0.113967	1.02725	0.941572	1.12071	1.03 (0.94-1.12)
GCST90277327	Phosphatidylcholine (O-16:1_18:1)	AP	Weighted median	25	0.0257901	0.0595255	0.664824	-0.0908798	0.14246	1.02613	0.913127	1.15311	1.03 (0.91-1.15)
GCST90277327	Phosphatidylcholine (O-16:1_18:1)	AP	MR Egger	25	-0.0894112	0.104996	0.403232	-0.295202	0.11638	0.914469	0.744381	1.12342	0.91 (0.74-1.12)
GCST90277327	Phosphatidylcholine (O-16:1_18:1)	AP	Weighted mode	25	-0.120414	0.130262	0.364478	-0.375728	0.134899	0.886553	0.686789	1.14442	0.89 (0.69-1.14)
GCST90277328	Phosphatidylcholine (O-16:1_18:2)	AP	Inverse variance weighted	27	0.0482666	0.0403943	0.232131	-0.0309063	0.12744	1.04945	0.969566	1.13592	1.05 (0.97-1.14)
GCST90277328	Phosphatidylcholine (O-16:1_18:2)	AP	Weighted median	27	0.0665068	0.0586516	0.256824	-0.0484503	0.181464	1.06877	0.952705	1.19897	1.07 (0.95-1.20)
GCST90277328	Phosphatidylcholine (O-16:1_18:2)	AP	MR Egger	27	-0.00139172	0.087176	0.987389	-0.172257	0.169473	0.998609	0.841763	1.18468	1.00 (0.84-1.18)
GCST90277328	Phosphatidylcholine (O-16:1_18:2)	AP	Weighted mode	27	0.0942042	0.100883	0.358999	-0.103526	0.291934	1.09878	0.901653	1.33901	1.10 (0.90-1.34)
GCST90277329	Phosphatidylcholine (O-16:1_20:3)	AP	Inverse variance weighted	26	-0.00459118	0.0502673	0.927226	-0.103115	0.0939327	0.995419	0.902023	1.09849	1.00 (0.90-1.10)
GCST90277329	Phosphatidylcholine (O-16:1_20:3)	AP	Weighted median	26	0.00678411	0.0593958	0.909065	-0.109632	0.1232	1.00681	0.896164	1.13111	1.01 (0.90-1.13)
GCST90277329	Phosphatidylcholine (O-16:1_20:3)	AP	MR Egger	26	-0.0436517	0.140123	0.758093	-0.318293	0.23099	0.957287	0.72739	1.25985	0.96 (0.73-1.26)
GCST90277329	Phosphatidylcholine (O-16:1_20:3)	AP	Weighted mode	26	0.0283845	0.0972393	0.772769	-0.162205	0.218974	1.02879	0.850267	1.2448	1.03 (0.85-1.24)
GCST90277330	Phosphatidylcholine (O-16:1_20:4)	AP	Inverse variance weighted	31	-0.0239256	0.0283434	0.398596	-0.0794787	0.0316276	0.976358	0.923598	1.03213	0.98 (0.92-1.03)
GCST90277330	Phosphatidylcholine (O-16:1_20:4)	AP	Weighted median	31	-0.0755452	0.041474	0.0685299	-0.156834	0.00574389	0.927238	0.854846	1.00576	0.93 (0.85-1.01)
GCST90277330	Phosphatidylcholine (O-16:1_20:4)	AP	MR Egger	31	-0.140257	0.0530324	0.0130599	-0.2442	-0.036313	0.869135	0.783331	0.964338	0.87 (0.78-0.96)
GCST90277330	Phosphatidylcholine (O-16:1_20:4)	AP	Weighted mode	31	-0.0874844	0.0435567	0.0536639	-0.172855	-0.00211333	0.916233	0.841259	0.997889	0.92 (0.84-1.00)
GCST90277331	Phosphatidylcholine (O-16:2_18:0)	AP	Inverse variance weighted	15	0.053039	0.0523191	0.310697	-0.0495065	0.155585	1.05447	0.951699	1.16834	1.05 (0.95-1.17)
GCST90277331	Phosphatidylcholine (O-16:2_18:0)	AP	Weighted median	15	0.130199	0.0699478	0.0626911	-0.00689853	0.267297	1.13906	0.993125	1.30643	1.14 (0.99-1.31)
GCST90277331	Phosphatidylcholine (O-16:2_18:0)	AP	MR Egger	15	-0.0711352	0.127362	0.585977	-0.320766	0.178495	0.931336	0.725593	1.19542	0.93 (0.73-1.20)
GCST90277331	Phosphatidylcholine (O-16:2_18:0)	AP	Weighted mode	15	0.183007	0.079616	0.0374482	0.0269594	0.339054	1.20082	1.02733	1.40362	1.20 (1.03-1.40)
GCST90277332	Phosphatidylcholine (O-17:0_15:0)	AP	Inverse variance weighted	19	-0.0281771	0.0468077	0.547191	-0.11992	0.063566	0.972216	0.886991	1.06563	0.97 (0.89-1.07)
GCST90277332	Phosphatidylcholine (O-17:0_15:0)	AP	Weighted median	19	-0.0272375	0.066041	0.680022	-0.156678	0.102203	0.97313	0.854979	1.10761	0.97 (0.85-1.11)
GCST90277332	Phosphatidylcholine (O-17:0_15:0)	AP	MR Egger	19	0.090432	0.082709	0.28948	-0.0716775	0.252542	1.09465	0.930831	1.28729	1.09 (0.93-1.29)
GCST90277332	Phosphatidylcholine (O-17:0_15:0)	AP	Weighted mode	19	-0.0271565	0.114543	0.815267	-0.251661	0.197348	0.973209	0.777509	1.21817	0.97 (0.78-1.22)
GCST90277333	Phosphatidylcholine (O-17:0_17:1)	AP	Inverse variance weighted	36	-0.0459688	0.0402234	0.253106	-0.124807	0.0328691	0.955072	0.882668	1.03342	0.96 (0.88-1.03)
GCST90277333	Phosphatidylcholine (O-17:0_17:1)	AP	Weighted median	36	-0.0796317	0.0507724	0.116787	-0.179146	0.0198822	0.923456	0.835984	1.02008	0.92 (0.84-1.02)
GCST90277333	Phosphatidylcholine (O-17:0_17:1)	AP	MR Egger	36	-0.13671	0.104711	0.200457	-0.341943	0.0685235	0.872223	0.710389	1.07093	0.87 (0.71-1.07)
GCST90277333	Phosphatidylcholine (O-17:0_17:1)	AP	Weighted mode	36	-0.0587054	0.108586	0.592182	-0.271533	0.154122	0.942985	0.76221	1.16663	0.94 (0.76-1.17)
GCST90277334	Phosphatidylcholine (O-18:0_14:0)	AP	Inverse variance weighted	17	-0.00504808	0.0500767	0.919704	-0.103198	0.0931022	0.994965	0.901948	1.09757	0.99 (0.90-1.10)
GCST90277334	Phosphatidylcholine (O-18:0_14:0)	AP	Weighted median	17	-0.00653064	0.0729338	0.928651	-0.149481	0.13642	0.993491	0.861155	1.14616	0.99 (0.86-1.15)
GCST90277334	Phosphatidylcholine (O-18:0_14:0)	AP	MR Egger	17	-0.0296575	0.104982	0.78142	-0.235421	0.176106	0.970778	0.790238	1.19256	0.97 (0.79-1.19)
GCST90277334	Phosphatidylcholine (O-18:0_14:0)	AP	Weighted mode	17	-0.0228737	0.138322	0.870727	-0.293984	0.248237	0.977386	0.745288	1.28176	0.98 (0.75-1.28)
GCST90277335	Phosphatidylcholine (O-18:0_16:1)	AP	Inverse variance weighted	15	0.0173895	0.0563502	0.757629	-0.0930569	0.127836	1.01754	0.911142	1.13637	1.02 (0.91-1.14)
GCST90277335	Phosphatidylcholine (O-18:0_16:1)	AP	Weighted median	15	0.0196733	0.0702752	0.779519	-0.118066	0.157413	1.01987	0.888637	1.17048	1.02 (0.89-1.17)
GCST90277335	Phosphatidylcholine (O-18:0_16:1)	AP	MR Egger	15	0.151213	0.161323	0.365679	-0.164981	0.467407	1.16324	0.847909	1.59585	1.16 (0.85-1.60)
GCST90277335	Phosphatidylcholine (O-18:0_16:1)	AP	Weighted mode	15	-0.039488	0.138351	0.779502	-0.310656	0.23168	0.961281	0.732966	1.26072	0.96 (0.73-1.26)
GCST90277336	Phosphatidylcholine (O-18:0_20:4)	AP	Inverse variance weighted	27	-0.0212072	0.0396788	0.593015	-0.0989778	0.0565633	0.979016	0.905763	1.05819	0.98 (0.91-1.06)
GCST90277336	Phosphatidylcholine (O-18:0_20:4)	AP	Weighted median	27	-0.0964989	0.0522468	0.06475	-0.198903	0.00590493	0.908011	0.81963	1.00592	0.91 (0.82-1.01)
GCST90277336	Phosphatidylcholine (O-18:0_20:4)	AP	MR Egger	27	-0.149081	0.0783238	0.0685635	-0.302596	0.00443349	0.861499	0.738898	1.00444	0.86 (0.74-1.00)
GCST90277336	Phosphatidylcholine (O-18:0_20:4)	AP	Weighted mode	27	-0.114106	0.0546007	0.0465596	-0.221124	-0.00708902	0.892163	0.801618	0.992936	0.89 (0.80-0.99)
GCST90277337	Phosphatidylcholine (O-18:1_16:0)	AP	Inverse variance weighted	30	0.0662314	0.0437209	0.129806	-0.0194615	0.151924	1.06847	0.980727	1.16407	1.07 (0.98-1.16)
GCST90277337	Phosphatidylcholine (O-18:1_16:0)	AP	Weighted median	30	0.0600851	0.0594041	0.311794	-0.0563469	0.176517	1.06193	0.945211	1.19305	1.06 (0.95-1.19)
GCST90277337	Phosphatidylcholine (O-18:1_16:0)	AP	MR Egger	30	0.0656121	0.132001	0.623028	-0.193109	0.324334	1.06781	0.824392	1.38311	1.07 (0.82-1.38)
GCST90277337	Phosphatidylcholine (O-18:1_16:0)	AP	Weighted mode	30	0.0861308	0.123462	0.490966	-0.155856	0.328117	1.08995	0.855683	1.38835	1.09 (0.86-1.39)
GCST90277338	Phosphatidylcholine (O-18:1_18:2)	AP	Inverse variance weighted	28	0.0848159	0.0404569	0.0360424	0.0055203	0.164112	1.08852	1.00554	1.17835	1.09 (1.01-1.18)
GCST90277338	Phosphatidylcholine (O-18:1_18:2)	AP	Weighted median	28	0.112989	0.0528701	0.0325896	0.00936349	0.216614	1.11962	1.00941	1.24186	1.12 (1.01-1.24)
GCST90277338	Phosphatidylcholine (O-18:1_18:2)	AP	MR Egger	28	0.0419649	0.0978448	0.671534	-0.149811	0.233741	1.04286	0.860871	1.26332	1.04 (0.86-1.26)
GCST90277338	Phosphatidylcholine (O-18:1_18:2)	AP	Weighted mode	28	0.124201	0.0651635	0.0673485	-0.00351909	0.251922	1.13224	0.996487	1.2865	1.13 (1.00-1.29)
GCST90277339	Phosphatidylcholine (O-18:1_20:3)	AP	Inverse variance weighted	22	0.0560062	0.0471063	0.234466	-0.0363221	0.148334	1.0576	0.96433	1.1599	1.06 (0.96-1.16)
GCST90277339	Phosphatidylcholine (O-18:1_20:3)	AP	Weighted median	22	0.141836	0.0579166	0.0143264	0.0283197	0.255353	1.15239	1.02872	1.29092	1.15 (1.03-1.29)
GCST90277339	Phosphatidylcholine (O-18:1_20:3)	AP	MR Egger	22	0.131853	0.108056	0.236571	-0.0799371	0.343644	1.14094	0.923174	1.41008	1.14 (0.92-1.41)
GCST90277339	Phosphatidylcholine (O-18:1_20:3)	AP	Weighted mode	22	0.179628	0.0641149	0.0106899	0.0539626	0.305293	1.19677	1.05545	1.35702	1.20 (1.06-1.36)
GCST90277340	Phosphatidylcholine (O-18:1_20:4)	AP	Inverse variance weighted	27	-0.010061	0.054014	0.852235	-0.115928	0.0958064	0.989989	0.890539	1.10055	0.99 (0.89-1.10)
GCST90277340	Phosphatidylcholine (O-18:1_20:4)	AP	Weighted median	27	-0.113751	0.0530569	0.0320378	-0.217742	-0.00975922	0.89248	0.804333	0.990288	0.89 (0.80-0.99)
GCST90277340	Phosphatidylcholine (O-18:1_20:4)	AP	MR Egger	27	-0.131122	0.116578	0.271372	-0.359614	0.0973698	0.87711	0.697945	1.10227	0.88 (0.70-1.10)
GCST90277340	Phosphatidylcholine (O-18:1_20:4)	AP	Weighted mode	27	-0.102321	0.0616473	0.108975	-0.223149	0.0185081	0.90274	0.799995	1.01868	0.90 (0.80-1.02)
GCST90277341	Phosphatidylcholine (O-18:2_16:0)	AP	Inverse variance weighted	28	-0.0226665	0.0396889	0.567929	-0.100457	0.0551237	0.977588	0.904424	1.05667	0.98 (0.90-1.06)
GCST90277341	Phosphatidylcholine (O-18:2_16:0)	AP	Weighted median	28	-0.0717881	0.0562493	0.201867	-0.182037	0.0384604	0.930728	0.833571	1.03921	0.93 (0.83-1.04)
GCST90277341	Phosphatidylcholine (O-18:2_16:0)	AP	MR Egger	28	-0.0285601	0.0793854	0.721928	-0.184156	0.127035	0.971844	0.831806	1.13546	0.97 (0.83-1.14)
GCST90277341	Phosphatidylcholine (O-18:2_16:0)	AP	Weighted mode	28	-0.097726	0.138598	0.486783	-0.369377	0.173925	0.906897	0.691165	1.18997	0.91 (0.69-1.19)
GCST90277342	Phosphatidylcholine (O-18:2_18:1)	AP	Inverse variance weighted	19	0.0499207	0.0494137	0.312371	-0.0469302	0.146772	1.05119	0.954154	1.15809	1.05 (0.95-1.16)
GCST90277342	Phosphatidylcholine (O-18:2_18:1)	AP	Weighted median	19	0.00417347	0.0684329	0.95137	-0.129955	0.138302	1.00418	0.878135	1.14832	1.00 (0.88-1.15)
GCST90277342	Phosphatidylcholine (O-18:2_18:1)	AP	MR Egger	19	-0.0803989	0.145103	0.586738	-0.364801	0.204003	0.922748	0.694335	1.2263	0.92 (0.69-1.23)
GCST90277342	Phosphatidylcholine (O-18:2_18:1)	AP	Weighted mode	19	-0.0159377	0.132968	0.90592	-0.276554	0.244679	0.984189	0.758392	1.27721	0.98 (0.76-1.28)
GCST90277343	Phosphatidylcholine (O-18:2_18:2)	AP	Inverse variance weighted	19	0.086796	0.0496995	0.080739	-0.0106151	0.184207	1.09067	0.989441	1.20226	1.09 (0.99-1.20)
GCST90277343	Phosphatidylcholine (O-18:2_18:2)	AP	Weighted median	19	0.0973692	0.0655962	0.13771	-0.0311993	0.225938	1.10227	0.969282	1.2535	1.10 (0.97-1.25)
GCST90277343	Phosphatidylcholine (O-18:2_18:2)	AP	MR Egger	19	-0.00688431	0.124777	0.956644	-0.251448	0.237679	0.993139	0.777674	1.2683	0.99 (0.78-1.27)
GCST90277343	Phosphatidylcholine (O-18:2_18:2)	AP	Weighted mode	19	0.126464	0.105786	0.247416	-0.0808766	0.333805	1.13481	0.922308	1.39627	1.13 (0.92-1.40)
GCST90277344	Phosphatidylcholine (O-18:2_20:4)	AP	Inverse variance weighted	25	-0.0497239	0.045545	0.274941	-0.138992	0.0395443	0.951492	0.870235	1.04034	0.95 (0.87-1.04)
GCST90277344	Phosphatidylcholine (O-18:2_20:4)	AP	Weighted median	25	-0.0191365	0.0612142	0.754573	-0.139116	0.100843	0.981045	0.870127	1.1061	0.98 (0.87-1.11)
GCST90277344	Phosphatidylcholine (O-18:2_20:4)	AP	MR Egger	25	-0.23384	0.105133	0.0362314	-0.439901	-0.0277796	0.791488	0.6441	0.972603	0.79 (0.64-0.97)
GCST90277344	Phosphatidylcholine (O-18:2_20:4)	AP	Weighted mode	25	0.0227147	0.107106	0.833838	-0.187214	0.232643	1.02297	0.829266	1.26193	1.02 (0.83-1.26)
GCST90277345	Phosphatidylethanolamine (16:0_18:2)	AP	Inverse variance weighted	33	0.0189725	0.0294877	0.519963	-0.0388234	0.0767684	1.01915	0.961921	1.07979	1.02 (0.96-1.08)
GCST90277345	Phosphatidylethanolamine (16:0_18:2)	AP	Weighted median	33	0.0887292	0.0354919	0.0124199	0.0191651	0.158293	1.09278	1.01935	1.17151	1.09 (1.02-1.17)
GCST90277345	Phosphatidylethanolamine (16:0_18:2)	AP	MR Egger	33	0.112816	0.0600654	0.0697848	-0.00491191	0.230544	1.11943	0.9951	1.25929	1.12 (1.00-1.26)
GCST90277345	Phosphatidylethanolamine (16:0_18:2)	AP	Weighted mode	33	0.10817	0.035888	0.00501087	0.0378295	0.17851	1.11424	1.03855	1.19544	1.11 (1.04-1.20)
GCST90277346	Phosphatidylethanolamine (16:0_20:4)	AP	Inverse variance weighted	44	0.02009	0.0231961	0.386439	-0.0253743	0.0655543	1.02029	0.974945	1.06775	1.02 (0.97-1.07)
GCST90277346	Phosphatidylethanolamine (16:0_20:4)	AP	Weighted median	44	0.0572931	0.0351659	0.103266	-0.011632	0.126218	1.05897	0.988435	1.13453	1.06 (0.99-1.13)
GCST90277346	Phosphatidylethanolamine (16:0_20:4)	AP	MR Egger	44	0.0138216	0.0444618	0.757441	-0.0733235	0.100967	1.01392	0.9293	1.10624	1.01 (0.93-1.11)
GCST90277346	Phosphatidylethanolamine (16:0_20:4)	AP	Weighted mode	44	0.0667053	0.036211	0.0723594	-0.00426829	0.137679	1.06898	0.995741	1.14761	1.07 (1.00-1.15)
GCST90277347	Phosphatidylethanolamine (18:0_18:2)	AP	Inverse variance weighted	51	0.0516266	0.0281196	0.0663629	-0.00348783	0.106741	1.05298	0.996518	1.11265	1.05 (1.00-1.11)
GCST90277347	Phosphatidylethanolamine (18:0_18:2)	AP	Weighted median	51	0.10711	0.0331698	0.00124168	0.0420968	0.172122	1.11306	1.043	1.18782	1.11 (1.04-1.19)
GCST90277347	Phosphatidylethanolamine (18:0_18:2)	AP	MR Egger	51	0.0555114	0.0572772	0.33722	-0.056752	0.167775	1.05708	0.944828	1.18267	1.06 (0.94-1.18)
GCST90277347	Phosphatidylethanolamine (18:0_18:2)	AP	Weighted mode	51	0.104196	0.0346966	0.00416601	0.0361911	0.172202	1.10982	1.03685	1.18792	1.11 (1.04-1.19)
GCST90277348	Phosphatidylethanolamine (18:0_20:4)	AP	Inverse variance weighted	40	0.0164086	0.0271973	0.546299	-0.0368982	0.0697153	1.01654	0.963774	1.0722	1.02 (0.96-1.07)
GCST90277348	Phosphatidylethanolamine (18:0_20:4)	AP	Weighted median	40	0.0869718	0.0379833	0.0220365	0.0125245	0.161419	1.09087	1.0126	1.17518	1.09 (1.01-1.18)
GCST90277348	Phosphatidylethanolamine (18:0_20:4)	AP	MR Egger	40	0.0884314	0.0557591	0.121037	-0.0208564	0.197719	1.09246	0.97936	1.21862	1.09 (0.98-1.22)
GCST90277348	Phosphatidylethanolamine (18:0_20:4)	AP	Weighted mode	40	0.0831877	0.0377246	0.0334085	0.00924744	0.157128	1.08675	1.00929	1.17015	1.09 (1.01-1.17)
GCST90277349	Phosphatidylethanolamine (18:1_18:1)	AP	Inverse variance weighted	34	0.0482337	0.0342698	0.159288	-0.0189351	0.115402	1.04942	0.981243	1.12232	1.05 (0.98-1.12)
GCST90277349	Phosphatidylethanolamine (18:1_18:1)	AP	Weighted median	34	0.0978243	0.0455309	0.031672	0.00858378	0.187065	1.10277	1.00862	1.20571	1.10 (1.01-1.21)
GCST90277349	Phosphatidylethanolamine (18:1_18:1)	AP	MR Egger	34	0.0980124	0.0737555	0.193285	-0.0465483	0.242573	1.10298	0.954518	1.27452	1.10 (0.95-1.27)
GCST90277349	Phosphatidylethanolamine (18:1_18:1)	AP	Weighted mode	34	0.134067	0.0579361	0.0270342	0.0205121	0.247622	1.14347	1.02072	1.28098	1.14 (1.02-1.28)
GCST90277350	Phosphatidylethanolamine (O-16:1_18:2)	AP	Inverse variance weighted	18	0.0564334	0.0434424	0.193931	-0.0287138	0.14158	1.05806	0.971695	1.15209	1.06 (0.97-1.15)
GCST90277350	Phosphatidylethanolamine (O-16:1_18:2)	AP	Weighted median	18	0.00379492	0.0624336	0.951532	-0.118575	0.126165	1.0038	0.888185	1.13447	1.00 (0.89-1.13)
GCST90277350	Phosphatidylethanolamine (O-16:1_18:2)	AP	MR Egger	18	-0.00465866	0.0900402	0.959376	-0.181137	0.17182	0.995352	0.834321	1.18746	1.00 (0.83-1.19)
GCST90277350	Phosphatidylethanolamine (O-16:1_18:2)	AP	Weighted mode	18	-0.0747222	0.12106	0.545261	-0.312	0.162556	0.928001	0.731981	1.17651	0.93 (0.73-1.18)
GCST90277351	Phosphatidylethanolamine (O-16:1_20:4)	AP	Inverse variance weighted	28	-0.0243564	0.0391837	0.534209	-0.101156	0.0524437	0.975938	0.903792	1.05384	0.98 (0.90-1.05)
GCST90277351	Phosphatidylethanolamine (O-16:1_20:4)	AP	Weighted median	28	-0.0415503	0.0586822	0.478911	-0.156567	0.0734669	0.959301	0.855074	1.07623	0.96 (0.86-1.08)
GCST90277351	Phosphatidylethanolamine (O-16:1_20:4)	AP	MR Egger	28	-0.138405	0.101628	0.18492	-0.337596	0.0607857	0.870746	0.713484	1.06267	0.87 (0.71-1.06)
GCST90277351	Phosphatidylethanolamine (O-16:1_20:4)	AP	Weighted mode	28	-0.113356	0.0891332	0.214304	-0.288057	0.0613451	0.892833	0.749719	1.06327	0.89 (0.75-1.06)
GCST90277352	Phosphatidylethanolamine (O-16:1_22:5)	AP	Inverse variance weighted	17	0.0134366	0.0481789	0.780329	-0.080994	0.107867	1.01353	0.922199	1.1139	1.01 (0.92-1.11)
GCST90277352	Phosphatidylethanolamine (O-16:1_22:5)	AP	Weighted median	17	-0.00699628	0.0661585	0.91578	-0.136667	0.122674	0.993028	0.872261	1.13052	0.99 (0.87-1.13)
GCST90277352	Phosphatidylethanolamine (O-16:1_22:5)	AP	MR Egger	17	-0.141445	0.0919038	0.144617	-0.321576	0.0386864	0.868103	0.725005	1.03944	0.87 (0.73-1.04)
GCST90277352	Phosphatidylethanolamine (O-16:1_22:5)	AP	Weighted mode	17	-0.0205537	0.101499	0.842077	-0.219491	0.178384	0.979656	0.802927	1.19528	0.98 (0.80-1.20)
GCST90277353	Phosphatidylethanolamine (O-18:1_18:2)	AP	Inverse variance weighted	30	0.0909301	0.0402164	0.0237581	0.0121059	0.169754	1.09519	1.01218	1.18501	1.10 (1.01-1.19)
GCST90277353	Phosphatidylethanolamine (O-18:1_18:2)	AP	Weighted median	30	0.137935	0.0535038	0.00993611	0.0330677	0.242803	1.1479	1.03362	1.27482	1.15 (1.03-1.27)
GCST90277353	Phosphatidylethanolamine (O-18:1_18:2)	AP	MR Egger	30	0.0106222	0.095365	0.912106	-0.176293	0.197538	1.01068	0.838372	1.2184	1.01 (0.84-1.22)
GCST90277353	Phosphatidylethanolamine (O-18:1_18:2)	AP	Weighted mode	30	0.159746	0.0802109	0.0559111	0.00253223	0.316959	1.17321	1.00254	1.37295	1.17 (1.00-1.37)
GCST90277354	Phosphatidylethanolamine (O-18:1_20:4)	AP	Inverse variance weighted	30	-0.0337358	0.0347192	0.331212	-0.101785	0.0343138	0.966827	0.903223	1.03491	0.97 (0.90-1.03)
GCST90277354	Phosphatidylethanolamine (O-18:1_20:4)	AP	Weighted median	30	-0.0656597	0.0481345	0.17254	-0.160003	0.028684	0.93645	0.852141	1.0291	0.94 (0.85-1.03)
GCST90277354	Phosphatidylethanolamine (O-18:1_20:4)	AP	MR Egger	30	-0.0468825	0.0800966	0.563017	-0.203872	0.110107	0.954199	0.815567	1.1164	0.95 (0.82-1.12)
GCST90277354	Phosphatidylethanolamine (O-18:1_20:4)	AP	Weighted mode	30	-0.117976	0.062124	0.0675476	-0.23974	0.00378664	0.888717	0.786833	1.00379	0.89 (0.79-1.00)
GCST90277355	Phosphatidylethanolamine (O-18:2_18:1)	AP	Inverse variance weighted	24	0.0479021	0.0501254	0.339251	-0.0503436	0.146148	1.04907	0.950903	1.15737	1.05 (0.95-1.16)
GCST90277355	Phosphatidylethanolamine (O-18:2_18:1)	AP	Weighted median	24	0.0567695	0.0639274	0.374525	-0.0685283	0.182067	1.05841	0.933767	1.19969	1.06 (0.93-1.20)
GCST90277355	Phosphatidylethanolamine (O-18:2_18:1)	AP	MR Egger	24	0.0921535	0.112565	0.421757	-0.128475	0.312782	1.09653	0.879436	1.36722	1.10 (0.88-1.37)
GCST90277355	Phosphatidylethanolamine (O-18:2_18:1)	AP	Weighted mode	24	0.0837894	0.119486	0.490184	-0.150404	0.317983	1.0874	0.860361	1.37435	1.09 (0.86-1.37)
GCST90277356	Phosphatidylethanolamine (O-18:2_18:2)	AP	Inverse variance weighted	14	0.0528368	0.0783834	0.500259	-0.100795	0.206468	1.05426	0.904119	1.22933	1.05 (0.90-1.23)
GCST90277356	Phosphatidylethanolamine (O-18:2_18:2)	AP	Weighted median	14	0.0836043	0.0859511	0.330704	-0.0848597	0.252068	1.0872	0.918641	1.28668	1.09 (0.92-1.29)
GCST90277356	Phosphatidylethanolamine (O-18:2_18:2)	AP	MR Egger	14	-0.0221117	0.18347	0.906066	-0.381712	0.337489	0.978131	0.682691	1.40142	0.98 (0.68-1.40)
GCST90277356	Phosphatidylethanolamine (O-18:2_18:2)	AP	Weighted mode	14	0.305352	0.187297	0.127014	-0.0617502	0.672453	1.3571	0.940118	1.95904	1.36 (0.94-1.96)
GCST90277357	Phosphatidylethanolamine (O-18:2_20:4)	AP	Inverse variance weighted	28	-0.0842334	0.03964	0.0335898	-0.161928	-0.00653907	0.919217	0.850503	0.993482	0.92 (0.85-0.99)
GCST90277357	Phosphatidylethanolamine (O-18:2_20:4)	AP	Weighted median	28	-0.0754023	0.0590908	0.201941	-0.19122	0.0404157	0.92737	0.825951	1.04124	0.93 (0.83-1.04)
GCST90277357	Phosphatidylethanolamine (O-18:2_20:4)	AP	MR Egger	28	-0.15914	0.0986582	0.118809	-0.35251	0.0342305	0.852877	0.702922	1.03482	0.85 (0.70-1.03)
GCST90277357	Phosphatidylethanolamine (O-18:2_20:4)	AP	Weighted mode	28	-0.259595	0.104134	0.0191007	-0.463697	-0.055493	0.771364	0.628954	0.946019	0.77 (0.63-0.95)
GCST90277358	Phosphatidylinositol (16:0_18:1)	AP	Inverse variance weighted	22	0.0838434	0.0552918	0.129423	-0.0245286	0.192215	1.08746	0.97577	1.21193	1.09 (0.98-1.21)
GCST90277358	Phosphatidylinositol (16:0_18:1)	AP	Weighted median	22	0.120446	0.0666019	0.0705371	-0.0100938	0.250986	1.128	0.989957	1.28529	1.13 (0.99-1.29)
GCST90277358	Phosphatidylinositol (16:0_18:1)	AP	MR Egger	22	-0.121847	0.150022	0.426241	-0.41589	0.172196	0.885284	0.659753	1.18791	0.89 (0.66-1.19)
GCST90277358	Phosphatidylinositol (16:0_18:1)	AP	Weighted mode	22	0.15504	0.127753	0.238378	-0.0953559	0.405435	1.1677	0.909049	1.49996	1.17 (0.91-1.50)
GCST90277359	Phosphatidylinositol (16:0_18:2)	AP	Inverse variance weighted	28	0.0162161	0.0450681	0.718987	-0.0721174	0.10455	1.01635	0.930422	1.11021	1.02 (0.93-1.11)
GCST90277359	Phosphatidylinositol (16:0_18:2)	AP	Weighted median	28	0.0572131	0.0610032	0.348311	-0.0623532	0.176779	1.05888	0.939551	1.19337	1.06 (0.94-1.19)
GCST90277359	Phosphatidylinositol (16:0_18:2)	AP	MR Egger	28	0.110289	0.112899	0.337633	-0.110994	0.331571	1.1166	0.894944	1.39316	1.12 (0.89-1.39)
GCST90277359	Phosphatidylinositol (16:0_18:2)	AP	Weighted mode	28	0.077927	0.0717187	0.286835	-0.0626417	0.218496	1.08104	0.93928	1.2442	1.08 (0.94-1.24)
GCST90277360	Phosphatidylinositol (16:0_20:4)	AP	Inverse variance weighted	27	-0.0710079	0.0504283	0.159103	-0.169847	0.0278317	0.931455	0.843794	1.02822	0.93 (0.84-1.03)
GCST90277360	Phosphatidylinositol (16:0_20:4)	AP	Weighted median	27	-0.00179805	0.0610399	0.9765	-0.121436	0.11784	0.998204	0.885648	1.12506	1.00 (0.89-1.13)
GCST90277360	Phosphatidylinositol (16:0_20:4)	AP	MR Egger	27	-0.00389617	0.119193	0.974183	-0.237515	0.229723	0.996111	0.788585	1.25825	1.00 (0.79-1.26)
GCST90277360	Phosphatidylinositol (16:0_20:4)	AP	Weighted mode	27	0.0515897	0.124766	0.682636	-0.192951	0.29613	1.05294	0.824522	1.34465	1.05 (0.82-1.34)
GCST90277361	Phosphatidylinositol (18:0_18:1)	AP	Inverse variance weighted	27	0.0898741	0.045241	0.046971	0.00120169	0.178547	1.09404	1.0012	1.19548	1.09 (1.00-1.20)
GCST90277361	Phosphatidylinositol (18:0_18:1)	AP	Weighted median	27	0.0805909	0.0521686	0.12239	-0.0216594	0.182841	1.08393	0.978573	1.20062	1.08 (0.98-1.20)
GCST90277361	Phosphatidylinositol (18:0_18:1)	AP	MR Egger	27	0.193514	0.12103	0.122407	-0.0437041	0.430732	1.21351	0.957237	1.53838	1.21 (0.96-1.54)
GCST90277361	Phosphatidylinositol (18:0_18:1)	AP	Weighted mode	27	0.0881766	0.0659319	0.192679	-0.0410499	0.217403	1.09218	0.959781	1.24284	1.09 (0.96-1.24)
GCST90277362	Phosphatidylinositol (18:0_18:2)	AP	Inverse variance weighted	50	0.0108286	0.0291792	0.710558	-0.0463626	0.0680198	1.01089	0.954696	1.07039	1.01 (0.95-1.07)
GCST90277362	Phosphatidylinositol (18:0_18:2)	AP	Weighted median	50	0.0413093	0.0383119	0.280928	-0.033782	0.116401	1.04217	0.966782	1.12345	1.04 (0.97-1.12)
GCST90277362	Phosphatidylinositol (18:0_18:2)	AP	MR Egger	50	0.0640628	0.056042	0.258658	-0.0457795	0.173905	1.06616	0.955253	1.18994	1.07 (0.96-1.19)
GCST90277362	Phosphatidylinositol (18:0_18:2)	AP	Weighted mode	50	0.0619149	0.0364321	0.0955734	-0.00949201	0.133322	1.06387	0.990553	1.14262	1.06 (0.99-1.14)
GCST90277363	Phosphatidylinositol (18:0_20:3)	AP	Inverse variance weighted	42	0.0675149	0.0294456	0.0218557	0.00980148	0.125228	1.06985	1.00985	1.13341	1.07 (1.01-1.13)
GCST90277363	Phosphatidylinositol (18:0_20:3)	AP	Weighted median	42	0.110882	0.0392435	0.00472067	0.0339653	0.1878	1.11726	1.03455	1.20659	1.12 (1.03-1.21)
GCST90277363	Phosphatidylinositol (18:0_20:3)	AP	MR Egger	42	0.0946302	0.0629104	0.140384	-0.0286743	0.217935	1.09925	0.971733	1.24351	1.10 (0.97-1.24)
GCST90277363	Phosphatidylinositol (18:0_20:3)	AP	Weighted mode	42	0.116979	0.0481614	0.0196152	0.0225828	0.211375	1.1241	1.02284	1.23538	1.12 (1.02-1.24)
GCST90277364	Phosphatidylinositol (18:0_20:4)	AP	Inverse variance weighted	38	-0.0340014	0.0332993	0.307215	-0.0992681	0.0312653	0.96657	0.9055	1.03176	0.97 (0.91-1.03)
GCST90277364	Phosphatidylinositol (18:0_20:4)	AP	Weighted median	38	-0.00826085	0.0461375	0.857899	-0.0986903	0.0821686	0.991773	0.906023	1.08564	0.99 (0.91-1.09)
GCST90277364	Phosphatidylinositol (18:0_20:4)	AP	MR Egger	38	0.0442917	0.0718937	0.541723	-0.0966199	0.185203	1.04529	0.907901	1.20346	1.05 (0.91-1.20)
GCST90277364	Phosphatidylinositol (18:0_20:4)	AP	Weighted mode	38	0.00301267	0.0588438	0.959443	-0.112321	0.118347	1.00302	0.893757	1.12563	1.00 (0.89-1.13)
GCST90277365	Phosphatidylinositol (18:1_18:1)	AP	Inverse variance weighted	25	0.0975709	0.0366384	0.00774286	0.0257598	0.169382	1.10249	1.02609	1.18457	1.10 (1.03-1.18)
GCST90277365	Phosphatidylinositol (18:1_18:1)	AP	Weighted median	25	0.0830402	0.0514886	0.106791	-0.0178775	0.183958	1.08659	0.982281	1.20197	1.09 (0.98-1.20)
GCST90277365	Phosphatidylinositol (18:1_18:1)	AP	MR Egger	25	-0.0906842	0.0888359	0.317964	-0.264802	0.0834341	0.913306	0.767358	1.08701	0.91 (0.77-1.09)
GCST90277365	Phosphatidylinositol (18:1_18:1)	AP	Weighted mode	25	0.0875591	0.0759316	0.260212	-0.0612669	0.236385	1.09151	0.940572	1.26666	1.09 (0.94-1.27)
GCST90277366	Phosphatidylinositol (18:1_18:2)	AP	Inverse variance weighted	28	0.0608835	0.0367666	0.0977329	-0.0111791	0.132946	1.06278	0.988883	1.14219	1.06 (0.99-1.14)
GCST90277366	Phosphatidylinositol (18:1_18:2)	AP	Weighted median	28	0.0795275	0.0534392	0.136702	-0.0252133	0.184268	1.08278	0.975102	1.20234	1.08 (0.98-1.20)
GCST90277366	Phosphatidylinositol (18:1_18:2)	AP	MR Egger	28	-0.0131778	0.111452	0.906788	-0.231623	0.205267	0.986909	0.793245	1.22785	0.99 (0.79-1.23)
GCST90277366	Phosphatidylinositol (18:1_18:2)	AP	Weighted mode	28	0.0859873	0.0895888	0.345673	-0.0896068	0.261581	1.08979	0.914291	1.29898	1.09 (0.91-1.30)
GCST90277367	Phosphatidylinositol (18:1_20:4)	AP	Inverse variance weighted	30	0.0521481	0.036341	0.151296	-0.0190801	0.123376	1.05353	0.981101	1.13131	1.05 (0.98-1.13)
GCST90277367	Phosphatidylinositol (18:1_20:4)	AP	Weighted median	30	0.0576549	0.0512872	0.260946	-0.0428679	0.158178	1.05935	0.958038	1.17137	1.06 (0.96-1.17)
GCST90277367	Phosphatidylinositol (18:1_20:4)	AP	MR Egger	30	0.098768	0.0817678	0.237186	-0.0614967	0.259033	1.10381	0.940356	1.29568	1.10 (0.94-1.30)
GCST90277367	Phosphatidylinositol (18:1_20:4)	AP	Weighted mode	30	0.10553	0.10441	0.320504	-0.0991127	0.310173	1.1113	0.905641	1.36366	1.11 (0.91-1.36)
GCST90277368	Sphingomyelin (d32:1)	AP	Inverse variance weighted	42	-0.0259448	0.031954	0.416825	-0.0885746	0.036685	0.974389	0.915235	1.03737	0.97 (0.92-1.04)
GCST90277368	Sphingomyelin (d32:1)	AP	Weighted median	42	-0.0822682	0.045047	0.0678089	-0.17056	0.00602392	0.921025	0.843192	1.00604	0.92 (0.84-1.01)
GCST90277368	Sphingomyelin (d32:1)	AP	MR Egger	42	-0.0363469	0.0570789	0.527893	-0.148221	0.0755276	0.964306	0.86224	1.07845	0.96 (0.86-1.08)
GCST90277368	Sphingomyelin (d32:1)	AP	Weighted mode	42	-0.0984615	0.0472646	0.0435097	-0.1911	-0.00582289	0.906231	0.82605	0.994194	0.91 (0.83-0.99)
GCST90277369	Sphingomyelin (d34:0)	AP	Inverse variance weighted	31	0.0129711	0.0345758	0.707549	-0.0547974	0.0807396	1.01306	0.946677	1.08409	1.01 (0.95-1.08)
GCST90277369	Sphingomyelin (d34:0)	AP	Weighted median	31	0.0854769	0.0476926	0.0730935	-0.00800062	0.178954	1.08924	0.992031	1.19597	1.09 (0.99-1.20)
GCST90277369	Sphingomyelin (d34:0)	AP	MR Egger	31	-0.00336045	0.0621383	0.957242	-0.125151	0.118431	0.996645	0.882363	1.12573	1.00 (0.88-1.13)
GCST90277369	Sphingomyelin (d34:0)	AP	Weighted mode	31	0.0985387	0.0547523	0.0819707	-0.00877583	0.205853	1.10356	0.991263	1.22857	1.10 (0.99-1.23)
GCST90277370	Sphingomyelin (d34:1)	AP	Inverse variance weighted	40	-0.0959145	0.0357475	0.00729408	-0.16598	-0.0258494	0.908542	0.847064	0.974482	0.91 (0.85-0.97)
GCST90277370	Sphingomyelin (d34:1)	AP	Weighted median	40	-0.153861	0.0471898	0.00111225	-0.246353	-0.0613692	0.857391	0.781646	0.940476	0.86 (0.78-0.94)
GCST90277370	Sphingomyelin (d34:1)	AP	MR Egger	40	-0.18877	0.0679966	0.00848987	-0.322044	-0.0554972	0.827977	0.724667	0.946015	0.83 (0.72-0.95)
GCST90277370	Sphingomyelin (d34:1)	AP	Weighted mode	40	-0.191222	0.103862	0.0732192	-0.394791	0.0123465	0.825949	0.673821	1.01242	0.83 (0.67-1.01)
GCST90277371	Sphingomyelin (d34:2)	AP	Inverse variance weighted	29	-0.115427	0.0417148	0.0056567	-0.197188	-0.0336657	0.890986	0.821037	0.966895	0.89 (0.82-0.97)
GCST90277371	Sphingomyelin (d34:2)	AP	Weighted median	29	-0.195116	0.0565873	0.00056463	-0.306028	-0.0842053	0.822739	0.736366	0.919243	0.82 (0.74-0.92)
GCST90277371	Sphingomyelin (d34:2)	AP	MR Egger	29	-0.0953661	0.0922038	0.310173	-0.276086	0.0853534	0.90904	0.758748	1.0891	0.91 (0.76-1.09)
GCST90277371	Sphingomyelin (d34:2)	AP	Weighted mode	29	-0.254086	0.111882	0.0310311	-0.473375	-0.0347971	0.775625	0.622896	0.965801	0.78 (0.62-0.97)
GCST90277372	Sphingomyelin (d36:1)	AP	Inverse variance weighted	46	-0.00110026	0.0366087	0.976024	-0.0728534	0.0706528	0.9989	0.929737	1.07321	1.00 (0.93-1.07)
GCST90277372	Sphingomyelin (d36:1)	AP	Weighted median	46	0.00194195	0.0477932	0.967589	-0.0917327	0.0956166	1.00194	0.912349	1.10034	1.00 (0.91-1.10)
GCST90277372	Sphingomyelin (d36:1)	AP	MR Egger	46	-0.0977113	0.0905275	0.286311	-0.275145	0.0797225	0.906911	0.759462	1.08299	0.91 (0.76-1.08)
GCST90277372	Sphingomyelin (d36:1)	AP	Weighted mode	46	0.0108195	0.0689814	0.876067	-0.124384	0.146023	1.01088	0.883041	1.15722	1.01 (0.88-1.16)
GCST90277373	Sphingomyelin (d36:2)	AP	Inverse variance weighted	28	-0.0403773	0.0364762	0.268316	-0.111871	0.0311161	0.960427	0.89416	1.03161	0.96 (0.89-1.03)
GCST90277373	Sphingomyelin (d36:2)	AP	Weighted median	28	-0.0215578	0.0561627	0.701092	-0.131637	0.088521	0.978673	0.876659	1.09256	0.98 (0.88-1.09)
GCST90277373	Sphingomyelin (d36:2)	AP	MR Egger	28	-0.0821376	0.0833082	0.333245	-0.245422	0.0811465	0.921145	0.782375	1.08453	0.92 (0.78-1.08)
GCST90277373	Sphingomyelin (d36:2)	AP	Weighted mode	28	-0.0183719	0.098377	0.853253	-0.211191	0.174447	0.981796	0.809619	1.19059	0.98 (0.81-1.19)
GCST90277374	Sphingomyelin (d38:1)	AP	Inverse variance weighted	47	-0.0262399	0.0254688	0.302881	-0.0761588	0.023679	0.974101	0.926669	1.02396	0.97 (0.93-1.02)
GCST90277374	Sphingomyelin (d38:1)	AP	Weighted median	47	-0.0144584	0.0404848	0.720994	-0.0938085	0.0648918	0.985646	0.910457	1.06704	0.99 (0.91-1.07)
GCST90277374	Sphingomyelin (d38:1)	AP	MR Egger	47	-0.0551431	0.0523922	0.298187	-0.157832	0.0475457	0.94635	0.853993	1.04869	0.95 (0.85-1.05)
GCST90277374	Sphingomyelin (d38:1)	AP	Weighted mode	47	-0.0479527	0.0584892	0.416527	-0.162592	0.0666862	0.953179	0.849938	1.06896	0.95 (0.85-1.07)
GCST90277375	Sphingomyelin (d38:2)	AP	Inverse variance weighted	45	-0.0098361	0.0275247	0.720826	-0.0637845	0.0441123	0.990212	0.938207	1.0451	0.99 (0.94-1.05)
GCST90277375	Sphingomyelin (d38:2)	AP	Weighted median	45	0.000464604	0.0423305	0.991243	-0.0825031	0.0834323	1.00046	0.920809	1.08701	1.00 (0.92-1.09)
GCST90277375	Sphingomyelin (d38:2)	AP	MR Egger	45	-0.0228729	0.0614587	0.711597	-0.143332	0.0975862	0.977387	0.866466	1.10251	0.98 (0.87-1.10)
GCST90277375	Sphingomyelin (d38:2)	AP	Weighted mode	45	0.00537188	0.0518788	0.918	-0.0963105	0.107054	1.00539	0.908182	1.11299	1.01 (0.91-1.11)
GCST90277376	Sphingomyelin (d40:1)	AP	Inverse variance weighted	53	-0.0127665	0.0262147	0.626261	-0.0641474	0.0386144	0.987315	0.937867	1.03937	0.99 (0.94-1.04)
GCST90277376	Sphingomyelin (d40:1)	AP	Weighted median	53	0.00751928	0.038733	0.846073	-0.0683974	0.083436	1.00755	0.933889	1.08702	1.01 (0.93-1.09)
GCST90277376	Sphingomyelin (d40:1)	AP	MR Egger	53	-0.0587269	0.0488497	0.23484	-0.154472	0.0370184	0.942964	0.856867	1.03771	0.94 (0.86-1.04)
GCST90277376	Sphingomyelin (d40:1)	AP	Weighted mode	53	0.0388617	0.0587937	0.51154	-0.0763739	0.154097	1.03963	0.92647	1.1666	1.04 (0.93-1.17)
GCST90277377	Sphingomyelin (d40:2)	AP	Inverse variance weighted	43	-0.0794539	0.0341961	0.0201534	-0.146478	-0.0124296	0.923621	0.863745	0.987647	0.92 (0.86-0.99)
GCST90277377	Sphingomyelin (d40:2)	AP	Weighted median	43	-0.123094	0.0469181	0.00870087	-0.215053	-0.0311344	0.884181	0.806498	0.969345	0.88 (0.81-0.97)
GCST90277377	Sphingomyelin (d40:2)	AP	MR Egger	43	-0.0661106	0.0711648	0.358338	-0.205594	0.0733724	0.936027	0.814164	1.07613	0.94 (0.81-1.08)
GCST90277377	Sphingomyelin (d40:2)	AP	Weighted mode	43	-0.135456	0.0665679	0.0482088	-0.265929	-0.00498343	0.873317	0.766493	0.995029	0.87 (0.77-1.00)
GCST90277378	Sphingomyelin (d42:2)	AP	Inverse variance weighted	48	0.0140373	0.0284548	0.621788	-0.0417342	0.0698088	1.01414	0.959125	1.0723	1.01 (0.96-1.07)
GCST90277378	Sphingomyelin (d42:2)	AP	Weighted median	48	0.0377817	0.0414483	0.362012	-0.043457	0.11902	1.0385	0.957474	1.12639	1.04 (0.96-1.13)
GCST90277378	Sphingomyelin (d42:2)	AP	MR Egger	48	-0.0651127	0.0556436	0.247957	-0.174174	0.0439487	0.936962	0.840151	1.04493	0.94 (0.84-1.04)
GCST90277378	Sphingomyelin (d42:2)	AP	Weighted mode	48	0.081871	0.0843563	0.336747	-0.0834674	0.247209	1.08532	0.919921	1.28045	1.09 (0.92-1.28)
GCST90277379	Triacylglycerol (46:1)	AP	Inverse variance weighted	22	0.0240699	0.0579186	0.677716	-0.0894506	0.13759	1.02436	0.914433	1.14751	1.02 (0.91-1.15)
GCST90277379	Triacylglycerol (46:1)	AP	Weighted median	22	0.0422121	0.0645693	0.513274	-0.0843437	0.168768	1.04312	0.919115	1.18385	1.04 (0.92-1.18)
GCST90277379	Triacylglycerol (46:1)	AP	MR Egger	22	0.0919716	0.138436	0.514045	-0.179362	0.363306	1.09633	0.835803	1.43808	1.10 (0.84-1.44)
GCST90277379	Triacylglycerol (46:1)	AP	Weighted mode	22	0.0263451	0.118973	0.82689	-0.206842	0.259532	1.0267	0.813148	1.29632	1.03 (0.81-1.30)
GCST90277380	Triacylglycerol (46:2)	AP	Inverse variance weighted	22	-0.0776493	0.0508911	0.127061	-0.177396	0.0220971	0.925289	0.837448	1.02234	0.93 (0.84-1.02)
GCST90277380	Triacylglycerol (46:2)	AP	Weighted median	22	-0.0932805	0.0593065	0.115752	-0.209521	0.0229602	0.910938	0.810972	1.02323	0.91 (0.81-1.02)
GCST90277380	Triacylglycerol (46:2)	AP	MR Egger	22	0.00393965	0.121632	0.974482	-0.234458	0.242338	1.00395	0.790999	1.27422	1.00 (0.79-1.27)
GCST90277380	Triacylglycerol (46:2)	AP	Weighted mode	22	-0.141382	0.126891	0.277783	-0.390089	0.107324	0.868157	0.676997	1.1133	0.87 (0.68-1.11)
GCST90277381	Triacylglycerol (48:0)	AP	Inverse variance weighted	20	-0.028716	0.0433309	0.507513	-0.113645	0.0562125	0.971692	0.892575	1.05782	0.97 (0.89-1.06)
GCST90277381	Triacylglycerol (48:0)	AP	Weighted median	20	-0.0191617	0.0597664	0.748506	-0.136304	0.0979804	0.981021	0.872577	1.10294	0.98 (0.87-1.10)
GCST90277381	Triacylglycerol (48:0)	AP	MR Egger	20	-0.0751243	0.0907869	0.418801	-0.253067	0.102818	0.927628	0.776416	1.10829	0.93 (0.78-1.11)
GCST90277381	Triacylglycerol (48:0)	AP	Weighted mode	20	-0.0206446	0.10209	0.841894	-0.220741	0.179451	0.979567	0.801925	1.19656	0.98 (0.80-1.20)
GCST90277382	Triacylglycerol (48:1)	AP	Inverse variance weighted	26	-0.0864176	0.0487409	0.0762288	-0.18195	0.00911458	0.917211	0.833643	1.00916	0.92 (0.83-1.01)
GCST90277382	Triacylglycerol (48:1)	AP	Weighted median	26	-0.00411923	0.0605475	0.945759	-0.122792	0.114554	0.995889	0.884447	1.12137	1.00 (0.88-1.12)
GCST90277382	Triacylglycerol (48:1)	AP	MR Egger	26	-0.194291	0.125922	0.135928	-0.441099	0.0525164	0.823418	0.643329	1.05392	0.82 (0.64-1.05)
GCST90277382	Triacylglycerol (48:1)	AP	Weighted mode	26	0.0184517	0.13091	0.889039	-0.238132	0.275036	1.01862	0.788099	1.31658	1.02 (0.79-1.32)
GCST90277383	Triacylglycerol (48:2)	AP	Inverse variance weighted	24	-0.0708707	0.0497727	0.154479	-0.168425	0.0266837	0.931582	0.844995	1.02704	0.93 (0.84-1.03)
GCST90277383	Triacylglycerol (48:2)	AP	Weighted median	24	-0.0505373	0.0660549	0.444224	-0.180005	0.0789303	0.950718	0.835266	1.08213	0.95 (0.84-1.08)
GCST90277383	Triacylglycerol (48:2)	AP	MR Egger	24	-0.0775854	0.122836	0.534145	-0.318344	0.163173	0.925348	0.727352	1.17724	0.93 (0.73-1.18)
GCST90277383	Triacylglycerol (48:2)	AP	Weighted mode	24	0.0431364	0.152036	0.77916	-0.254855	0.341128	1.04408	0.775029	1.40653	1.04 (0.78-1.41)
GCST90277384	Triacylglycerol (48:3)	AP	Inverse variance weighted	29	-0.0879127	0.0425248	0.0387031	-0.171261	-0.00456415	0.915841	0.842601	0.995446	0.92 (0.84-1.00)
GCST90277384	Triacylglycerol (48:3)	AP	Weighted median	29	-0.069692	0.0563076	0.215827	-0.180055	0.0406709	0.932681	0.835224	1.04151	0.93 (0.84-1.04)
GCST90277384	Triacylglycerol (48:3)	AP	MR Egger	29	-0.0772634	0.114456	0.505387	-0.301598	0.147071	0.925646	0.739635	1.15844	0.93 (0.74-1.16)
GCST90277384	Triacylglycerol (48:3)	AP	Weighted mode	29	0.0590972	0.141658	0.679726	-0.218552	0.336746	1.06088	0.803682	1.40038	1.06 (0.80-1.40)
GCST90277385	Triacylglycerol (49:1)	AP	Inverse variance weighted	26	0.0273054	0.040338	0.49846	-0.0517571	0.106368	1.02768	0.94956	1.11223	1.03 (0.95-1.11)
GCST90277385	Triacylglycerol (49:1)	AP	Weighted median	26	0.050441	0.0546106	0.35567	-0.0565958	0.157478	1.05173	0.944976	1.17055	1.05 (0.94-1.17)
GCST90277385	Triacylglycerol (49:1)	AP	MR Egger	26	0.13961	0.0898223	0.133205	-0.036442	0.315661	1.14982	0.964214	1.37117	1.15 (0.96-1.37)
GCST90277385	Triacylglycerol (49:1)	AP	Weighted mode	26	0.0736398	0.103607	0.483812	-0.12943	0.27671	1.07642	0.878596	1.31878	1.08 (0.88-1.32)
GCST90277386	Triacylglycerol (49:2)	AP	Inverse variance weighted	18	-0.0656297	0.0508113	0.196483	-0.16522	0.0339605	0.936478	0.847707	1.03454	0.94 (0.85-1.03)
GCST90277386	Triacylglycerol (49:2)	AP	Weighted median	18	-0.0851405	0.0665782	0.200966	-0.215634	0.0453527	0.918383	0.80603	1.0464	0.92 (0.81-1.05)
GCST90277386	Triacylglycerol (49:2)	AP	MR Egger	18	0.00452492	0.116794	0.969575	-0.224391	0.233441	1.00454	0.799003	1.26294	1.00 (0.80-1.26)
GCST90277386	Triacylglycerol (49:2)	AP	Weighted mode	18	-0.114465	0.134305	0.405909	-0.377704	0.148774	0.891843	0.685433	1.16041	0.89 (0.69-1.16)
GCST90277387	Triacylglycerol (50:1)	AP	Inverse variance weighted	28	-0.0283094	0.0530538	0.593619	-0.132295	0.075676	0.972088	0.876083	1.07861	0.97 (0.88-1.08)
GCST90277387	Triacylglycerol (50:1)	AP	Weighted median	28	0.0270523	0.0611403	0.658154	-0.0927827	0.146887	1.02742	0.911392	1.15822	1.03 (0.91-1.16)
GCST90277387	Triacylglycerol (50:1)	AP	MR Egger	28	-0.0015304	0.111318	0.989136	-0.219714	0.216654	0.998471	0.802748	1.24191	1.00 (0.80-1.24)
GCST90277387	Triacylglycerol (50:1)	AP	Weighted mode	28	0.091056	0.131683	0.495169	-0.167043	0.349155	1.09533	0.846163	1.41787	1.10 (0.85-1.42)
GCST90277388	Triacylglycerol (50:2)	AP	Inverse variance weighted	20	-0.140103	0.0505698	0.00559731	-0.23922	-0.040986	0.869269	0.787242	0.959843	0.87 (0.79-0.96)
GCST90277388	Triacylglycerol (50:2)	AP	Weighted median	20	-0.0894086	0.0717754	0.212885	-0.230088	0.0512712	0.914472	0.794463	1.05261	0.91 (0.79-1.05)
GCST90277388	Triacylglycerol (50:2)	AP	MR Egger	20	-0.182876	0.121724	0.150339	-0.421455	0.055703	0.832872	0.656092	1.05728	0.83 (0.66-1.06)
GCST90277388	Triacylglycerol (50:2)	AP	Weighted mode	20	-0.0483758	0.165871	0.773717	-0.373483	0.276732	0.952776	0.688332	1.31881	0.95 (0.69-1.32)
GCST90277389	Triacylglycerol (50:3)	AP	Inverse variance weighted	32	-0.0614544	0.0416423	0.140006	-0.143073	0.0201644	0.940396	0.866691	1.02037	0.94 (0.87-1.02)
GCST90277389	Triacylglycerol (50:3)	AP	Weighted median	32	-0.0859219	0.0557128	0.123018	-0.195119	0.0232752	0.917666	0.822737	1.02355	0.92 (0.82-1.02)
GCST90277389	Triacylglycerol (50:3)	AP	MR Egger	32	-0.101768	0.0988562	0.311495	-0.295526	0.0919902	0.903239	0.74414	1.09635	0.90 (0.74-1.10)
GCST90277389	Triacylglycerol (50:3)	AP	Weighted mode	32	-0.108427	0.12323	0.385696	-0.349958	0.133104	0.897244	0.704717	1.14237	0.90 (0.70-1.14)
GCST90277390	Triacylglycerol (50:4)	AP	Inverse variance weighted	33	-0.0856301	0.0405759	0.0348263	-0.165159	-0.00610147	0.917934	0.847759	0.993917	0.92 (0.85-0.99)
GCST90277390	Triacylglycerol (50:4)	AP	Weighted median	33	-0.0689689	0.0546548	0.206985	-0.176092	0.0381545	0.933356	0.838541	1.03889	0.93 (0.84-1.04)
GCST90277390	Triacylglycerol (50:4)	AP	MR Egger	33	-0.100699	0.106627	0.352267	-0.309689	0.108291	0.904205	0.733675	1.11437	0.90 (0.73-1.11)
GCST90277390	Triacylglycerol (50:4)	AP	Weighted mode	33	-0.0642937	0.1476	0.666054	-0.353589	0.225002	0.93773	0.702164	1.25232	0.94 (0.70-1.25)
GCST90277391	Triacylglycerol (50:5)	AP	Inverse variance weighted	30	-0.00646127	0.0413928	0.875957	-0.0875912	0.0746687	0.99356	0.916135	1.07753	0.99 (0.92-1.08)
GCST90277391	Triacylglycerol (50:5)	AP	Weighted median	30	-0.014758	0.0511028	0.772743	-0.11492	0.0854036	0.98535	0.891438	1.08916	0.99 (0.89-1.09)
GCST90277391	Triacylglycerol (50:5)	AP	MR Egger	30	-0.038431	0.0838988	0.650442	-0.202873	0.126011	0.962298	0.816382	1.13429	0.96 (0.82-1.13)
GCST90277391	Triacylglycerol (50:5)	AP	Weighted mode	30	-0.0447955	0.110643	0.688547	-0.261655	0.172064	0.956193	0.769776	1.18775	0.96 (0.77-1.19)
GCST90277392	Triacylglycerol (51:1)	AP	Inverse variance weighted	22	0.0064817	0.0452758	0.886164	-0.0822589	0.0952223	1.0065	0.921033	1.0999	1.01 (0.92-1.10)
GCST90277392	Triacylglycerol (51:1)	AP	Weighted median	22	0.0361252	0.0579757	0.533212	-0.0775071	0.149758	1.03679	0.92542	1.16155	1.04 (0.93-1.16)
GCST90277392	Triacylglycerol (51:1)	AP	MR Egger	22	-0.0846385	0.11266	0.461239	-0.305453	0.136176	0.918844	0.73679	1.14588	0.92 (0.74-1.15)
GCST90277392	Triacylglycerol (51:1)	AP	Weighted mode	22	0.0939675	0.107673	0.392688	-0.117071	0.305006	1.09852	0.889522	1.35663	1.10 (0.89-1.36)
GCST90277393	Triacylglycerol (51:2)	AP	Inverse variance weighted	21	0.0305405	0.0623553	0.624288	-0.0916759	0.152757	1.03101	0.912401	1.16504	1.03 (0.91-1.17)
GCST90277393	Triacylglycerol (51:2)	AP	Weighted median	21	0.0920912	0.0659272	0.162455	-0.0371261	0.221308	1.09646	0.963555	1.24771	1.10 (0.96-1.25)
GCST90277393	Triacylglycerol (51:2)	AP	MR Egger	21	-0.0337037	0.152732	0.827701	-0.333058	0.26565	0.966858	0.716729	1.30428	0.97 (0.72-1.30)
GCST90277393	Triacylglycerol (51:2)	AP	Weighted mode	21	0.115993	0.0964299	0.243072	-0.0730095	0.304996	1.12299	0.929592	1.35662	1.12 (0.93-1.36)
GCST90277394	Triacylglycerol (51:3)	AP	Inverse variance weighted	27	-0.0104872	0.0467124	0.822365	-0.102044	0.0810692	0.989568	0.90299	1.08445	0.99 (0.90-1.08)
GCST90277394	Triacylglycerol (51:3)	AP	Weighted median	27	0.0482522	0.0572701	0.399487	-0.0639972	0.160502	1.04944	0.938008	1.1741	1.05 (0.94-1.17)
GCST90277394	Triacylglycerol (51:3)	AP	MR Egger	27	-0.0211351	0.107063	0.845105	-0.230979	0.188709	0.979087	0.793756	1.20769	0.98 (0.79-1.21)
GCST90277394	Triacylglycerol (51:3)	AP	Weighted mode	27	0.0607688	0.0861369	0.486778	-0.108059	0.229597	1.06265	0.897574	1.25809	1.06 (0.90-1.26)
GCST90277395	Triacylglycerol (51:4)	AP	Inverse variance weighted	24	-0.0144753	0.0479723	0.762848	-0.108501	0.0795503	0.985629	0.897178	1.0828	0.99 (0.90-1.08)
GCST90277395	Triacylglycerol (51:4)	AP	Weighted median	24	0.0317166	0.0559311	0.57067	-0.0779084	0.141342	1.03222	0.925049	1.15182	1.03 (0.93-1.15)
GCST90277395	Triacylglycerol (51:4)	AP	MR Egger	24	0.041047	0.103836	0.696424	-0.162471	0.244565	1.0419	0.850041	1.27707	1.04 (0.85-1.28)
GCST90277395	Triacylglycerol (51:4)	AP	Weighted mode	24	0.0805478	0.0940934	0.400806	-0.103875	0.264971	1.08388	0.901338	1.30339	1.08 (0.90-1.30)
GCST90277396	Triacylglycerol (52:2)	AP	Inverse variance weighted	25	-0.00871606	0.0498408	0.861175	-0.106404	0.0889719	0.991322	0.899061	1.09305	0.99 (0.90-1.09)
GCST90277396	Triacylglycerol (52:2)	AP	Weighted median	25	0.0439227	0.0605721	0.468372	-0.0747987	0.162644	1.0449	0.92793	1.17662	1.04 (0.93-1.18)
GCST90277396	Triacylglycerol (52:2)	AP	MR Egger	25	-0.0109482	0.114968	0.924958	-0.236285	0.214388	0.989112	0.789556	1.2391	0.99 (0.79-1.24)
GCST90277396	Triacylglycerol (52:2)	AP	Weighted mode	25	0.0722655	0.0863471	0.410895	-0.0969749	0.241506	1.07494	0.907579	1.27316	1.07 (0.91-1.27)
GCST90277397	Triacylglycerol (52:3)	AP	Inverse variance weighted	33	0.0314446	0.0452329	0.486947	-0.0572118	0.120101	1.03194	0.944394	1.12761	1.03 (0.94-1.13)
GCST90277397	Triacylglycerol (52:3)	AP	Weighted median	33	0.077872	0.0527855	0.140144	-0.0255876	0.181331	1.08098	0.974737	1.19881	1.08 (0.97-1.20)
GCST90277397	Triacylglycerol (52:3)	AP	MR Egger	33	-0.0705513	0.101219	0.490985	-0.26894	0.127837	0.93188	0.764189	1.13637	0.93 (0.76-1.14)
GCST90277397	Triacylglycerol (52:3)	AP	Weighted mode	33	0.0814263	0.070971	0.259756	-0.0576769	0.220529	1.08483	0.943955	1.24674	1.08 (0.94-1.25)
GCST90277398	Triacylglycerol (52:4)	AP	Inverse variance weighted	30	-0.0102731	0.0432501	0.812247	-0.0950432	0.074497	0.98978	0.909334	1.07734	0.99 (0.91-1.08)
GCST90277398	Triacylglycerol (52:4)	AP	Weighted median	30	0.0173706	0.054062	0.747977	-0.088591	0.123332	1.01752	0.91522	1.13126	1.02 (0.92-1.13)
GCST90277398	Triacylglycerol (52:4)	AP	MR Egger	30	-0.0481005	0.106941	0.656329	-0.257706	0.161505	0.953038	0.772823	1.17528	0.95 (0.77-1.18)
GCST90277398	Triacylglycerol (52:4)	AP	Weighted mode	30	0.0607345	0.0739682	0.418295	-0.0842432	0.205712	1.06262	0.919208	1.2284	1.06 (0.92-1.23)
GCST90277399	Triacylglycerol (52:5)	AP	Inverse variance weighted	29	-0.0469554	0.0467697	0.315393	-0.138624	0.0447132	0.95413	0.870555	1.04573	0.95 (0.87-1.05)
GCST90277399	Triacylglycerol (52:5)	AP	Weighted median	29	-0.0349432	0.054556	0.521846	-0.141873	0.0719866	0.96566	0.867731	1.07464	0.97 (0.87-1.07)
GCST90277399	Triacylglycerol (52:5)	AP	MR Egger	29	-0.0834137	0.121628	0.49868	-0.321805	0.154977	0.919971	0.72484	1.16763	0.92 (0.72-1.17)
GCST90277399	Triacylglycerol (52:5)	AP	Weighted mode	29	-0.04535	0.0935515	0.631618	-0.228711	0.138011	0.955663	0.795558	1.14799	0.96 (0.80-1.15)
GCST90277400	Triacylglycerol (52:6)	AP	Inverse variance weighted	26	-0.0724314	0.0375058	0.0534575	-0.145943	0.00107993	0.93013	0.864207	1.00108	0.93 (0.86-1.00)
GCST90277400	Triacylglycerol (52:6)	AP	Weighted median	26	-0.0618636	0.053191	0.244811	-0.166118	0.0423908	0.940011	0.846946	1.0433	0.94 (0.85-1.04)
GCST90277400	Triacylglycerol (52:6)	AP	MR Egger	26	-0.0580093	0.086818	0.5104	-0.228173	0.112154	0.943641	0.795987	1.11869	0.94 (0.80-1.12)
GCST90277400	Triacylglycerol (52:6)	AP	Weighted mode	26	-0.0774187	0.113637	0.501958	-0.300148	0.145311	0.925502	0.740709	1.1564	0.93 (0.74-1.16)
GCST90277401	Triacylglycerol (53:2)	AP	Inverse variance weighted	22	0.043348	0.0547038	0.42812	-0.0638714	0.150567	1.0443	0.938126	1.16249	1.04 (0.94-1.16)
GCST90277401	Triacylglycerol (53:2)	AP	Weighted median	22	0.104448	0.0641873	0.103687	-0.0213591	0.230255	1.1101	0.978867	1.25892	1.11 (0.98-1.26)
GCST90277401	Triacylglycerol (53:2)	AP	MR Egger	22	0.0183322	0.166838	0.913599	-0.308671	0.345336	1.0185	0.734422	1.41246	1.02 (0.73-1.41)
GCST90277401	Triacylglycerol (53:2)	AP	Weighted mode	22	0.123729	0.0885248	0.176802	-0.0497798	0.297237	1.13171	0.951439	1.34613	1.13 (0.95-1.35)
GCST90277402	Triacylglycerol (53:3)	AP	Inverse variance weighted	27	0.00254669	0.0514448	0.960518	-0.0982852	0.103379	1.00255	0.90639	1.10891	1.00 (0.91-1.11)
GCST90277402	Triacylglycerol (53:3)	AP	Weighted median	27	0.0768913	0.0583993	0.187957	-0.0375713	0.191354	1.07992	0.963126	1.21089	1.08 (0.96-1.21)
GCST90277402	Triacylglycerol (53:3)	AP	MR Egger	27	0.120058	0.12789	0.356837	-0.130606	0.370721	1.12756	0.877563	1.44878	1.13 (0.88-1.45)
GCST90277402	Triacylglycerol (53:3)	AP	Weighted mode	27	0.0800951	0.0746531	0.293175	-0.0662251	0.226415	1.08339	0.93592	1.2541	1.08 (0.94-1.25)
GCST90277403	Triacylglycerol (53:4)	AP	Inverse variance weighted	36	-0.0363396	0.0362146	0.315644	-0.10732	0.0346411	0.964313	0.898238	1.03525	0.96 (0.90-1.04)
GCST90277403	Triacylglycerol (53:4)	AP	Weighted median	36	0.00422073	0.0479641	0.929878	-0.0897889	0.0982304	1.00423	0.914124	1.10322	1.00 (0.91-1.10)
GCST90277403	Triacylglycerol (53:4)	AP	MR Egger	36	0.0225947	0.0816373	0.783632	-0.137414	0.182604	1.02285	0.871609	1.20034	1.02 (0.87-1.20)
GCST90277403	Triacylglycerol (53:4)	AP	Weighted mode	36	0.0634306	0.0739462	0.396842	-0.0815039	0.208365	1.06549	0.921729	1.23166	1.07 (0.92-1.23)
GCST90277404	Triacylglycerol (54:3)	AP	Inverse variance weighted	31	0.0883485	0.0432513	0.0410845	0.00357585	0.173121	1.09237	1.00358	1.18901	1.09 (1.00-1.19)
GCST90277404	Triacylglycerol (54:3)	AP	Weighted median	31	0.0849921	0.0564071	0.131871	-0.0255658	0.19555	1.08871	0.974758	1.21598	1.09 (0.97-1.22)
GCST90277404	Triacylglycerol (54:3)	AP	MR Egger	31	0.0724746	0.109079	0.511668	-0.14132	0.286269	1.07517	0.868211	1.33145	1.08 (0.87-1.33)
GCST90277404	Triacylglycerol (54:3)	AP	Weighted mode	31	0.079307	0.0746188	0.29634	-0.0669458	0.22556	1.08254	0.935246	1.25302	1.08 (0.94-1.25)
GCST90277405	Triacylglycerol (54:4)	AP	Inverse variance weighted	31	0.0366807	0.0452364	0.417442	-0.0519826	0.125344	1.03736	0.949345	1.13354	1.04 (0.95-1.13)
GCST90277405	Triacylglycerol (54:4)	AP	Weighted median	31	0.0817522	0.0554432	0.140341	-0.0269164	0.190421	1.08519	0.973443	1.20976	1.09 (0.97-1.21)
GCST90277405	Triacylglycerol (54:4)	AP	MR Egger	31	0.0157855	0.113173	0.890034	-0.206033	0.237604	1.01591	0.813806	1.26821	1.02 (0.81-1.27)
GCST90277405	Triacylglycerol (54:4)	AP	Weighted mode	31	0.102763	0.0713154	0.159951	-0.0370151	0.242541	1.10823	0.963662	1.27448	1.11 (0.96-1.27)
GCST90277406	Triacylglycerol (54:5)	AP	Inverse variance weighted	30	0.0065267	0.0477472	0.891274	-0.0870579	0.100111	1.00655	0.916624	1.10529	1.01 (0.92-1.11)
GCST90277406	Triacylglycerol (54:5)	AP	Weighted median	30	0.0596759	0.0581025	0.304383	-0.0542051	0.173557	1.06149	0.947238	1.18953	1.06 (0.95-1.19)
GCST90277406	Triacylglycerol (54:5)	AP	MR Egger	30	0.046569	0.111917	0.680507	-0.172789	0.265927	1.04767	0.841315	1.30464	1.05 (0.84-1.30)
GCST90277406	Triacylglycerol (54:5)	AP	Weighted mode	30	0.114936	0.0852416	0.187983	-0.0521379	0.282009	1.1218	0.949198	1.32579	1.12 (0.95-1.33)
GCST90277407	Triacylglycerol (54:6)	AP	Inverse variance weighted	23	-0.022713	0.05526	0.681057	-0.131022	0.0855965	0.977543	0.877198	1.08937	0.98 (0.88-1.09)
GCST90277407	Triacylglycerol (54:6)	AP	Weighted median	23	0.0396354	0.0636083	0.533208	-0.0850369	0.164308	1.04043	0.918478	1.17858	1.04 (0.92-1.18)
GCST90277407	Triacylglycerol (54:6)	AP	MR Egger	23	-0.0806028	0.125612	0.528024	-0.326803	0.165597	0.92256	0.721226	1.1801	0.92 (0.72-1.18)
GCST90277407	Triacylglycerol (54:6)	AP	Weighted mode	23	0.0789166	0.0938991	0.409703	-0.105126	0.262959	1.08211	0.900211	1.30077	1.08 (0.90-1.30)
GCST90277408	Triacylglycerol (54:7)	AP	Inverse variance weighted	30	-0.0464267	0.0429047	0.279212	-0.13052	0.0376664	0.954634	0.877639	1.03838	0.95 (0.88-1.04)
GCST90277408	Triacylglycerol (54:7)	AP	Weighted median	30	-0.0567566	0.0547865	0.300221	-0.164138	0.0506249	0.944824	0.848625	1.05193	0.94 (0.85-1.05)
GCST90277408	Triacylglycerol (54:7)	AP	MR Egger	30	-0.0135037	0.0961802	0.889349	-0.202017	0.175009	0.986587	0.817081	1.19126	0.99 (0.82-1.19)
GCST90277408	Triacylglycerol (54:7)	AP	Weighted mode	30	-0.0263853	0.115597	0.821052	-0.252955	0.200184	0.97396	0.776503	1.22163	0.97 (0.78-1.22)
GCST90277409	Triacylglycerol (56:3)	AP	Inverse variance weighted	25	0.0550023	0.0394545	0.163296	-0.0223285	0.132333	1.05654	0.977919	1.14149	1.06 (0.98-1.14)
GCST90277409	Triacylglycerol (56:3)	AP	Weighted median	25	0.0674399	0.0528916	0.202289	-0.0362277	0.171107	1.06977	0.964421	1.18662	1.07 (0.96-1.19)
GCST90277409	Triacylglycerol (56:3)	AP	MR Egger	25	0.0951177	0.0982487	0.343049	-0.0974498	0.287685	1.09979	0.907148	1.33334	1.10 (0.91-1.33)
GCST90277409	Triacylglycerol (56:3)	AP	Weighted mode	25	0.0832288	0.0901137	0.364889	-0.093394	0.259852	1.08679	0.910835	1.29674	1.09 (0.91-1.30)
GCST90277410	Triacylglycerol (56:4)	AP	Inverse variance weighted	19	0.0398498	0.0526404	0.449039	-0.0633255	0.143025	1.04065	0.938638	1.15376	1.04 (0.94-1.15)
GCST90277410	Triacylglycerol (56:4)	AP	Weighted median	19	0.0822855	0.0622252	0.186041	-0.0396759	0.204247	1.08577	0.961101	1.2266	1.09 (0.96-1.23)
GCST90277410	Triacylglycerol (56:4)	AP	MR Egger	19	0.185623	0.143419	0.212877	-0.0954776	0.466724	1.20397	0.908939	1.59476	1.20 (0.91-1.59)
GCST90277410	Triacylglycerol (56:4)	AP	Weighted mode	19	0.0699757	0.0989223	0.488388	-0.123912	0.263863	1.07248	0.883458	1.30195	1.07 (0.88-1.30)
GCST90277411	Triacylglycerol (56:5)	AP	Inverse variance weighted	25	-0.0100585	0.0400268	0.801586	-0.0885111	0.068394	0.989992	0.915293	1.07079	0.99 (0.92-1.07)
GCST90277411	Triacylglycerol (56:5)	AP	Weighted median	25	-0.0408283	0.0542742	0.451895	-0.147206	0.0655491	0.959994	0.863116	1.06775	0.96 (0.86-1.07)
GCST90277411	Triacylglycerol (56:5)	AP	MR Egger	25	-0.115381	0.109816	0.304323	-0.330621	0.0998588	0.891026	0.718477	1.10501	0.89 (0.72-1.11)
GCST90277411	Triacylglycerol (56:5)	AP	Weighted mode	25	-0.0740048	0.125719	0.561594	-0.320414	0.172404	0.928667	0.725849	1.18816	0.93 (0.73-1.19)
GCST90277412	Triacylglycerol (56:6)	AP	Inverse variance weighted	29	-0.0757042	0.0329213	0.0214736	-0.14023	-0.0111785	0.92709	0.869158	0.988884	0.93 (0.87-0.99)
GCST90277412	Triacylglycerol (56:6)	AP	Weighted median	29	-0.0781055	0.0487928	0.109431	-0.173739	0.0175285	0.924867	0.840516	1.01768	0.92 (0.84-1.02)
GCST90277412	Triacylglycerol (56:6)	AP	MR Egger	29	-0.0974166	0.076916	0.216141	-0.248172	0.0533388	0.907178	0.780226	1.05479	0.91 (0.78-1.05)
GCST90277412	Triacylglycerol (56:6)	AP	Weighted mode	29	-0.110046	0.0715208	0.135114	-0.250227	0.030135	0.895793	0.778624	1.03059	0.90 (0.78-1.03)
GCST90277413	Triacylglycerol (56:7)	AP	Inverse variance weighted	33	-0.0905709	0.0444676	0.0416718	-0.177727	-0.00341436	0.91341	0.837171	0.996591	0.91 (0.84-1.00)
GCST90277413	Triacylglycerol (56:7)	AP	Weighted median	33	-0.0905192	0.05338	0.0899333	-0.195144	0.0141057	0.913457	0.822716	1.01421	0.91 (0.82-1.01)
GCST90277413	Triacylglycerol (56:7)	AP	MR Egger	33	0.0152175	0.113354	0.894075	-0.206956	0.237391	1.01533	0.813056	1.26794	1.02 (0.81-1.27)
GCST90277413	Triacylglycerol (56:7)	AP	Weighted mode	33	-0.130514	0.106452	0.229131	-0.339161	0.0781318	0.877644	0.712368	1.08127	0.88 (0.71-1.08)
GCST90277414	Triacylglycerol (56:8)	AP	Inverse variance weighted	33	-0.0887393	0.035139	0.0115572	-0.157612	-0.019867	0.915084	0.854181	0.980329	0.92 (0.85-0.98)
GCST90277414	Triacylglycerol (56:8)	AP	Weighted median	33	-0.0891964	0.050002	0.0744467	-0.1872	0.00880744	0.914666	0.829278	1.00885	0.91 (0.83-1.01)
GCST90277414	Triacylglycerol (56:8)	AP	MR Egger	33	-0.00846608	0.0916511	0.926996	-0.188102	0.17117	0.99157	0.82853	1.18669	0.99 (0.83-1.19)
GCST90277414	Triacylglycerol (56:8)	AP	Weighted mode	33	-0.0968376	0.10629	0.369073	-0.305167	0.111492	0.907703	0.737	1.11794	0.91 (0.74-1.12)
GCST90277415	Triacylglycerol (58:7)	AP	Inverse variance weighted	24	-0.0482907	0.0440014	0.272431	-0.134533	0.037952	0.952857	0.874124	1.03868	0.95 (0.87-1.04)
GCST90277415	Triacylglycerol (58:7)	AP	Weighted median	24	-0.0303257	0.0527231	0.565164	-0.133663	0.0730116	0.970129	0.874885	1.07574	0.97 (0.87-1.08)
GCST90277415	Triacylglycerol (58:7)	AP	MR Egger	24	0.0558536	0.13699	0.687418	-0.212646	0.324353	1.05744	0.808442	1.38314	1.06 (0.81-1.38)
GCST90277415	Triacylglycerol (58:7)	AP	Weighted mode	24	0.0266051	0.114949	0.819011	-0.198695	0.251905	1.02696	0.8198	1.28647	1.03 (0.82-1.29)
GCST90277416	Triacylglycerol (58:8)	AP	Inverse variance weighted	31	-0.0565015	0.0405776	0.163792	-0.136034	0.0230306	0.945065	0.872813	1.0233	0.95 (0.87-1.02)
GCST90277416	Triacylglycerol (58:8)	AP	Weighted median	31	-0.0156117	0.0528435	0.767663	-0.119185	0.0879615	0.984509	0.887644	1.09195	0.98 (0.89-1.09)
GCST90277416	Triacylglycerol (58:8)	AP	MR Egger	31	-0.0107535	0.0948481	0.910514	-0.196656	0.175149	0.989304	0.821473	1.19142	0.99 (0.82-1.19)
GCST90277416	Triacylglycerol (58:8)	AP	Weighted mode	31	0.0448019	0.103102	0.667006	-0.157278	0.246882	1.04582	0.854467	1.28003	1.05 (0.85-1.28)

## Sheet: Sensitivity analyses and meta
id.exposure	source	number of used SNPs	IVW			Weighted median		MR-Egger			MR-PRESSO
			Cochran's Q P value	OR (95%CI)	P value	OR (95%CI)	P value	OR (95%CI)	P value	P intercept	Outliers	OR (95%CI)	P value
Sterol ester (27:1/20:4)	FinnGen	62	0.407221	0.94(0.91, 0.97)	0.000438186	0.94(0.90, 0.99)	0.0270813	0.94(0.88, 0.99)	0.0274597	0.914472	NA	NA	NA
	Sakaue et al.	60	0.199073	0.91(0.87, 0.95)	8.51869e-05	0.91(0.85, 0.97)	0.000438186	0.93(0.87, 1.01)	0.0786774	0.372379	NA	NA	NA
	Meta-analysis			0.93(0.90, 0.95)	1.76085e-07	0.93(0.89, 0.97)	0.000387102	0.94(0.89, 0.98)	0.00397454		NA	NA	NA

## Sheet: Reverse MR
exposure	id.outcome	outcome	method	nsnp	b	se	pval	lo_ci	up_ci	or	or_lci95	or_uci95
AP	GCST90277238	Sterol ester (27:1/14:0)	Inverse variance weighted	27	-0.0659328	0.0330269	0.045897	-0.130665	-0.00120017	0.936194	0.877511	0.998801
AP	GCST90277238	Sterol ester (27:1/14:0)	Weighted median	27	-0.0564538	0.0456761	0.216474	-0.145979	0.0330714	0.94511	0.864176	1.03362
AP	GCST90277238	Sterol ester (27:1/14:0)	MR Egger	27	-0.0179172	0.061114	0.771807	-0.137701	0.101866	0.982242	0.87136	1.10724
AP	GCST90277238	Sterol ester (27:1/14:0)	Weighted mode	27	0.0387223	0.0823226	0.64201	-0.12263	0.200075	1.03948	0.884591	1.22149
AP	GCST90277239	Sterol ester (27:1/15:0)	Inverse variance weighted	27	-0.0451517	0.0349523	0.196423	-0.113658	0.0233547	0.955852	0.892563	1.02363
AP	GCST90277239	Sterol ester (27:1/15:0)	Weighted median	27	-0.0346729	0.0488711	0.478029	-0.13046	0.0611145	0.965921	0.877691	1.06302
AP	GCST90277239	Sterol ester (27:1/15:0)	MR Egger	27	-0.0293098	0.064734	0.654617	-0.156188	0.0975688	0.971116	0.855398	1.10249
AP	GCST90277239	Sterol ester (27:1/15:0)	Weighted mode	27	-0.0203627	0.0764864	0.792165	-0.170276	0.129551	0.979843	0.843432	1.13832
AP	GCST90277240	Sterol ester (27:1/16:0)	Inverse variance weighted	27	-0.0516628	0.0375858	0.169277	-0.125331	0.0220053	0.949649	0.882205	1.02225
AP	GCST90277240	Sterol ester (27:1/16:0)	Weighted median	27	-0.0700751	0.0498413	0.159734	-0.167764	0.0276138	0.932324	0.845553	1.028
AP	GCST90277240	Sterol ester (27:1/16:0)	MR Egger	27	-0.0841072	0.0705208	0.2442	-0.222328	0.0541134	0.919333	0.800653	1.0556
AP	GCST90277240	Sterol ester (27:1/16:0)	Weighted mode	27	-0.0582259	0.073881	0.437763	-0.203033	0.0865809	0.943437	0.816252	1.09044
AP	GCST90277241	Sterol ester (27:1/16:1)	Inverse variance weighted	27	-0.0170631	0.0369006	0.643789	-0.0893882	0.055262	0.983082	0.91449	1.05682
AP	GCST90277241	Sterol ester (27:1/16:1)	Weighted median	27	0.027662	0.0460262	0.547837	-0.0625493	0.117873	1.02805	0.939367	1.1251
AP	GCST90277241	Sterol ester (27:1/16:1)	MR Egger	27	0.0819712	0.0655419	0.222634	-0.0464908	0.210433	1.08542	0.954573	1.23421
AP	GCST90277241	Sterol ester (27:1/16:1)	Weighted mode	27	0.0427694	0.0742658	0.569636	-0.102791	0.18833	1.0437	0.902315	1.20723
AP	GCST90277242	Sterol ester (27:1/17:0)	Inverse variance weighted	27	-0.0422021	0.0344482	0.220542	-0.109721	0.0253164	0.958676	0.896084	1.02564
AP	GCST90277242	Sterol ester (27:1/17:0)	Weighted median	27	-0.0497429	0.0489204	0.309242	-0.145627	0.0461411	0.951474	0.86448	1.04722
AP	GCST90277242	Sterol ester (27:1/17:0)	MR Egger	27	-0.0940078	0.0638689	0.153529	-0.219191	0.0311751	0.910276	0.803168	1.03167
AP	GCST90277242	Sterol ester (27:1/17:0)	Weighted mode	27	-0.101521	0.0817334	0.225286	-0.261719	0.0586762	0.903462	0.769727	1.06043
AP	GCST90277243	Sterol ester (27:1/17:1)	Inverse variance weighted	27	-0.0333367	0.0384045	0.385371	-0.10861	0.041936	0.967213	0.897081	1.04283
AP	GCST90277243	Sterol ester (27:1/17:1)	Weighted median	27	0.0163032	0.0488858	0.738759	-0.0795129	0.112119	1.01644	0.923566	1.11865
AP	GCST90277243	Sterol ester (27:1/17:1)	MR Egger	27	0.0429627	0.0701801	0.545948	-0.0945903	0.180516	1.0439	0.909746	1.19783
AP	GCST90277243	Sterol ester (27:1/17:1)	Weighted mode	27	0.0192608	0.0765709	0.803372	-0.130818	0.16934	1.01945	0.877377	1.18452
AP	GCST90277244	Sterol ester (27:1/18:0)	Inverse variance weighted	27	-0.0129046	0.0341416	0.70545	-0.0798221	0.0540128	0.987178	0.923281	1.0555
AP	GCST90277244	Sterol ester (27:1/18:0)	Weighted median	27	-0.0629763	0.049696	0.205073	-0.16038	0.0344279	0.938966	0.85182	1.03503
AP	GCST90277244	Sterol ester (27:1/18:0)	MR Egger	27	-0.10212	0.0611656	0.107481	-0.222005	0.0177644	0.902921	0.800912	1.01792
AP	GCST90277244	Sterol ester (27:1/18:0)	Weighted mode	27	-0.100135	0.0758423	0.198238	-0.248786	0.0485158	0.904715	0.779747	1.04971
AP	GCST90277245	Sterol ester (27:1/18:1)	Inverse variance weighted	27	-0.00625545	0.0388412	0.872053	-0.0823843	0.0698734	0.993764	0.920918	1.07237
AP	GCST90277245	Sterol ester (27:1/18:1)	Weighted median	27	-0.00545678	0.0480189	0.909525	-0.0995738	0.0886602	0.994558	0.905223	1.09271
AP	GCST90277245	Sterol ester (27:1/18:1)	MR Egger	27	0.0170284	0.0730978	0.817694	-0.126243	0.1603	1.01717	0.8814	1.17386
AP	GCST90277245	Sterol ester (27:1/18:1)	Weighted mode	27	-0.0328292	0.0700664	0.6433	-0.170159	0.104501	0.967704	0.84353	1.11016
AP	GCST90277246	Sterol ester (27:1/18:2)	Inverse variance weighted	27	-0.106072	0.0411041	0.00986357	-0.186636	-0.0255082	0.89936	0.829746	0.974814
AP	GCST90277246	Sterol ester (27:1/18:2)	Weighted median	27	-0.167636	0.0510551	0.00102551	-0.267704	-0.067568	0.845662	0.765134	0.934664
AP	GCST90277246	Sterol ester (27:1/18:2)	MR Egger	27	-0.201908	0.0741596	0.011632	-0.347261	-0.0565556	0.81717	0.706621	0.945014
AP	GCST90277246	Sterol ester (27:1/18:2)	Weighted mode	27	-0.201915	0.11559	0.0924744	-0.428471	0.024642	0.817165	0.651504	1.02495
AP	GCST90277247	Sterol ester (27:1/18:3)	Inverse variance weighted	27	-0.0479747	0.0330015	0.146026	-0.112657	0.0167082	0.953158	0.893457	1.01685
AP	GCST90277247	Sterol ester (27:1/18:3)	Weighted median	27	-0.0423763	0.0476964	0.374293	-0.135861	0.0511085	0.958509	0.872964	1.05244
AP	GCST90277247	Sterol ester (27:1/18:3)	MR Egger	27	-0.0635493	0.0610691	0.308015	-0.183245	0.0561461	0.938428	0.832564	1.05775
AP	GCST90277247	Sterol ester (27:1/18:3)	Weighted mode	27	-0.0346607	0.0678706	0.613879	-0.167687	0.0983657	0.965933	0.845618	1.10337
AP	GCST90277248	Sterol ester (27:1/20:2)	Inverse variance weighted	27	-0.110951	0.0715437	0.120945	-0.251177	0.0292742	0.894982	0.777885	1.02971
AP	GCST90277248	Sterol ester (27:1/20:2)	Weighted median	27	-0.0539064	0.0554764	0.3312	-0.16264	0.0548274	0.947521	0.849897	1.05636
AP	GCST90277248	Sterol ester (27:1/20:2)	MR Egger	27	-0.315757	0.125717	0.0188436	-0.562164	-0.069351	0.729236	0.569975	0.932999
AP	GCST90277248	Sterol ester (27:1/20:2)	Weighted mode	27	-0.0932423	0.0748649	0.224065	-0.239978	0.0534929	0.910973	0.786646	1.05495
AP	GCST90277249	Sterol ester (27:1/20:3)	Inverse variance weighted	27	-0.0333997	0.0330887	0.312783	-0.0982536	0.0314541	0.967152	0.906419	1.03195
AP	GCST90277249	Sterol ester (27:1/20:3)	Weighted median	27	-0.030065	0.0474762	0.52656	-0.123118	0.0629883	0.970382	0.884159	1.06501
AP	GCST90277249	Sterol ester (27:1/20:3)	MR Egger	27	-0.0445732	0.0623884	0.481569	-0.166854	0.077708	0.956406	0.846323	1.08081
AP	GCST90277249	Sterol ester (27:1/20:3)	Weighted mode	27	-0.0423	0.0790016	0.596901	-0.197143	0.112543	0.958582	0.821073	1.11912
AP	GCST90277250	Sterol ester (27:1/20:4)	Inverse variance weighted	27	-0.0367562	0.0385849	0.340791	-0.112383	0.0388703	0.963911	0.893702	1.03964
AP	GCST90277250	Sterol ester (27:1/20:4)	Weighted median	27	-0.0920762	0.049416	0.0624217	-0.188932	0.0047791	0.912036	0.827843	1.00479
AP	GCST90277250	Sterol ester (27:1/20:4)	MR Egger	27	-0.104523	0.0710283	0.153615	-0.243738	0.0346926	0.900754	0.783693	1.0353
AP	GCST90277250	Sterol ester (27:1/20:4)	Weighted mode	27	-0.126306	0.0680499	0.0748105	-0.259684	0.00707176	0.881345	0.771295	1.0071
AP	GCST90277251	Sterol ester (27:1/20:5)	Inverse variance weighted	27	-0.0500561	0.037825	0.185715	-0.124193	0.0240809	0.951176	0.883209	1.02437
AP	GCST90277251	Sterol ester (27:1/20:5)	Weighted median	27	-0.0362002	0.0488887	0.45902	-0.132022	0.0596217	0.964447	0.876322	1.06143
AP	GCST90277251	Sterol ester (27:1/20:5)	MR Egger	27	-0.0393014	0.071346	0.586622	-0.17914	0.100537	0.961461	0.835989	1.10576
AP	GCST90277251	Sterol ester (27:1/20:5)	Weighted mode	27	-0.0365722	0.073012	0.620651	-0.179676	0.106531	0.964088	0.835541	1.11241
AP	GCST90277252	Sterol ester (27:1/22:6)	Inverse variance weighted	27	-0.0560601	0.0393547	0.154307	-0.133195	0.0210752	0.945482	0.875294	1.0213
AP	GCST90277252	Sterol ester (27:1/22:6)	Weighted median	27	-0.0879579	0.0495639	0.0759578	-0.185103	0.0091873	0.915799	0.831019	1.00923
AP	GCST90277252	Sterol ester (27:1/22:6)	MR Egger	27	-0.109042	0.0732042	0.14885	-0.252522	0.0344385	0.896693	0.776839	1.03504
AP	GCST90277252	Sterol ester (27:1/22:6)	Weighted mode	27	-0.0929798	0.0778652	0.243215	-0.245596	0.0596361	0.911212	0.782238	1.06145
AP	GCST90277253	Ceramide (d40:1)	Inverse variance weighted	27	0.00691368	0.0331314	0.834703	-0.058024	0.0718513	1.00694	0.943627	1.0745
AP	GCST90277253	Ceramide (d40:1)	Weighted median	27	0.0243582	0.0473158	0.606693	-0.0683808	0.117097	1.02466	0.933905	1.12423
AP	GCST90277253	Ceramide (d40:1)	MR Egger	27	-0.0512555	0.0613022	0.411013	-0.171408	0.0688969	0.950036	0.842478	1.07133
AP	GCST90277253	Ceramide (d40:1)	Weighted mode	27	0.0642678	0.0772869	0.413236	-0.0872145	0.21575	1.06638	0.916481	1.24079
AP	GCST90277254	Ceramide (d40:2)	Inverse variance weighted	27	-0.00175103	0.0384714	0.963697	-0.077155	0.0736529	0.998251	0.925746	1.07643
AP	GCST90277254	Ceramide (d40:2)	Weighted median	27	-0.0194064	0.0540128	0.719377	-0.125272	0.0864588	0.980781	0.882257	1.09031
AP	GCST90277254	Ceramide (d40:2)	MR Egger	27	-0.0414291	0.0709282	0.564387	-0.180448	0.0975901	0.959417	0.834896	1.10251
AP	GCST90277254	Ceramide (d40:2)	Weighted mode	27	-0.0345232	0.0812439	0.674382	-0.193761	0.124715	0.966066	0.823855	1.13283
AP	GCST90277255	Ceramide (d42:1)	Inverse variance weighted	27	-0.0385699	0.0361166	0.285553	-0.109358	0.0322186	0.962164	0.896409	1.03274
AP	GCST90277255	Ceramide (d42:1)	Weighted median	27	-0.0817063	0.0504612	0.105406	-0.18061	0.0171976	0.921543	0.834761	1.01735
AP	GCST90277255	Ceramide (d42:1)	MR Egger	27	-0.122495	0.0651862	0.071931	-0.25026	0.00527044	0.884711	0.778599	1.00528
AP	GCST90277255	Ceramide (d42:1)	Weighted mode	27	-0.101523	0.077379	0.20098	-0.253185	0.0501401	0.903461	0.776324	1.05142
AP	GCST90277256	Ceramide (d42:2)	Inverse variance weighted	27	0.00312449	0.0364595	0.931707	-0.0683362	0.0745852	1.00313	0.933946	1.07744
AP	GCST90277256	Ceramide (d42:2)	Weighted median	27	-0.0224416	0.0477887	0.63864	-0.116107	0.0712242	0.977808	0.89038	1.07382
AP	GCST90277256	Ceramide (d42:2)	MR Egger	27	-0.0978888	0.0644944	0.141613	-0.224298	0.0285202	0.90675	0.799077	1.02893
AP	GCST90277256	Ceramide (d42:2)	Weighted mode	27	-0.0550287	0.0860596	0.528141	-0.223705	0.113648	0.946458	0.799551	1.12036
AP	GCST90277257	cholesterol	Inverse variance weighted	27	0.00706708	0.0330639	0.83075	-0.0577382	0.0718723	1.00709	0.943897	1.07452
AP	GCST90277257	cholesterol	Weighted median	27	0.00629501	0.0462307	0.891691	-0.0843173	0.0969073	1.00631	0.91914	1.10176
AP	GCST90277257	cholesterol	MR Egger	27	-0.0121958	0.0616089	0.844681	-0.132949	0.108558	0.987878	0.875509	1.11467
AP	GCST90277257	cholesterol	Weighted mode	27	0.00232203	0.0667606	0.97252	-0.128529	0.133173	1.00232	0.879388	1.14245
AP	GCST90277258	Diacylglycerol (16:0_18:1)	Inverse variance weighted	27	0.0666426	0.0352282	0.0585259	-0.00240474	0.13569	1.06891	0.997598	1.14533
AP	GCST90277258	Diacylglycerol (16:0_18:1)	Weighted median	27	0.0533152	0.0472872	0.259541	-0.0393678	0.145998	1.05476	0.961397	1.15719
AP	GCST90277258	Diacylglycerol (16:0_18:1)	MR Egger	27	0.0503083	0.0652584	0.447986	-0.0775981	0.178215	1.0516	0.925336	1.19508
AP	GCST90277258	Diacylglycerol (16:0_18:1)	Weighted mode	27	0.0506105	0.0683135	0.465419	-0.0832839	0.184505	1.05191	0.92009	1.20262
AP	GCST90277259	Diacylglycerol (16:0_18:2)	Inverse variance weighted	27	0.0197792	0.0359165	0.581839	-0.0506172	0.0901757	1.01998	0.950643	1.09437
AP	GCST90277259	Diacylglycerol (16:0_18:2)	Weighted median	27	0.00567772	0.0490824	0.907908	-0.0905239	0.101879	1.00569	0.913453	1.10725
AP	GCST90277259	Diacylglycerol (16:0_18:2)	MR Egger	27	-0.0523749	0.0666226	0.439173	-0.182955	0.0782055	0.948973	0.832805	1.08134
AP	GCST90277259	Diacylglycerol (16:0_18:2)	Weighted mode	27	0.00907865	0.0713833	0.899775	-0.130833	0.14899	1.00912	0.877365	1.16066
AP	GCST90277260	Diacylglycerol (16:1_18:1)	Inverse variance weighted	27	0.0448281	0.0354399	0.205906	-0.0246342	0.11429	1.04585	0.975667	1.12108
AP	GCST90277260	Diacylglycerol (16:1_18:1)	Weighted median	27	0.0308791	0.0488863	0.527614	-0.0649381	0.126696	1.03136	0.937126	1.13507
AP	GCST90277260	Diacylglycerol (16:1_18:1)	MR Egger	27	0.0297705	0.065536	0.65356	-0.09868	0.158221	1.03022	0.906033	1.17142
AP	GCST90277260	Diacylglycerol (16:1_18:1)	Weighted mode	27	-0.0143673	0.0771705	0.853752	-0.165622	0.136887	0.985735	0.847367	1.1467
AP	GCST90277261	Diacylglycerol (18:1_18:1)	Inverse variance weighted	27	0.0399708	0.0336983	0.235569	-0.0260779	0.10602	1.04078	0.974259	1.11184
AP	GCST90277261	Diacylglycerol (18:1_18:1)	Weighted median	27	-0.0434274	0.0462163	0.347395	-0.134011	0.0471566	0.957502	0.87458	1.04829
AP	GCST90277261	Diacylglycerol (18:1_18:1)	MR Egger	27	-0.0409671	0.0624575	0.517868	-0.163384	0.0814497	0.959861	0.849265	1.08486
AP	GCST90277261	Diacylglycerol (18:1_18:1)	Weighted mode	27	-0.0493082	0.0715567	0.496878	-0.189559	0.090943	0.951888	0.827324	1.09521
AP	GCST90277262	Diacylglycerol (18:1_18:2)	Inverse variance weighted	27	0.00618198	0.0342744	0.856864	-0.0609959	0.0733598	1.0062	0.940827	1.07612
AP	GCST90277262	Diacylglycerol (18:1_18:2)	Weighted median	27	-0.0433349	0.0484395	0.370991	-0.138276	0.0516065	0.957591	0.870858	1.05296
AP	GCST90277262	Diacylglycerol (18:1_18:2)	MR Egger	27	-0.099637	0.0634619	0.12898	-0.224022	0.0247482	0.905166	0.799297	1.02506
AP	GCST90277262	Diacylglycerol (18:1_18:2)	Weighted mode	27	-0.104404	0.0817937	0.213086	-0.26472	0.0559112	0.900861	0.767421	1.0575
AP	GCST90277263	Diacylglycerol (18:1_18:3)	Inverse variance weighted	27	0.0433076	0.0345192	0.209625	-0.0243499	0.110965	1.04426	0.975944	1.11736
AP	GCST90277263	Diacylglycerol (18:1_18:3)	Weighted median	27	0.0140633	0.048606	0.772327	-0.0812045	0.109331	1.01416	0.922005	1.11553
AP	GCST90277263	Diacylglycerol (18:1_18:3)	MR Egger	27	-0.0669768	0.0640462	0.305679	-0.192507	0.0585537	0.935217	0.824888	1.0603
AP	GCST90277263	Diacylglycerol (18:1_18:3)	Weighted mode	27	-0.018381	0.075754	0.810187	-0.166859	0.130097	0.981787	0.846319	1.13894
AP	GCST90277264	Phosphatidylcholine (16:0_0:0)	Inverse variance weighted	27	-0.0301815	0.0349137	0.387336	-0.0986124	0.0382494	0.970269	0.906094	1.03899
AP	GCST90277264	Phosphatidylcholine (16:0_0:0)	Weighted median	27	-0.0629512	0.0492829	0.201481	-0.159546	0.0336433	0.938989	0.852531	1.03422
AP	GCST90277264	Phosphatidylcholine (16:0_0:0)	MR Egger	27	-0.107292	0.0632833	0.102417	-0.231327	0.0167436	0.898264	0.79348	1.01688
AP	GCST90277264	Phosphatidylcholine (16:0_0:0)	Weighted mode	27	-0.0753866	0.0729402	0.31087	-0.218349	0.0675763	0.927385	0.803845	1.06991
AP	GCST90277265	Phosphatidylcholine (18:0_0:0)	Inverse variance weighted	27	-0.0449685	0.0384062	0.241652	-0.120245	0.0303076	0.956028	0.886704	1.03077
AP	GCST90277265	Phosphatidylcholine (18:0_0:0)	Weighted median	27	-0.0648708	0.0480097	0.176631	-0.15897	0.0292282	0.937189	0.853022	1.02966
AP	GCST90277265	Phosphatidylcholine (18:0_0:0)	MR Egger	27	-0.144154	0.0685364	0.0456685	-0.278485	-0.00982224	0.865755	0.75693	0.990226
AP	GCST90277265	Phosphatidylcholine (18:0_0:0)	Weighted mode	27	-0.0533617	0.0676912	0.437644	-0.186036	0.0793131	0.948037	0.830243	1.08254
AP	GCST90277266	Phosphatidylcholine (18:1_0:0)	Inverse variance weighted	27	0.000915362	0.0381758	0.980871	-0.0739093	0.07574	1.00092	0.928756	1.07868
AP	GCST90277266	Phosphatidylcholine (18:1_0:0)	Weighted median	27	-0.0178701	0.0501082	0.721369	-0.116082	0.080342	0.982289	0.890402	1.08366
AP	GCST90277266	Phosphatidylcholine (18:1_0:0)	MR Egger	27	-0.0261766	0.0717562	0.718329	-0.166819	0.114466	0.974163	0.846353	1.12127
AP	GCST90277266	Phosphatidylcholine (18:1_0:0)	Weighted mode	27	-0.0176231	0.0691368	0.800804	-0.153131	0.117885	0.982531	0.858017	1.12511
AP	GCST90277267	Phosphatidylcholine (18:2_0:0)	Inverse variance weighted	27	-0.0672256	0.0417562	0.107408	-0.149068	0.0146167	0.934984	0.861511	1.01472
AP	GCST90277267	Phosphatidylcholine (18:2_0:0)	Weighted median	27	-0.0992571	0.0472125	0.0355227	-0.191794	-0.00672065	0.90551	0.825477	0.993302
AP	GCST90277267	Phosphatidylcholine (18:2_0:0)	MR Egger	27	-0.122998	0.0776839	0.125921	-0.275258	0.0292627	0.884266	0.759376	1.0297
AP	GCST90277267	Phosphatidylcholine (18:2_0:0)	Weighted mode	27	-0.111614	0.0686724	0.11616	-0.246211	0.0229843	0.89439	0.781757	1.02325
AP	GCST90277268	Phosphatidylcholine (20:4_0:0)	Inverse variance weighted	27	0.0141407	0.0395996	0.721024	-0.0634746	0.0917559	1.01424	0.938498	1.0961
AP	GCST90277268	Phosphatidylcholine (20:4_0:0)	Weighted median	27	-0.0582469	0.0548917	0.288634	-0.165835	0.0493409	0.943417	0.847186	1.05058
AP	GCST90277268	Phosphatidylcholine (20:4_0:0)	MR Egger	27	-0.0926188	0.0703644	0.200024	-0.230533	0.0452954	0.911541	0.79411	1.04634
AP	GCST90277268	Phosphatidylcholine (20:4_0:0)	Weighted mode	27	-0.124891	0.115039	0.287603	-0.350368	0.100586	0.882593	0.704429	1.10582
AP	GCST90277269	Phosphatidylethanolamine (18:0_0:0)	Inverse variance weighted	27	-0.0413207	0.0354717	0.244062	-0.110845	0.0282038	0.959521	0.895077	1.02861
AP	GCST90277269	Phosphatidylethanolamine (18:0_0:0)	Weighted median	27	-0.0509109	0.0489446	0.298259	-0.146842	0.0450206	0.950363	0.86343	1.04605
AP	GCST90277269	Phosphatidylethanolamine (18:0_0:0)	MR Egger	27	-0.113107	0.0657364	0.0976769	-0.241951	0.0157364	0.893055	0.785095	1.01586
AP	GCST90277269	Phosphatidylethanolamine (18:0_0:0)	Weighted mode	27	-0.0685674	0.075485	0.372033	-0.216518	0.0793833	0.933731	0.805318	1.08262
AP	GCST90277270	Phosphatidylethanolamine (18:1_0:0)	Inverse variance weighted	27	-0.0086277	0.0428891	0.840571	-0.0926903	0.0754349	0.991409	0.911476	1.07835
AP	GCST90277270	Phosphatidylethanolamine (18:1_0:0)	Weighted median	27	0.0279005	0.056834	0.623489	-0.0834942	0.139295	1.02829	0.919896	1.14946
AP	GCST90277270	Phosphatidylethanolamine (18:1_0:0)	MR Egger	27	0.0572199	0.0792836	0.477168	-0.098176	0.212616	1.05889	0.906489	1.23691
AP	GCST90277270	Phosphatidylethanolamine (18:1_0:0)	Weighted mode	27	0.0339205	0.0870231	0.699869	-0.136645	0.204486	1.0345	0.87228	1.22689
AP	GCST90277271	Phosphatidylethanolamine (18:2_0:0)	Inverse variance weighted	27	-0.0299705	0.0336115	0.372568	-0.0958489	0.035908	0.970474	0.908601	1.03656
AP	GCST90277271	Phosphatidylethanolamine (18:2_0:0)	Weighted median	27	-0.00770514	0.0461808	0.86749	-0.0982195	0.0828092	0.992324	0.90645	1.08633
AP	GCST90277271	Phosphatidylethanolamine (18:2_0:0)	MR Egger	27	0.0053242	0.0621294	0.932391	-0.116449	0.127098	1.00534	0.890075	1.13553
AP	GCST90277271	Phosphatidylethanolamine (18:2_0:0)	Weighted mode	27	0.00204109	0.0652082	0.975268	-0.125767	0.129849	1.00204	0.88182	1.13866
AP	GCST90277272	Phosphatidylcholine (14:0_16:0)	Inverse variance weighted	27	-0.0795976	0.0382729	0.0375495	-0.154612	-0.00458276	0.923488	0.856747	0.995428
AP	GCST90277272	Phosphatidylcholine (14:0_16:0)	Weighted median	27	-0.0279408	0.0568252	0.622934	-0.139318	0.0834366	0.972446	0.869951	1.08702
AP	GCST90277272	Phosphatidylcholine (14:0_16:0)	MR Egger	27	-0.0366958	0.0716567	0.613072	-0.177143	0.103751	0.963969	0.83766	1.10932
AP	GCST90277272	Phosphatidylcholine (14:0_16:0)	Weighted mode	27	-0.00790714	0.0823888	0.924278	-0.169389	0.153575	0.992124	0.84418	1.166
AP	GCST90277273	Phosphatidylcholine (14:0_18:1)	Inverse variance weighted	27	-0.0114287	0.0332615	0.731146	-0.0766213	0.0537639	0.988636	0.926241	1.05524
AP	GCST90277273	Phosphatidylcholine (14:0_18:1)	Weighted median	27	0.0216074	0.0470255	0.645887	-0.0705625	0.113777	1.02184	0.931869	1.1205
AP	GCST90277273	Phosphatidylcholine (14:0_18:1)	MR Egger	27	0.0852449	0.0614886	0.17788	-0.0352728	0.205763	1.08898	0.965342	1.22846
AP	GCST90277273	Phosphatidylcholine (14:0_18:1)	Weighted mode	27	0.0468631	0.0724088	0.523175	-0.0950582	0.188784	1.04798	0.90932	1.20778
AP	GCST90277274	Phosphatidylcholine (14:0_18:2)	Inverse variance weighted	27	-0.0152673	0.0337566	0.651071	-0.0814301	0.0508956	0.984849	0.921797	1.05221
AP	GCST90277274	Phosphatidylcholine (14:0_18:2)	Weighted median	27	-0.00777267	0.0457605	0.865124	-0.0974632	0.0819178	0.992257	0.907136	1.08537
AP	GCST90277274	Phosphatidylcholine (14:0_18:2)	MR Egger	27	-0.0331166	0.0624317	0.600485	-0.155483	0.0892497	0.967426	0.856002	1.09335
AP	GCST90277274	Phosphatidylcholine (14:0_18:2)	Weighted mode	27	0.000343933	0.0700221	0.996118	-0.136899	0.137587	1.00034	0.872058	1.1475
AP	GCST90277275	Phosphatidylcholine (15:0_18:1)	Inverse variance weighted	27	0.0237622	0.0351277	0.498753	-0.0450881	0.0926125	1.02405	0.955913	1.09704
AP	GCST90277275	Phosphatidylcholine (15:0_18:1)	Weighted median	27	0.0641159	0.049996	0.199695	-0.0338761	0.162108	1.06622	0.966691	1.17599
AP	GCST90277275	Phosphatidylcholine (15:0_18:1)	MR Egger	27	0.140494	0.064284	0.0384306	0.0144979	0.266491	1.15084	1.0146	1.30538
AP	GCST90277275	Phosphatidylcholine (15:0_18:1)	Weighted mode	27	0.0761034	0.069378	0.282724	-0.0598774	0.212084	1.07907	0.94188	1.23625
AP	GCST90277276	Phosphatidylcholine (15:0_18:2)	Inverse variance weighted	27	-0.0429032	0.0342548	0.210397	-0.110043	0.0242361	0.958004	0.895796	1.02453
AP	GCST90277276	Phosphatidylcholine (15:0_18:2)	Weighted median	27	-0.062764	0.0488846	0.19917	-0.158578	0.0330499	0.939165	0.853357	1.0336
AP	GCST90277276	Phosphatidylcholine (15:0_18:2)	MR Egger	27	-0.010792	0.0632204	0.86583	-0.134704	0.11312	0.989266	0.873975	1.11977
AP	GCST90277276	Phosphatidylcholine (15:0_18:2)	Weighted mode	27	-0.101498	0.0785614	0.207738	-0.255478	0.0524822	0.903483	0.774546	1.05388
AP	GCST90277277	Phosphatidylcholine (16:0_16:0)	Inverse variance weighted	27	-0.0186145	0.0329419	0.572026	-0.0831807	0.0459517	0.981558	0.920185	1.04702
AP	GCST90277277	Phosphatidylcholine (16:0_16:0)	Weighted median	27	0.0383329	0.0478159	0.42274	-0.0553863	0.132052	1.03908	0.94612	1.14117
AP	GCST90277277	Phosphatidylcholine (16:0_16:0)	MR Egger	27	-0.0195637	0.0621755	0.755636	-0.141428	0.1023	0.980626	0.868118	1.10772
AP	GCST90277277	Phosphatidylcholine (16:0_16:0)	Weighted mode	27	0.0602175	0.0771344	0.44204	-0.090966	0.211401	1.06207	0.913049	1.23541
AP	GCST90277278	Phosphatidylcholine (16:0_16:1)	Inverse variance weighted	27	0.00991876	0.0330782	0.764286	-0.0549145	0.074752	1.00997	0.946566	1.07762
AP	GCST90277278	Phosphatidylcholine (16:0_16:1)	Weighted median	27	0.0286116	0.0473305	0.545507	-0.0641561	0.121379	1.02902	0.937859	1.12905
AP	GCST90277278	Phosphatidylcholine (16:0_16:1)	MR Egger	27	0.0607876	0.0612385	0.330398	-0.0592399	0.180815	1.06267	0.942481	1.19819
AP	GCST90277278	Phosphatidylcholine (16:0_16:1)	Weighted mode	27	0.0755197	0.0885709	0.401642	-0.0980793	0.249119	1.07844	0.906577	1.28289
AP	GCST90277279	Phosphatidylcholine (16:0_17:1)	Inverse variance weighted	27	0.0361389	0.0341103	0.289385	-0.0307173	0.102995	1.0368	0.96975	1.10849
AP	GCST90277279	Phosphatidylcholine (16:0_17:1)	Weighted median	27	0.0704993	0.0456745	0.122705	-0.0190226	0.160021	1.07304	0.981157	1.17354
AP	GCST90277279	Phosphatidylcholine (16:0_17:1)	MR Egger	27	0.103541	0.062351	0.109282	-0.0186665	0.225749	1.10909	0.981507	1.25326
AP	GCST90277279	Phosphatidylcholine (16:0_17:1)	Weighted mode	27	0.0860969	0.0744246	0.257858	-0.0597752	0.231969	1.08991	0.941976	1.26108
AP	GCST90277280	Phosphatidylcholine (16:0_18:0)	Inverse variance weighted	27	-0.0513032	0.0330547	0.120646	-0.11609	0.0134841	0.949991	0.890395	1.01358
AP	GCST90277280	Phosphatidylcholine (16:0_18:0)	Weighted median	27	-0.0240939	0.0478985	0.61495	-0.117975	0.0697872	0.976194	0.888718	1.07228
AP	GCST90277280	Phosphatidylcholine (16:0_18:0)	MR Egger	27	0.000191009	0.0611579	0.997533	-0.119678	0.12006	1.00019	0.887206	1.12757
AP	GCST90277280	Phosphatidylcholine (16:0_18:0)	Weighted mode	27	-0.00112184	0.0760411	0.988342	-0.150162	0.147919	0.998879	0.860568	1.15942
AP	GCST90277281	Phosphatidylcholine (16:0_18:1)	Inverse variance weighted	27	0.041529	0.0344392	0.22787	-0.0259719	0.10903	1.0424	0.974362	1.1152
AP	GCST90277281	Phosphatidylcholine (16:0_18:1)	Weighted median	27	0.0955392	0.0467711	0.0410824	0.00386783	0.187211	1.10025	1.00388	1.20588
AP	GCST90277281	Phosphatidylcholine (16:0_18:1)	MR Egger	27	0.101092	0.0634294	0.123554	-0.0232298	0.225413	1.10638	0.977038	1.25284
AP	GCST90277281	Phosphatidylcholine (16:0_18:1)	Weighted mode	27	0.10258	0.0707631	0.15912	-0.0361159	0.241276	1.10803	0.964529	1.27287
AP	GCST90277282	Phosphatidylcholine (16:0_18:2)	Inverse variance weighted	27	-0.0501517	0.0329683	0.128207	-0.11477	0.0144662	0.951085	0.891572	1.01457
AP	GCST90277282	Phosphatidylcholine (16:0_18:2)	Weighted median	27	-0.074814	0.0475199	0.115401	-0.167953	0.0183249	0.927916	0.845394	1.01849
AP	GCST90277282	Phosphatidylcholine (16:0_18:2)	MR Egger	27	-0.0610678	0.0610163	0.326492	-0.18066	0.0585242	0.940759	0.834719	1.06027
AP	GCST90277282	Phosphatidylcholine (16:0_18:2)	Weighted mode	27	-0.0704512	0.0836848	0.407541	-0.234473	0.093571	0.931973	0.790987	1.09809
AP	GCST90277283	Phosphatidylcholine (16:0_18:3)	Inverse variance weighted	27	-0.0223879	0.0329862	0.497325	-0.0870408	0.0422651	0.977861	0.91664	1.04317
AP	GCST90277283	Phosphatidylcholine (16:0_18:3)	Weighted median	27	-0.0376184	0.0435142	0.387308	-0.122906	0.0476693	0.96308	0.884347	1.04882
AP	GCST90277283	Phosphatidylcholine (16:0_18:3)	MR Egger	27	0.0575827	0.0610354	0.354489	-0.0620466	0.177212	1.05927	0.939839	1.19388
AP	GCST90277283	Phosphatidylcholine (16:0_18:3)	Weighted mode	27	-0.082465	0.0736899	0.273338	-0.226897	0.0619671	0.920844	0.797003	1.06393
AP	GCST90277284	Phosphatidylcholine (16:0_20:1)	Inverse variance weighted	27	0.0494821	0.0421273	0.24016	-0.0330873	0.132052	1.05073	0.967454	1.14117
AP	GCST90277284	Phosphatidylcholine (16:0_20:1)	Weighted median	27	0.09126	0.0533021	0.0868731	-0.0132121	0.195732	1.09555	0.986875	1.2162
AP	GCST90277284	Phosphatidylcholine (16:0_20:1)	MR Egger	27	0.09952	0.078466	0.216368	-0.0542734	0.253313	1.10464	0.947173	1.28829
AP	GCST90277284	Phosphatidylcholine (16:0_20:1)	Weighted mode	27	0.158227	0.0854688	0.0755203	-0.00929208	0.325746	1.17143	0.990751	1.38506
AP	GCST90277285	Phosphatidylcholine (16:0_20:2)	Inverse variance weighted	27	0.00253049	0.0371882	0.945749	-0.0703583	0.0754193	1.00253	0.93206	1.07834
AP	GCST90277285	Phosphatidylcholine (16:0_20:2)	Weighted median	27	0.00808863	0.0510811	0.874182	-0.0920303	0.108208	1.00812	0.912078	1.11428
AP	GCST90277285	Phosphatidylcholine (16:0_20:2)	MR Egger	27	0.0314792	0.0698389	0.656062	-0.105405	0.168363	1.03198	0.89996	1.18337
AP	GCST90277285	Phosphatidylcholine (16:0_20:2)	Weighted mode	27	0.0214782	0.0756532	0.778733	-0.126802	0.169758	1.02171	0.880908	1.18502
AP	GCST90277286	Phosphatidylcholine (16:0_20:3)	Inverse variance weighted	27	0.01982	0.0330172	0.54831	-0.0448936	0.0845337	1.02002	0.956099	1.08821
AP	GCST90277286	Phosphatidylcholine (16:0_20:3)	Weighted median	27	0.0283341	0.0433426	0.51329	-0.0566174	0.113286	1.02874	0.944956	1.11995
AP	GCST90277286	Phosphatidylcholine (16:0_20:3)	MR Egger	27	0.0441288	0.0610983	0.476838	-0.0756239	0.163881	1.04512	0.927165	1.17807
AP	GCST90277286	Phosphatidylcholine (16:0_20:3)	Weighted mode	27	0.0338232	0.0625385	0.593223	-0.0887523	0.156399	1.0344	0.915072	1.16929
AP	GCST90277287	Phosphatidylcholine (16:0_20:4)	Inverse variance weighted	27	0.0336029	0.0328783	0.306764	-0.0308387	0.0980444	1.03417	0.969632	1.10301
AP	GCST90277287	Phosphatidylcholine (16:0_20:4)	Weighted median	27	0.0226796	0.0483542	0.639047	-0.0720945	0.117454	1.02294	0.930443	1.12463
AP	GCST90277287	Phosphatidylcholine (16:0_20:4)	MR Egger	27	-0.00907762	0.0608542	0.882616	-0.128352	0.110197	0.990963	0.879544	1.1165
AP	GCST90277287	Phosphatidylcholine (16:0_20:4)	Weighted mode	27	-0.0440747	0.068237	0.524001	-0.177819	0.0896698	0.956883	0.837094	1.09381
AP	GCST90277288	Phosphatidylcholine (16:0_20:5)	Inverse variance weighted	27	-0.00817121	0.0354937	0.817924	-0.0777389	0.0613965	0.991862	0.925206	1.06332
AP	GCST90277288	Phosphatidylcholine (16:0_20:5)	Weighted median	27	0.0237236	0.0489728	0.628084	-0.072263	0.11971	1.02401	0.930286	1.12717
AP	GCST90277288	Phosphatidylcholine (16:0_20:5)	MR Egger	27	0.0169443	0.0667166	0.801593	-0.11382	0.147709	1.01709	0.892418	1.15918
AP	GCST90277288	Phosphatidylcholine (16:0_20:5)	Weighted mode	27	0.0680283	0.0705114	0.343542	-0.0701741	0.206231	1.0704	0.932232	1.22904
AP	GCST90277289	Phosphatidylcholine (16:0_22:4)	Inverse variance weighted	27	0.0407788	0.0336201	0.225157	-0.0251166	0.106674	1.04162	0.975196	1.11257
AP	GCST90277289	Phosphatidylcholine (16:0_22:4)	Weighted median	27	0.0621878	0.0455264	0.171948	-0.0270439	0.15142	1.06416	0.973318	1.16348
AP	GCST90277289	Phosphatidylcholine (16:0_22:4)	MR Egger	27	0.0724113	0.0621537	0.255001	-0.0494099	0.194233	1.0751	0.951791	1.21438
AP	GCST90277289	Phosphatidylcholine (16:0_22:4)	Weighted mode	27	0.057404	0.0686028	0.410354	-0.0770575	0.191865	1.05908	0.925837	1.21151
AP	GCST90277290	Phosphatidylcholine (16:0_22:5)	Inverse variance weighted	27	0.0126725	0.0329574	0.7006	-0.051924	0.0772689	1.01275	0.949401	1.08033
AP	GCST90277290	Phosphatidylcholine (16:0_22:5)	Weighted median	27	0.0188773	0.0457175	0.679671	-0.070729	0.108483	1.01906	0.931714	1.11459
AP	GCST90277290	Phosphatidylcholine (16:0_22:5)	MR Egger	27	0.0310725	0.0609936	0.614912	-0.088475	0.15062	1.03156	0.915326	1.16255
AP	GCST90277290	Phosphatidylcholine (16:0_22:5)	Weighted mode	27	0.00743195	0.0683771	0.914282	-0.126587	0.141451	1.00746	0.881097	1.15194
AP	GCST90277291	Phosphatidylcholine (16:0_22:6)	Inverse variance weighted	27	0.00406883	0.0343058	0.905588	-0.0631704	0.0713081	1.00408	0.938783	1.07391
AP	GCST90277291	Phosphatidylcholine (16:0_22:6)	Weighted median	27	-0.0127186	0.0468297	0.785935	-0.104505	0.0790676	0.987362	0.90077	1.08228
AP	GCST90277291	Phosphatidylcholine (16:0_22:6)	MR Egger	27	-0.0322052	0.0641672	0.620133	-0.157973	0.0935625	0.968308	0.853873	1.09808
AP	GCST90277291	Phosphatidylcholine (16:0_22:6)	Weighted mode	27	-0.0139541	0.0714077	0.846587	-0.153913	0.126005	0.986143	0.857346	1.13429
AP	GCST90277292	Phosphatidylcholine (16:1_18:0)	Inverse variance weighted	27	0.00229147	0.0346274	0.947239	-0.0655783	0.0701613	1.00229	0.936526	1.07268
AP	GCST90277292	Phosphatidylcholine (16:1_18:0)	Weighted median	27	0.0123074	0.0500155	0.805627	-0.085723	0.110338	1.01238	0.917848	1.11666
AP	GCST90277292	Phosphatidylcholine (16:1_18:0)	MR Egger	27	0.0463485	0.0641246	0.476518	-0.0793357	0.172033	1.04744	0.92373	1.18772
AP	GCST90277292	Phosphatidylcholine (16:1_18:0)	Weighted mode	27	0.0342925	0.0869439	0.696487	-0.136118	0.204703	1.03489	0.87274	1.22716
AP	GCST90277293	Phosphatidylcholine (16:1_18:1)	Inverse variance weighted	27	0.0434197	0.0330186	0.188507	-0.0212967	0.108136	1.04438	0.978928	1.1142
AP	GCST90277293	Phosphatidylcholine (16:1_18:1)	Weighted median	27	0.0617659	0.0455585	0.175179	-0.0275287	0.151061	1.06371	0.972847	1.16307
AP	GCST90277293	Phosphatidylcholine (16:1_18:1)	MR Egger	27	0.070973	0.0611029	0.256395	-0.0487886	0.190735	1.07355	0.952382	1.21014
AP	GCST90277293	Phosphatidylcholine (16:1_18:1)	Weighted mode	27	0.0864214	0.0693682	0.223935	-0.0495403	0.222383	1.09027	0.951667	1.24905
AP	GCST90277294	Phosphatidylcholine (16:1_18:2)	Inverse variance weighted	27	-0.013327	0.0329582	0.685948	-0.0779251	0.0512711	0.986761	0.925034	1.05261
AP	GCST90277294	Phosphatidylcholine (16:1_18:2)	Weighted median	27	-0.00481503	0.0482021	0.92043	-0.0992911	0.089661	0.995197	0.905479	1.0938
AP	GCST90277294	Phosphatidylcholine (16:1_18:2)	MR Egger	27	-0.00435243	0.0609937	0.94368	-0.1239	0.115195	0.995657	0.883468	1.12209
AP	GCST90277294	Phosphatidylcholine (16:1_18:2)	Weighted mode	27	0.0110196	0.0892562	0.902692	-0.163923	0.185962	1.01108	0.848808	1.20438
AP	GCST90277295	Phosphatidylcholine (16:1_20:4)	Inverse variance weighted	27	-0.0273266	0.0376138	0.467529	-0.10105	0.0463964	0.973043	0.903888	1.04749
AP	GCST90277295	Phosphatidylcholine (16:1_20:4)	Weighted median	27	-0.00821579	0.0547786	0.880779	-0.115582	0.0991504	0.991818	0.890848	1.10423
AP	GCST90277295	Phosphatidylcholine (16:1_20:4)	MR Egger	27	-0.0282959	0.0695629	0.687641	-0.164639	0.108047	0.972101	0.8482	1.1141
AP	GCST90277295	Phosphatidylcholine (16:1_20:4)	Weighted mode	27	0.00964649	0.0762827	0.900343	-0.139868	0.159161	1.00969	0.869473	1.17253
AP	GCST90277296	Phosphatidylcholine (17:0_18:1)	Inverse variance weighted	27	0.0503032	0.0361477	0.164043	-0.0205463	0.121153	1.05159	0.979663	1.1288
AP	GCST90277296	Phosphatidylcholine (17:0_18:1)	Weighted median	27	0.0986497	0.0492025	0.0449659	0.00221279	0.195087	1.10368	1.00222	1.21542
AP	GCST90277296	Phosphatidylcholine (17:0_18:1)	MR Egger	27	0.160246	0.0629874	0.017514	0.0367901	0.283701	1.1738	1.03748	1.32804
AP	GCST90277296	Phosphatidylcholine (17:0_18:1)	Weighted mode	27	0.13205	0.067611	0.0616523	-0.000467999	0.264567	1.14116	0.999532	1.30287
AP	GCST90277297	Phosphatidylcholine (17:0_18:2)	Inverse variance weighted	27	-0.048727	0.0333681	0.144211	-0.114128	0.0166744	0.952441	0.892143	1.01681
AP	GCST90277297	Phosphatidylcholine (17:0_18:2)	Weighted median	27	-0.0952637	0.0468428	0.041983	-0.187076	-0.00345177	0.909133	0.829381	0.996554
AP	GCST90277297	Phosphatidylcholine (17:0_18:2)	MR Egger	27	-0.0495669	0.062971	0.4386	-0.17299	0.0738564	0.951642	0.841146	1.07665
AP	GCST90277297	Phosphatidylcholine (17:0_18:2)	Weighted mode	27	-0.114477	0.0744987	0.136466	-0.260494	0.0315406	0.891833	0.770671	1.03204
AP	GCST90277298	Phosphatidylcholine (17:0_20:4)	Inverse variance weighted	27	-0.00477908	0.0355983	0.893205	-0.0745517	0.0649936	0.995232	0.928159	1.06715
AP	GCST90277298	Phosphatidylcholine (17:0_20:4)	Weighted median	27	-0.0223628	0.0500899	0.655269	-0.120539	0.0758133	0.977885	0.886443	1.07876
AP	GCST90277298	Phosphatidylcholine (17:0_20:4)	MR Egger	27	-0.00440815	0.0672007	0.948221	-0.136122	0.127305	0.995602	0.872737	1.13576
AP	GCST90277298	Phosphatidylcholine (17:0_20:4)	Weighted mode	27	-0.0571704	0.0770858	0.464949	-0.208259	0.0939178	0.944433	0.811997	1.09847
AP	GCST90277299	Phosphatidylcholine (18:0_18:1)	Inverse variance weighted	27	0.0112152	0.0336658	0.739034	-0.0547699	0.0772002	1.01128	0.946703	1.08026
AP	GCST90277299	Phosphatidylcholine (18:0_18:1)	Weighted median	27	0.00439087	0.0503854	0.930556	-0.0943646	0.103146	1.0044	0.909951	1.10865
AP	GCST90277299	Phosphatidylcholine (18:0_18:1)	MR Egger	27	0.0816401	0.0612863	0.194841	-0.0384811	0.201761	1.08507	0.96225	1.22356
AP	GCST90277299	Phosphatidylcholine (18:0_18:1)	Weighted mode	27	-0.0251976	0.0914553	0.785096	-0.20445	0.154055	0.975117	0.815095	1.16655
AP	GCST90277300	Phosphatidylcholine (18:0_18:2)	Inverse variance weighted	27	-0.0543514	0.032923	0.0987665	-0.118881	0.0101777	0.947099	0.887914	1.01023
AP	GCST90277300	Phosphatidylcholine (18:0_18:2)	Weighted median	27	-0.0635963	0.0486921	0.191521	-0.159033	0.0318401	0.938384	0.852968	1.03235
AP	GCST90277300	Phosphatidylcholine (18:0_18:2)	MR Egger	27	-0.0901995	0.0609349	0.151297	-0.209632	0.0292329	0.913749	0.810883	1.02966
AP	GCST90277300	Phosphatidylcholine (18:0_18:2)	Weighted mode	27	-0.0850323	0.07569	0.271522	-0.233385	0.0633201	0.918483	0.791849	1.06537
AP	GCST90277301	Phosphatidylcholine (18:0_18:3)	Inverse variance weighted	27	-0.0075706	0.034226	0.824941	-0.0746536	0.0595124	0.992458	0.928065	1.06132
AP	GCST90277301	Phosphatidylcholine (18:0_18:3)	Weighted median	27	0.0307286	0.0492986	0.533077	-0.0658966	0.127354	1.03121	0.936228	1.13582
AP	GCST90277301	Phosphatidylcholine (18:0_18:3)	MR Egger	27	0.0560037	0.063345	0.385063	-0.0681525	0.18016	1.0576	0.934118	1.19741
AP	GCST90277301	Phosphatidylcholine (18:0_18:3)	Weighted mode	27	0.0758454	0.0791315	0.346653	-0.0792523	0.230943	1.0788	0.923807	1.25979
AP	GCST90277302	Phosphatidylcholine (18:0_20:2)	Inverse variance weighted	27	0.00390624	0.0368159	0.915501	-0.0682529	0.0760653	1.00391	0.934024	1.07903
AP	GCST90277302	Phosphatidylcholine (18:0_20:2)	Weighted median	27	-0.0203592	0.0545566	0.709017	-0.12729	0.0865718	0.979847	0.880478	1.09043
AP	GCST90277302	Phosphatidylcholine (18:0_20:2)	MR Egger	27	0.0276822	0.0679551	0.68721	-0.10551	0.160874	1.02807	0.899866	1.17454
AP	GCST90277302	Phosphatidylcholine (18:0_20:2)	Weighted mode	27	0.0797467	0.0880803	0.373574	-0.0928906	0.252384	1.08301	0.911293	1.28709
AP	GCST90277303	Phosphatidylcholine (18:0_20:3)	Inverse variance weighted	27	0.00692943	0.0329713	0.833539	-0.0576944	0.0715532	1.00695	0.943938	1.07418
AP	GCST90277303	Phosphatidylcholine (18:0_20:3)	Weighted median	27	0.00662287	0.0464097	0.886524	-0.0843401	0.0975859	1.00664	0.919119	1.10251
AP	GCST90277303	Phosphatidylcholine (18:0_20:3)	MR Egger	27	0.0159685	0.0610143	0.795683	-0.103619	0.135556	1.0161	0.901568	1.14517
AP	GCST90277303	Phosphatidylcholine (18:0_20:3)	Weighted mode	27	-0.0337352	0.0708047	0.63773	-0.172512	0.105042	0.966827	0.841548	1.11076
AP	GCST90277304	Phosphatidylcholine (18:0_20:4)	Inverse variance weighted	27	0.0127387	0.0334142	0.703028	-0.0527531	0.0782305	1.01282	0.948614	1.08137
AP	GCST90277304	Phosphatidylcholine (18:0_20:4)	Weighted median	27	0.00203018	0.0480522	0.9663	-0.0921522	0.0962125	1.00203	0.911966	1.10099
AP	GCST90277304	Phosphatidylcholine (18:0_20:4)	MR Egger	27	-0.0673871	0.0605216	0.276112	-0.186009	0.0512354	0.934833	0.830266	1.05257
AP	GCST90277304	Phosphatidylcholine (18:0_20:4)	Weighted mode	27	-0.00847779	0.0664769	0.899502	-0.138772	0.121817	0.991558	0.870426	1.12955
AP	GCST90277305	Phosphatidylcholine (18:0_20:5)	Inverse variance weighted	27	-0.00144246	0.0362491	0.968258	-0.0724907	0.0696057	0.998559	0.930074	1.07209
AP	GCST90277305	Phosphatidylcholine (18:0_20:5)	Weighted median	27	-0.00109065	0.0483689	0.98201	-0.0958937	0.0937124	0.99891	0.908561	1.09824
AP	GCST90277305	Phosphatidylcholine (18:0_20:5)	MR Egger	27	0.00555547	0.0684428	0.935953	-0.128592	0.139703	1.00557	0.879332	1.14993
AP	GCST90277305	Phosphatidylcholine (18:0_20:5)	Weighted mode	27	0.0129152	0.0746213	0.863931	-0.133342	0.159173	1.013	0.875165	1.17254
AP	GCST90277306	Phosphatidylcholine (18:0_22:5)	Inverse variance weighted	27	0.0138293	0.0338712	0.68306	-0.0525581	0.0802168	1.01393	0.948799	1.08352
AP	GCST90277306	Phosphatidylcholine (18:0_22:5)	Weighted median	27	0.0105135	0.0473944	0.824446	-0.0823795	0.103406	1.01057	0.920922	1.10894
AP	GCST90277306	Phosphatidylcholine (18:0_22:5)	MR Egger	27	0.0332732	0.0626646	0.600123	-0.0895494	0.156096	1.03383	0.914343	1.16894
AP	GCST90277306	Phosphatidylcholine (18:0_22:5)	Weighted mode	27	0.0431035	0.0816718	0.602138	-0.116973	0.20318	1.04405	0.889609	1.22529
AP	GCST90277307	Phosphatidylcholine (18:0_22:6)	Inverse variance weighted	27	-0.0151432	0.0406547	0.709532	-0.0948264	0.0645399	0.984971	0.909531	1.06667
AP	GCST90277307	Phosphatidylcholine (18:0_22:6)	Weighted median	27	0.0369214	0.0494136	0.454948	-0.0599293	0.133772	1.03761	0.941831	1.14313
AP	GCST90277307	Phosphatidylcholine (18:0_22:6)	MR Egger	27	-0.0227092	0.0767335	0.769714	-0.173107	0.127688	0.977547	0.841048	1.1362
AP	GCST90277307	Phosphatidylcholine (18:0_22:6)	Weighted mode	27	0.0532411	0.0883565	0.552013	-0.119938	0.22642	1.05468	0.886976	1.2541
AP	GCST90277308	Phosphatidylcholine (18:1_18:1)	Inverse variance weighted	27	0.00584321	0.0330115	0.859504	-0.0588593	0.0705457	1.00586	0.942839	1.07309
AP	GCST90277308	Phosphatidylcholine (18:1_18:1)	Weighted median	27	-0.00972672	0.0470036	0.83606	-0.101854	0.0824002	0.99032	0.903162	1.08589
AP	GCST90277308	Phosphatidylcholine (18:1_18:1)	MR Egger	27	0.0633165	0.0610888	0.309907	-0.0564176	0.183051	1.06536	0.945144	1.20088
AP	GCST90277308	Phosphatidylcholine (18:1_18:1)	Weighted mode	27	-0.0252171	0.0686653	0.716408	-0.159801	0.109367	0.975098	0.852313	1.11557
AP	GCST90277309	Phosphatidylcholine (18:1_18:2)	Inverse variance weighted	27	-0.0225474	0.0358104	0.528936	-0.0927358	0.047641	0.977705	0.911434	1.04879
AP	GCST90277309	Phosphatidylcholine (18:1_18:2)	Weighted median	27	-0.0305001	0.0498779	0.540871	-0.128261	0.0672605	0.96996	0.879624	1.06957
AP	GCST90277309	Phosphatidylcholine (18:1_18:2)	MR Egger	27	-0.0173757	0.0675817	0.799201	-0.149836	0.115084	0.982774	0.860849	1.12197
AP	GCST90277309	Phosphatidylcholine (18:1_18:2)	Weighted mode	27	-0.0400119	0.069142	0.567777	-0.17553	0.0955065	0.960778	0.839012	1.10022
AP	GCST90277310	Phosphatidylcholine (18:1_18:3)	Inverse variance weighted	27	-0.0273933	0.0350987	0.435117	-0.0961867	0.0414001	0.972978	0.908294	1.04227
AP	GCST90277310	Phosphatidylcholine (18:1_18:3)	Weighted median	27	-0.0308205	0.0480808	0.521514	-0.125059	0.063418	0.96965	0.882445	1.06547
AP	GCST90277310	Phosphatidylcholine (18:1_18:3)	MR Egger	27	-0.043239	0.0648931	0.511315	-0.170429	0.0839515	0.957683	0.843303	1.08758
AP	GCST90277310	Phosphatidylcholine (18:1_18:3)	Weighted mode	27	-0.0438818	0.0863825	0.615741	-0.213191	0.125428	0.957067	0.808001	1.13363
AP	GCST90277311	Phosphatidylcholine (18:1_20:2)	Inverse variance weighted	27	0.0641206	0.0447035	0.151471	-0.0234982	0.151739	1.06622	0.976776	1.16386
AP	GCST90277311	Phosphatidylcholine (18:1_20:2)	Weighted median	27	0.102558	0.0554331	0.0642952	-0.0060906	0.211207	1.108	0.993928	1.23517
AP	GCST90277311	Phosphatidylcholine (18:1_20:2)	MR Egger	27	0.190012	0.0787188	0.0234401	0.0357233	0.344301	1.20926	1.03637	1.411
AP	GCST90277311	Phosphatidylcholine (18:1_20:2)	Weighted mode	27	0.101517	0.0755752	0.190798	-0.0466108	0.249644	1.10685	0.954459	1.28357
AP	GCST90277312	Phosphatidylcholine (18:1_20:3)	Inverse variance weighted	27	0.0349545	0.0330319	0.289962	-0.029788	0.099697	1.03557	0.970651	1.10484
AP	GCST90277312	Phosphatidylcholine (18:1_20:3)	Weighted median	27	0.04468	0.0493105	0.364886	-0.0519686	0.141329	1.04569	0.949359	1.1518
AP	GCST90277312	Phosphatidylcholine (18:1_20:3)	MR Egger	27	0.0519662	0.061592	0.406829	-0.0687542	0.172687	1.05334	0.933556	1.18849
AP	GCST90277312	Phosphatidylcholine (18:1_20:3)	Weighted mode	27	0.0387195	0.0695002	0.582214	-0.0975009	0.17494	1.03948	0.907102	1.19117
AP	GCST90277313	Phosphatidylcholine (18:1_20:4)	Inverse variance weighted	27	0.0457857	0.0329473	0.164631	-0.0187911	0.110362	1.04685	0.981384	1.11668
AP	GCST90277313	Phosphatidylcholine (18:1_20:4)	Weighted median	27	0.0295383	0.0478845	0.537323	-0.0643153	0.123392	1.02998	0.937709	1.13133
AP	GCST90277313	Phosphatidylcholine (18:1_20:4)	MR Egger	27	0.0456875	0.060982	0.46073	-0.0738371	0.165212	1.04675	0.928823	1.17964
AP	GCST90277313	Phosphatidylcholine (18:1_20:4)	Weighted mode	27	0.0670515	0.0721356	0.36117	-0.0743342	0.208437	1.06935	0.928361	1.23175
AP	GCST90277314	Phosphatidylcholine (18:2_18:2)	Inverse variance weighted	27	-0.059997	0.0386695	0.120774	-0.135789	0.0157953	0.941767	0.873027	1.01592
AP	GCST90277314	Phosphatidylcholine (18:2_18:2)	Weighted median	27	-0.0920505	0.0500726	0.0660123	-0.190193	0.00609184	0.912059	0.8268	1.00611
AP	GCST90277314	Phosphatidylcholine (18:2_18:2)	MR Egger	27	-0.0644732	0.0729736	0.385376	-0.207502	0.0785551	0.937561	0.812612	1.08172
AP	GCST90277314	Phosphatidylcholine (18:2_18:2)	Weighted mode	27	-0.121151	0.0735107	0.11137	-0.265233	0.0229296	0.8859	0.767028	1.02319
AP	GCST90277315	Phosphatidylcholine (18:2_20:1)	Inverse variance weighted	27	-0.0240315	0.041837	0.565691	-0.106032	0.057969	0.976255	0.899396	1.05968
AP	GCST90277315	Phosphatidylcholine (18:2_20:1)	Weighted median	27	-0.0543613	0.059222	0.358659	-0.170437	0.0617138	0.94709	0.843297	1.06366
AP	GCST90277315	Phosphatidylcholine (18:2_20:1)	MR Egger	27	-0.117834	0.0753904	0.130627	-0.265599	0.0299309	0.888843	0.766746	1.03038
AP	GCST90277315	Phosphatidylcholine (18:2_20:1)	Weighted mode	27	-0.167665	0.130621	0.210606	-0.423683	0.0883528	0.845637	0.654631	1.09237
AP	GCST90277316	Phosphatidylcholine (18:2_20:3)	Inverse variance weighted	27	-0.0424983	0.0406487	0.29579	-0.12217	0.0371731	0.958392	0.884998	1.03787
AP	GCST90277316	Phosphatidylcholine (18:2_20:3)	Weighted median	27	-0.020803	0.0519129	0.688619	-0.122552	0.0809463	0.979412	0.88466	1.08431
AP	GCST90277316	Phosphatidylcholine (18:2_20:3)	MR Egger	27	-0.0309994	0.0765299	0.688877	-0.180998	0.118999	0.969476	0.834437	1.12637
AP	GCST90277316	Phosphatidylcholine (18:2_20:3)	Weighted mode	27	-0.0237789	0.0732947	0.748209	-0.167437	0.119879	0.976502	0.84583	1.12736
AP	GCST90277317	Phosphatidylcholine (18:2_20:4)	Inverse variance weighted	27	-0.0192747	0.0333561	0.563368	-0.0846527	0.0461033	0.98091	0.918831	1.04718
AP	GCST90277317	Phosphatidylcholine (18:2_20:4)	Weighted median	27	-0.0147979	0.0457425	0.746313	-0.104453	0.0748573	0.985311	0.900817	1.07773
AP	GCST90277317	Phosphatidylcholine (18:2_20:4)	MR Egger	27	-0.0552186	0.0617295	0.379572	-0.176208	0.0657711	0.946278	0.838443	1.06798
AP	GCST90277317	Phosphatidylcholine (18:2_20:4)	Weighted mode	27	-0.01568	0.0854122	0.855767	-0.183088	0.151728	0.984442	0.832695	1.16384
AP	GCST90277318	Phosphatidylcholine (O-16:0_16:0)	Inverse variance weighted	27	0.00364186	0.0376955	0.923034	-0.0702414	0.0775251	1.00365	0.932169	1.08061
AP	GCST90277318	Phosphatidylcholine (O-16:0_16:0)	Weighted median	27	-0.0651307	0.0513851	0.204976	-0.165845	0.0355841	0.936945	0.847177	1.03622
AP	GCST90277318	Phosphatidylcholine (O-16:0_16:0)	MR Egger	27	-0.0641501	0.0692529	0.363138	-0.199886	0.0715856	0.937864	0.818824	1.07421
AP	GCST90277318	Phosphatidylcholine (O-16:0_16:0)	Weighted mode	27	-0.079134	0.0744592	0.297652	-0.225074	0.066806	0.923916	0.798457	1.06909
AP	GCST90277319	Phosphatidylcholine (O-16:0_16:1)	Inverse variance weighted	27	-0.0119387	0.0388664	0.758713	-0.0881169	0.0642395	0.988132	0.915654	1.06635
AP	GCST90277319	Phosphatidylcholine (O-16:0_16:1)	Weighted median	27	-0.00314066	0.0566016	0.95575	-0.11408	0.107798	0.996864	0.892187	1.11382
AP	GCST90277319	Phosphatidylcholine (O-16:0_16:1)	MR Egger	27	0.108285	0.0686434	0.127252	-0.0262563	0.242826	1.11436	0.974085	1.27485
AP	GCST90277319	Phosphatidylcholine (O-16:0_16:1)	Weighted mode	27	-0.0362955	0.0852407	0.673758	-0.203367	0.130776	0.964355	0.815979	1.13971
AP	GCST90277320	Phosphatidylcholine (O-16:0_18:1)	Inverse variance weighted	27	-0.0120434	0.0431245	0.780038	-0.0965675	0.0724807	0.988029	0.907949	1.07517
AP	GCST90277320	Phosphatidylcholine (O-16:0_18:1)	Weighted median	27	-0.0655526	0.0534142	0.219729	-0.170244	0.0391393	0.93655	0.843459	1.03992
AP	GCST90277320	Phosphatidylcholine (O-16:0_18:1)	MR Egger	27	-0.08888	0.0793242	0.273164	-0.244355	0.0665954	0.914955	0.783209	1.06886
AP	GCST90277320	Phosphatidylcholine (O-16:0_18:1)	Weighted mode	27	-0.121872	0.0818988	0.148759	-0.282394	0.0386495	0.885262	0.753977	1.03941
AP	GCST90277321	Phosphatidylcholine (O-16:0_18:2)	Inverse variance weighted	27	-0.0342201	0.0512405	0.50424	-0.134652	0.0662112	0.966359	0.87402	1.06845
AP	GCST90277321	Phosphatidylcholine (O-16:0_18:2)	Weighted median	27	-0.0758333	0.0566519	0.180706	-0.186871	0.0352043	0.926971	0.829551	1.03583
AP	GCST90277321	Phosphatidylcholine (O-16:0_18:2)	MR Egger	27	-0.0762564	0.0961731	0.435292	-0.264756	0.112243	0.926579	0.767393	1.11878
AP	GCST90277321	Phosphatidylcholine (O-16:0_18:2)	Weighted mode	27	-0.104107	0.0889264	0.252335	-0.278402	0.0701889	0.901129	0.756992	1.07271
AP	GCST90277322	Phosphatidylcholine (O-16:0_20:3)	Inverse variance weighted	27	0.0248539	0.0387082	0.520818	-0.0510141	0.100722	1.02517	0.950265	1.10597
AP	GCST90277322	Phosphatidylcholine (O-16:0_20:3)	Weighted median	27	-0.00418936	0.0495877	0.932672	-0.101381	0.0930025	0.995819	0.903588	1.09746
AP	GCST90277322	Phosphatidylcholine (O-16:0_20:3)	MR Egger	27	-0.0534253	0.0705594	0.456027	-0.191722	0.0848712	0.947977	0.825536	1.08858
AP	GCST90277322	Phosphatidylcholine (O-16:0_20:3)	Weighted mode	27	-0.0317175	0.0738633	0.671164	-0.176489	0.113055	0.96878	0.838208	1.11969
AP	GCST90277323	Phosphatidylcholine (O-16:0_20:4)	Inverse variance weighted	27	0.0100209	0.0388936	0.796679	-0.0662107	0.0862524	1.01007	0.935934	1.09008
AP	GCST90277323	Phosphatidylcholine (O-16:0_20:4)	Weighted median	27	-0.0537335	0.0489361	0.27219	-0.149648	0.0421814	0.947685	0.861011	1.04308
AP	GCST90277323	Phosphatidylcholine (O-16:0_20:4)	MR Egger	27	-0.120076	0.0665735	0.083349	-0.25056	0.0104078	0.886853	0.778364	1.01046
AP	GCST90277323	Phosphatidylcholine (O-16:0_20:4)	Weighted mode	27	-0.0622473	0.0773665	0.428361	-0.213886	0.0893911	0.939651	0.807441	1.09351
AP	GCST90277324	Phosphatidylcholine (O-16:0_22:5)	Inverse variance weighted	27	-0.0826472	0.0398636	0.0381492	-0.16078	-0.00451448	0.920676	0.851479	0.995496
AP	GCST90277324	Phosphatidylcholine (O-16:0_22:5)	Weighted median	27	-0.0698566	0.0552116	0.205781	-0.178071	0.0383581	0.932528	0.836883	1.0391
AP	GCST90277324	Phosphatidylcholine (O-16:0_22:5)	MR Egger	27	-0.122795	0.0744988	0.111808	-0.268812	0.0232231	0.884445	0.764287	1.02349
AP	GCST90277324	Phosphatidylcholine (O-16:0_22:5)	Weighted mode	27	-0.044507	0.0778104	0.572239	-0.197015	0.108001	0.956469	0.821178	1.11405
AP	GCST90277325	Phosphatidylcholine (O-16:1_16:0)	Inverse variance weighted	27	-0.0264901	0.0365311	0.468368	-0.0980911	0.045111	0.973858	0.906566	1.04614
AP	GCST90277325	Phosphatidylcholine (O-16:1_16:0)	Weighted median	27	-0.0681425	0.0527305	0.19626	-0.171494	0.0352092	0.934127	0.842405	1.03584
AP	GCST90277325	Phosphatidylcholine (O-16:1_16:0)	MR Egger	27	-0.000306624	0.0676006	0.996417	-0.132804	0.132191	0.999693	0.875637	1.14133
AP	GCST90277325	Phosphatidylcholine (O-16:1_16:0)	Weighted mode	27	-0.0766209	0.0831391	0.365211	-0.239574	0.0863317	0.926241	0.786963	1.09017
AP	GCST90277326	Phosphatidylcholine (O-16:1_18:0)	Inverse variance weighted	27	0.037281	0.0420804	0.375646	-0.0451966	0.119759	1.03798	0.95581	1.12722
AP	GCST90277326	Phosphatidylcholine (O-16:1_18:0)	Weighted median	27	-0.00997272	0.0529289	0.85055	-0.113713	0.093768	0.990077	0.892514	1.0983
AP	GCST90277326	Phosphatidylcholine (O-16:1_18:0)	MR Egger	27	-0.00345839	0.078802	0.965343	-0.15791	0.150994	0.996548	0.853926	1.16299
AP	GCST90277326	Phosphatidylcholine (O-16:1_18:0)	Weighted mode	27	-0.0150538	0.0903372	0.868943	-0.192115	0.162007	0.985059	0.825212	1.17587
AP	GCST90277327	Phosphatidylcholine (O-16:1_18:1)	Inverse variance weighted	27	0.00909643	0.0416488	0.827111	-0.0725352	0.0907281	1.00914	0.930033	1.09497
AP	GCST90277327	Phosphatidylcholine (O-16:1_18:1)	Weighted median	27	-0.0267345	0.0522113	0.60862	-0.129069	0.0755996	0.97362	0.878914	1.07853
AP	GCST90277327	Phosphatidylcholine (O-16:1_18:1)	MR Egger	27	0.0230547	0.0785222	0.771482	-0.130849	0.176958	1.02332	0.87735	1.19358
AP	GCST90277327	Phosphatidylcholine (O-16:1_18:1)	Weighted mode	27	-0.0827239	0.0862326	0.346239	-0.25174	0.086292	0.920605	0.777447	1.09012
AP	GCST90277328	Phosphatidylcholine (O-16:1_18:2)	Inverse variance weighted	27	-0.029623	0.037485	0.429373	-0.103094	0.0438475	0.970811	0.902043	1.04482
AP	GCST90277328	Phosphatidylcholine (O-16:1_18:2)	Weighted median	27	-0.045291	0.0518234	0.382146	-0.146865	0.0562828	0.955719	0.863411	1.0579
AP	GCST90277328	Phosphatidylcholine (O-16:1_18:2)	MR Egger	27	-0.0500289	0.0705789	0.484984	-0.188363	0.0883057	0.951202	0.828314	1.09232
AP	GCST90277328	Phosphatidylcholine (O-16:1_18:2)	Weighted mode	27	-0.0137641	0.0976857	0.889033	-0.205228	0.1777	0.98633	0.814462	1.19447
AP	GCST90277329	Phosphatidylcholine (O-16:1_20:3)	Inverse variance weighted	27	-0.0509656	0.0402151	0.205039	-0.129787	0.027856	0.950311	0.878282	1.02825
AP	GCST90277329	Phosphatidylcholine (O-16:1_20:3)	Weighted median	27	-0.096334	0.0502587	0.055268	-0.194841	0.002173	0.908161	0.822965	1.00218
AP	GCST90277329	Phosphatidylcholine (O-16:1_20:3)	MR Egger	27	-0.0377034	0.075694	0.622765	-0.186064	0.110657	0.962999	0.830221	1.11701
AP	GCST90277329	Phosphatidylcholine (O-16:1_20:3)	Weighted mode	27	-0.0993278	0.0765157	0.205638	-0.249299	0.050643	0.905446	0.779347	1.05195
AP	GCST90277330	Phosphatidylcholine (O-16:1_20:4)	Inverse variance weighted	27	-0.0235216	0.036881	0.523623	-0.0958083	0.0487651	0.976753	0.908638	1.04997
AP	GCST90277330	Phosphatidylcholine (O-16:1_20:4)	Weighted median	27	-0.0691923	0.0517631	0.181317	-0.170648	0.0322635	0.933147	0.843118	1.03279
AP	GCST90277330	Phosphatidylcholine (O-16:1_20:4)	MR Egger	27	-0.117683	0.0663277	0.0882002	-0.247685	0.0123193	0.888978	0.780605	1.0124
AP	GCST90277330	Phosphatidylcholine (O-16:1_20:4)	Weighted mode	27	-0.105235	0.0881463	0.243308	-0.278002	0.0675315	0.900113	0.757295	1.06986
AP	GCST90277331	Phosphatidylcholine (O-16:2_18:0)	Inverse variance weighted	27	0.04973	0.0342127	0.14607	-0.0173268	0.116787	1.05099	0.982822	1.12388
AP	GCST90277331	Phosphatidylcholine (O-16:2_18:0)	Weighted median	27	0.0921845	0.0480982	0.0552903	-0.00208806	0.186457	1.09657	0.997914	1.20497
AP	GCST90277331	Phosphatidylcholine (O-16:2_18:0)	MR Egger	27	0.100228	0.0631778	0.125206	-0.0236001	0.224057	1.10542	0.976676	1.25114
AP	GCST90277331	Phosphatidylcholine (O-16:2_18:0)	Weighted mode	27	0.107088	0.0789792	0.186792	-0.0477114	0.261887	1.11303	0.953409	1.29938
AP	GCST90277332	Phosphatidylcholine (O-17:0_15:0)	Inverse variance weighted	27	-0.00547155	0.0377055	0.884622	-0.0793742	0.0684311	0.994543	0.923694	1.07083
AP	GCST90277332	Phosphatidylcholine (O-17:0_15:0)	Weighted median	27	0.0249189	0.0528862	0.637513	-0.0787382	0.128576	1.02523	0.924282	1.13721
AP	GCST90277332	Phosphatidylcholine (O-17:0_15:0)	MR Egger	27	0.0318925	0.0705133	0.65496	-0.106314	0.170099	1.03241	0.899143	1.18542
AP	GCST90277332	Phosphatidylcholine (O-17:0_15:0)	Weighted mode	27	0.0493231	0.0729958	0.505199	-0.0937487	0.192395	1.05056	0.910512	1.21215
AP	GCST90277333	Phosphatidylcholine (O-17:0_17:1)	Inverse variance weighted	27	-0.0587768	0.0355619	0.0983711	-0.128478	0.0109245	0.942917	0.879433	1.01098
AP	GCST90277333	Phosphatidylcholine (O-17:0_17:1)	Weighted median	27	-0.0339435	0.0465199	0.465601	-0.125122	0.0572355	0.966626	0.882389	1.05891
AP	GCST90277333	Phosphatidylcholine (O-17:0_17:1)	MR Egger	27	-0.0645969	0.0671185	0.345051	-0.196149	0.0669554	0.937445	0.82189	1.06925
AP	GCST90277333	Phosphatidylcholine (O-17:0_17:1)	Weighted mode	27	-0.0322872	0.0623143	0.608745	-0.154423	0.0898488	0.968228	0.856909	1.09401
AP	GCST90277334	Phosphatidylcholine (O-18:0_14:0)	Inverse variance weighted	27	-0.0134877	0.034807	0.698386	-0.0817094	0.054734	0.986603	0.92154	1.05626
AP	GCST90277334	Phosphatidylcholine (O-18:0_14:0)	Weighted median	27	0.00998397	0.0508149	0.844237	-0.0896132	0.109581	1.01003	0.914285	1.11581
AP	GCST90277334	Phosphatidylcholine (O-18:0_14:0)	MR Egger	27	0.012212	0.0643407	0.850997	-0.113896	0.13832	1.01229	0.892351	1.14834
AP	GCST90277334	Phosphatidylcholine (O-18:0_14:0)	Weighted mode	27	0.0240329	0.0865491	0.783455	-0.145603	0.193669	1.02432	0.864501	1.21369
AP	GCST90277335	Phosphatidylcholine (O-18:0_16:1)	Inverse variance weighted	27	-0.0330723	0.0362482	0.361567	-0.104119	0.0379742	0.967469	0.901118	1.0387
AP	GCST90277335	Phosphatidylcholine (O-18:0_16:1)	Weighted median	27	-0.0268702	0.0543663	0.621135	-0.133428	0.0796878	0.973488	0.87509	1.08295
AP	GCST90277335	Phosphatidylcholine (O-18:0_16:1)	MR Egger	27	0.0339871	0.0671041	0.616955	-0.0975369	0.165511	1.03457	0.907069	1.18
AP	GCST90277335	Phosphatidylcholine (O-18:0_16:1)	Weighted mode	27	-0.00511045	0.0833648	0.951587	-0.168505	0.158285	0.994903	0.844927	1.1715
AP	GCST90277336	Phosphatidylcholine (O-18:0_20:4)	Inverse variance weighted	27	0.00446349	0.0447561	0.920559	-0.0832585	0.0921855	1.00447	0.920113	1.09657
AP	GCST90277336	Phosphatidylcholine (O-18:0_20:4)	Weighted median	27	-0.02374	0.0481447	0.621943	-0.118104	0.0706235	0.97654	0.888604	1.07318
AP	GCST90277336	Phosphatidylcholine (O-18:0_20:4)	MR Egger	27	-0.0780187	0.0820597	0.35083	-0.238856	0.0828183	0.924947	0.787528	1.08634
AP	GCST90277336	Phosphatidylcholine (O-18:0_20:4)	Weighted mode	27	-0.00211078	0.0684532	0.975636	-0.136279	0.132058	0.997891	0.872599	1.14117
AP	GCST90277337	Phosphatidylcholine (O-18:1_16:0)	Inverse variance weighted	27	-0.013386	0.0441454	0.761719	-0.0999111	0.0731391	0.986703	0.904918	1.07588
AP	GCST90277337	Phosphatidylcholine (O-18:1_16:0)	Weighted median	27	-0.111964	0.0521169	0.0316884	-0.214113	-0.00981459	0.894077	0.807257	0.990233
AP	GCST90277337	Phosphatidylcholine (O-18:1_16:0)	MR Egger	27	-0.117119	0.0795988	0.153668	-0.273133	0.0388944	0.889479	0.760992	1.03966
AP	GCST90277337	Phosphatidylcholine (O-18:1_16:0)	Weighted mode	27	-0.167467	0.0826448	0.0531019	-0.329451	-0.00548361	0.845804	0.719318	0.994531
AP	GCST90277338	Phosphatidylcholine (O-18:1_18:2)	Inverse variance weighted	27	-0.0291424	0.050551	0.564281	-0.128222	0.0699376	0.971278	0.879658	1.07244
AP	GCST90277338	Phosphatidylcholine (O-18:1_18:2)	Weighted median	27	-0.071156	0.0590777	0.228417	-0.186948	0.0446364	0.931317	0.829487	1.04565
AP	GCST90277338	Phosphatidylcholine (O-18:1_18:2)	MR Egger	27	-0.0616806	0.0950016	0.522092	-0.247884	0.124523	0.940183	0.780451	1.13261
AP	GCST90277338	Phosphatidylcholine (O-18:1_18:2)	Weighted mode	27	-0.110682	0.0968103	0.26334	-0.30043	0.0790667	0.895224	0.7405	1.08228
AP	GCST90277339	Phosphatidylcholine (O-18:1_20:3)	Inverse variance weighted	27	0.0171034	0.0404684	0.672562	-0.0622147	0.0964215	1.01725	0.939681	1.10122
AP	GCST90277339	Phosphatidylcholine (O-18:1_20:3)	Weighted median	27	-0.0494539	0.0520337	0.341898	-0.15144	0.0525321	0.951749	0.859469	1.05394
AP	GCST90277339	Phosphatidylcholine (O-18:1_20:3)	MR Egger	27	-0.0336748	0.0753422	0.658753	-0.181346	0.113996	0.966886	0.834147	1.12075
AP	GCST90277339	Phosphatidylcholine (O-18:1_20:3)	Weighted mode	27	-0.0867952	0.0834594	0.307929	-0.250376	0.0767853	0.916865	0.778508	1.07981
AP	GCST90277340	Phosphatidylcholine (O-18:1_20:4)	Inverse variance weighted	27	0.0171323	0.0551865	0.756224	-0.0910333	0.125298	1.01728	0.912987	1.13349
AP	GCST90277340	Phosphatidylcholine (O-18:1_20:4)	Weighted median	27	-0.069563	0.0519834	0.180839	-0.171451	0.0323246	0.932801	0.842442	1.03285
AP	GCST90277340	Phosphatidylcholine (O-18:1_20:4)	MR Egger	27	-0.150699	0.0962013	0.129805	-0.339253	0.0378558	0.860107	0.712302	1.03858
AP	GCST90277340	Phosphatidylcholine (O-18:1_20:4)	Weighted mode	27	-0.0989594	0.0715221	0.178239	-0.239143	0.0412238	0.905779	0.787303	1.04209
AP	GCST90277341	Phosphatidylcholine (O-18:2_16:0)	Inverse variance weighted	27	-0.0723384	0.0387923	0.0622145	-0.148371	0.00369441	0.930216	0.862111	1.0037
AP	GCST90277341	Phosphatidylcholine (O-18:2_16:0)	Weighted median	27	-0.0994625	0.052712	0.0591733	-0.202778	0.00385306	0.905324	0.816459	1.00386
AP	GCST90277341	Phosphatidylcholine (O-18:2_16:0)	MR Egger	27	-0.14967	0.0708464	0.044794	-0.288529	-0.0108111	0.860992	0.749365	0.989247
AP	GCST90277341	Phosphatidylcholine (O-18:2_16:0)	Weighted mode	27	-0.11289	0.0794726	0.167348	-0.268656	0.0428766	0.893249	0.764406	1.04381
AP	GCST90277342	Phosphatidylcholine (O-18:2_18:1)	Inverse variance weighted	27	0.0230531	0.0390936	0.555398	-0.0535703	0.0996766	1.02332	0.947839	1.10481
AP	GCST90277342	Phosphatidylcholine (O-18:2_18:1)	Weighted median	27	0.03474	0.0494334	0.482204	-0.0621496	0.13163	1.03535	0.939742	1.14069
AP	GCST90277342	Phosphatidylcholine (O-18:2_18:1)	MR Egger	27	0.0234846	0.0736885	0.752601	-0.120945	0.167914	1.02376	0.886083	1.18283
AP	GCST90277342	Phosphatidylcholine (O-18:2_18:1)	Weighted mode	27	0.0736154	0.0826502	0.381266	-0.0883791	0.23561	1.07639	0.915414	1.26568
AP	GCST90277343	Phosphatidylcholine (O-18:2_18:2)	Inverse variance weighted	27	-0.0735416	0.042846	0.0860854	-0.15752	0.0104365	0.929097	0.85426	1.01049
AP	GCST90277343	Phosphatidylcholine (O-18:2_18:2)	Weighted median	27	-0.155409	0.0512013	0.00240327	-0.255764	-0.0550548	0.856065	0.774325	0.946433
AP	GCST90277343	Phosphatidylcholine (O-18:2_18:2)	MR Egger	27	-0.136855	0.0794363	0.0972706	-0.29255	0.0188405	0.872097	0.746358	1.01902
AP	GCST90277343	Phosphatidylcholine (O-18:2_18:2)	Weighted mode	27	-0.201266	0.0830002	0.0225635	-0.363947	-0.038586	0.817695	0.694928	0.962149
AP	GCST90277344	Phosphatidylcholine (O-18:2_20:4)	Inverse variance weighted	27	0.0135212	0.0379278	0.721467	-0.0608173	0.0878597	1.01361	0.940995	1.09183
AP	GCST90277344	Phosphatidylcholine (O-18:2_20:4)	Weighted median	27	0.00559026	0.0520387	0.914452	-0.0964057	0.107586	1.00561	0.908096	1.11359
AP	GCST90277344	Phosphatidylcholine (O-18:2_20:4)	MR Egger	27	-0.101013	0.0657806	0.137197	-0.229943	0.0279174	0.903922	0.794579	1.02831
AP	GCST90277344	Phosphatidylcholine (O-18:2_20:4)	Weighted mode	27	-0.0135471	0.0803731	0.867453	-0.171078	0.143984	0.986544	0.842756	1.15487
AP	GCST90277345	Phosphatidylethanolamine (16:0_18:2)	Inverse variance weighted	27	0.0234613	0.0379049	0.535947	-0.0508322	0.0977549	1.02374	0.950438	1.10269
AP	GCST90277345	Phosphatidylethanolamine (16:0_18:2)	Weighted median	27	0.0851805	0.0542389	0.116306	-0.0211276	0.191489	1.08891	0.979094	1.21105
AP	GCST90277345	Phosphatidylethanolamine (16:0_18:2)	MR Egger	27	0.0791297	0.0700831	0.269581	-0.0582333	0.216493	1.08234	0.94343	1.24171
AP	GCST90277345	Phosphatidylethanolamine (16:0_18:2)	Weighted mode	27	0.129649	0.0897608	0.160574	-0.0462818	0.305581	1.13843	0.954773	1.35741
AP	GCST90277346	Phosphatidylethanolamine (16:0_20:4)	Inverse variance weighted	27	0.04361	0.0342952	0.203514	-0.0236087	0.110829	1.04457	0.976668	1.1172
AP	GCST90277346	Phosphatidylethanolamine (16:0_20:4)	Weighted median	27	0.0269896	0.0503472	0.59191	-0.0716909	0.12567	1.02736	0.930819	1.13391
AP	GCST90277346	Phosphatidylethanolamine (16:0_20:4)	MR Egger	27	0.0269699	0.0634567	0.674463	-0.0974053	0.151345	1.02734	0.907188	1.1634
AP	GCST90277346	Phosphatidylethanolamine (16:0_20:4)	Weighted mode	27	0.110318	0.0992381	0.276462	-0.0841885	0.304825	1.11663	0.919258	1.35639
AP	GCST90277347	Phosphatidylethanolamine (18:0_18:2)	Inverse variance weighted	27	-0.00925057	0.0329836	0.779125	-0.0738984	0.0553973	0.990792	0.928766	1.05696
AP	GCST90277347	Phosphatidylethanolamine (18:0_18:2)	Weighted median	27	-0.0297587	0.0462173	0.51965	-0.120345	0.0608273	0.97068	0.886615	1.06272
AP	GCST90277347	Phosphatidylethanolamine (18:0_18:2)	MR Egger	27	-0.035935	0.0610583	0.561452	-0.155609	0.0837392	0.964703	0.855894	1.08735
AP	GCST90277347	Phosphatidylethanolamine (18:0_18:2)	Weighted mode	27	-0.0362945	0.0722536	0.61967	-0.177912	0.105323	0.964356	0.837016	1.11107
AP	GCST90277348	Phosphatidylethanolamine (18:0_20:4)	Inverse variance weighted	27	0.0259775	0.0329848	0.430955	-0.0386728	0.0906277	1.02632	0.962065	1.09486
AP	GCST90277348	Phosphatidylethanolamine (18:0_20:4)	Weighted median	27	0.0067828	0.0450549	0.880334	-0.0815248	0.0950904	1.00681	0.92171	1.09976
AP	GCST90277348	Phosphatidylethanolamine (18:0_20:4)	MR Egger	27	0.00103937	0.0610576	0.986554	-0.118634	0.120712	1.00104	0.888133	1.1283
AP	GCST90277348	Phosphatidylethanolamine (18:0_20:4)	Weighted mode	27	-0.00637373	0.0660338	0.923846	-0.1358	0.123052	0.993647	0.873017	1.13094
AP	GCST90277349	Phosphatidylethanolamine (18:1_18:1)	Inverse variance weighted	27	-0.000504483	0.0333479	0.98793	-0.0658663	0.0648574	0.999496	0.936256	1.06701
AP	GCST90277349	Phosphatidylethanolamine (18:1_18:1)	Weighted median	27	0.0373855	0.0486787	0.442484	-0.0580248	0.132796	1.03809	0.943627	1.14202
AP	GCST90277349	Phosphatidylethanolamine (18:1_18:1)	MR Egger	27	0.0840006	0.0617204	0.185661	-0.0369713	0.204972	1.08763	0.963704	1.22749
AP	GCST90277349	Phosphatidylethanolamine (18:1_18:1)	Weighted mode	27	0.0779106	0.0768896	0.320264	-0.072793	0.228614	1.08103	0.929793	1.25686
AP	GCST90277350	Phosphatidylethanolamine (O-16:1_18:2)	Inverse variance weighted	27	-0.0156473	0.0433588	0.71819	-0.10063	0.069336	0.984475	0.904267	1.0718
AP	GCST90277350	Phosphatidylethanolamine (O-16:1_18:2)	Weighted median	27	-0.00788679	0.056509	0.889002	-0.118644	0.102871	0.992144	0.888124	1.10835
AP	GCST90277350	Phosphatidylethanolamine (O-16:1_18:2)	MR Egger	27	-0.0184259	0.0813888	0.822736	-0.177948	0.141096	0.981743	0.836986	1.15154
AP	GCST90277350	Phosphatidylethanolamine (O-16:1_18:2)	Weighted mode	27	-0.00172065	0.0961545	0.985859	-0.190184	0.186742	0.998281	0.826807	1.20532
AP	GCST90277351	Phosphatidylethanolamine (O-16:1_20:4)	Inverse variance weighted	27	-0.0203074	0.0330236	0.538596	-0.0850336	0.0444187	0.979897	0.918481	1.04542
AP	GCST90277351	Phosphatidylethanolamine (O-16:1_20:4)	Weighted median	27	-0.0332136	0.0463411	0.473547	-0.124042	0.0576149	0.967332	0.883343	1.05931
AP	GCST90277351	Phosphatidylethanolamine (O-16:1_20:4)	MR Egger	27	-0.102446	0.0611095	0.106117	-0.22222	0.0173287	0.902627	0.800739	1.01748
AP	GCST90277351	Phosphatidylethanolamine (O-16:1_20:4)	Weighted mode	27	-0.0715533	0.0760422	0.355382	-0.220596	0.0774894	0.930947	0.802041	1.08057
AP	GCST90277352	Phosphatidylethanolamine (O-16:1_22:5)	Inverse variance weighted	27	-0.00388322	0.0370858	0.916607	-0.0765715	0.068805	0.996124	0.926287	1.07123
AP	GCST90277352	Phosphatidylethanolamine (O-16:1_22:5)	Weighted median	27	-0.00762836	0.0545872	0.88886	-0.114619	0.0993626	0.992401	0.891706	1.10447
AP	GCST90277352	Phosphatidylethanolamine (O-16:1_22:5)	MR Egger	27	-0.0791625	0.0683047	0.257422	-0.21304	0.0547146	0.92389	0.808124	1.05624
AP	GCST90277352	Phosphatidylethanolamine (O-16:1_22:5)	Weighted mode	27	0.0163919	0.0784928	0.836205	-0.137454	0.170238	1.01653	0.871575	1.18559
AP	GCST90277353	Phosphatidylethanolamine (O-18:1_18:2)	Inverse variance weighted	27	-0.0404434	0.0459004	0.378257	-0.130408	0.0495213	0.960364	0.877737	1.05077
AP	GCST90277353	Phosphatidylethanolamine (O-18:1_18:2)	Weighted median	27	-0.083873	0.0544071	0.123175	-0.190511	0.0227649	0.919548	0.826537	1.02303
AP	GCST90277353	Phosphatidylethanolamine (O-18:1_18:2)	MR Egger	27	-0.0476591	0.0865173	0.586617	-0.217233	0.121915	0.953459	0.804742	1.12966
AP	GCST90277353	Phosphatidylethanolamine (O-18:1_18:2)	Weighted mode	27	-0.1905	0.105255	0.0818877	-0.396799	0.0157998	0.826546	0.672469	1.01593
AP	GCST90277354	Phosphatidylethanolamine (O-18:1_20:4)	Inverse variance weighted	27	-0.00179556	0.0350396	0.959131	-0.0704732	0.0668821	0.998206	0.931953	1.06917
AP	GCST90277354	Phosphatidylethanolamine (O-18:1_20:4)	Weighted median	27	-0.0537291	0.0482337	0.265308	-0.148267	0.040809	0.947689	0.862201	1.04165
AP	GCST90277354	Phosphatidylethanolamine (O-18:1_20:4)	MR Egger	27	-0.045946	0.0652863	0.488084	-0.173907	0.082015	0.955094	0.840375	1.08547
AP	GCST90277354	Phosphatidylethanolamine (O-18:1_20:4)	Weighted mode	27	-0.0768749	0.0781745	0.334485	-0.230097	0.0763471	0.926006	0.794457	1.07934
AP	GCST90277355	Phosphatidylethanolamine (O-18:2_18:1)	Inverse variance weighted	27	-0.0133869	0.0381289	0.725516	-0.0881195	0.0613457	0.986702	0.915651	1.06327
AP	GCST90277355	Phosphatidylethanolamine (O-18:2_18:1)	Weighted median	27	-0.0401629	0.0510332	0.431285	-0.140188	0.0598622	0.960633	0.869195	1.06169
AP	GCST90277355	Phosphatidylethanolamine (O-18:2_18:1)	MR Egger	27	-0.0141577	0.071854	0.845394	-0.154992	0.126676	0.985942	0.856422	1.13505
AP	GCST90277355	Phosphatidylethanolamine (O-18:2_18:1)	Weighted mode	27	-0.08609	0.0865586	0.329105	-0.255745	0.083565	0.917512	0.774339	1.08716
AP	GCST90277356	Phosphatidylethanolamine (O-18:2_18:2)	Inverse variance weighted	27	-0.0215541	0.0381226	0.571808	-0.0962744	0.0531661	0.978676	0.908215	1.0546
AP	GCST90277356	Phosphatidylethanolamine (O-18:2_18:2)	Weighted median	27	-0.0316161	0.0520726	0.543749	-0.133678	0.0704462	0.968879	0.874871	1.07299
AP	GCST90277356	Phosphatidylethanolamine (O-18:2_18:2)	MR Egger	27	-0.0753332	0.0706517	0.296495	-0.213811	0.0631441	0.927434	0.807501	1.06518
AP	GCST90277356	Phosphatidylethanolamine (O-18:2_18:2)	Weighted mode	27	-0.0570303	0.083437	0.500329	-0.220567	0.106506	0.944565	0.802064	1.11238
AP	GCST90277357	Phosphatidylethanolamine (O-18:2_20:4)	Inverse variance weighted	27	-0.028308	0.0330622	0.391885	-0.0931098	0.0364939	0.972089	0.911093	1.03717
AP	GCST90277357	Phosphatidylethanolamine (O-18:2_20:4)	Weighted median	27	-0.0591481	0.048053	0.218363	-0.153332	0.0350359	0.942567	0.857845	1.03566
AP	GCST90277357	Phosphatidylethanolamine (O-18:2_20:4)	MR Egger	27	-0.101047	0.0611644	0.11103	-0.220929	0.0188353	0.903891	0.801773	1.01901
AP	GCST90277357	Phosphatidylethanolamine (O-18:2_20:4)	Weighted mode	27	-0.078051	0.0732176	0.296217	-0.221557	0.0654555	0.924917	0.80127	1.06765
AP	GCST90277358	Phosphatidylinositol (16:0_18:1)	Inverse variance weighted	27	0.0112342	0.0330363	0.733814	-0.053517	0.0759854	1.0113	0.94789	1.07895
AP	GCST90277358	Phosphatidylinositol (16:0_18:1)	Weighted median	27	0.0216015	0.047858	0.651725	-0.0722002	0.115403	1.02184	0.930345	1.12233
AP	GCST90277358	Phosphatidylinositol (16:0_18:1)	MR Egger	27	0.069215	0.061125	0.268231	-0.05059	0.18902	1.07167	0.950668	1.20807
AP	GCST90277358	Phosphatidylinositol (16:0_18:1)	Weighted mode	27	0.073046	0.0789433	0.363321	-0.0816829	0.227775	1.07578	0.921564	1.2558
AP	GCST90277359	Phosphatidylinositol (16:0_18:2)	Inverse variance weighted	27	-0.0810965	0.0334271	0.0152631	-0.146614	-0.0155795	0.922105	0.863628	0.984541
AP	GCST90277359	Phosphatidylinositol (16:0_18:2)	Weighted median	27	-0.0790083	0.046229	0.0874392	-0.169617	0.0116005	0.924032	0.843988	1.01167
AP	GCST90277359	Phosphatidylinositol (16:0_18:2)	MR Egger	27	-0.109445	0.0618345	0.0889297	-0.23064	0.0117506	0.896332	0.794025	1.01182
AP	GCST90277359	Phosphatidylinositol (16:0_18:2)	Weighted mode	27	-0.0278875	0.0801742	0.730763	-0.185029	0.129254	0.972498	0.83108	1.13798
AP	GCST90277360	Phosphatidylinositol (16:0_20:4)	Inverse variance weighted	27	0.0181016	0.0405338	0.655179	-0.0613448	0.0975479	1.01827	0.940499	1.10246
AP	GCST90277360	Phosphatidylinositol (16:0_20:4)	Weighted median	27	0.0243375	0.0557829	0.662627	-0.084997	0.133672	1.02464	0.918515	1.14302
AP	GCST90277360	Phosphatidylinositol (16:0_20:4)	MR Egger	27	0.00786903	0.0766865	0.919089	-0.142436	0.158174	1.0079	0.867243	1.17137
AP	GCST90277360	Phosphatidylinositol (16:0_20:4)	Weighted mode	27	0.0111703	0.11844	0.925584	-0.220971	0.243312	1.01123	0.80174	1.27547
AP	GCST90277361	Phosphatidylinositol (18:0_18:1)	Inverse variance weighted	27	-0.0374987	0.0330373	0.256358	-0.102252	0.0272544	0.963196	0.902802	1.02763
AP	GCST90277361	Phosphatidylinositol (18:0_18:1)	Weighted median	27	0.00071253	0.0470353	0.987913	-0.0914767	0.0929018	1.00071	0.912583	1.09735
AP	GCST90277361	Phosphatidylinositol (18:0_18:1)	MR Egger	27	-0.0121114	0.0611312	0.844552	-0.131929	0.107706	0.987962	0.876404	1.11372
AP	GCST90277361	Phosphatidylinositol (18:0_18:1)	Weighted mode	27	0.0732393	0.0855776	0.399914	-0.0944928	0.240971	1.07599	0.909834	1.27248
AP	GCST90277362	Phosphatidylinositol (18:0_18:2)	Inverse variance weighted	27	-0.0834649	0.032913	0.011215	-0.147974	-0.0189554	0.919923	0.862453	0.981223
AP	GCST90277362	Phosphatidylinositol (18:0_18:2)	Weighted median	27	-0.0745277	0.0501908	0.137574	-0.172902	0.0238463	0.928182	0.84122	1.02413
AP	GCST90277362	Phosphatidylinositol (18:0_18:2)	MR Egger	27	-0.188109	0.0609142	0.00488158	-0.3075	-0.0687167	0.828525	0.735283	0.933591
AP	GCST90277362	Phosphatidylinositol (18:0_18:2)	Weighted mode	27	-0.0684129	0.0766744	0.380442	-0.218695	0.0818689	0.933875	0.803567	1.08531
AP	GCST90277363	Phosphatidylinositol (18:0_20:3)	Inverse variance weighted	27	0.0341184	0.035255	0.333163	-0.0349813	0.103218	1.03471	0.965623	1.10873
AP	GCST90277363	Phosphatidylinositol (18:0_20:3)	Weighted median	27	0.0647758	0.0493122	0.188986	-0.0318761	0.161428	1.06692	0.968627	1.17519
AP	GCST90277363	Phosphatidylinositol (18:0_20:3)	MR Egger	27	0.0443209	0.0665283	0.511387	-0.0860747	0.174716	1.04532	0.917526	1.19091
AP	GCST90277363	Phosphatidylinositol (18:0_20:3)	Weighted mode	27	0.0840241	0.0745626	0.270081	-0.0621186	0.230167	1.08766	0.939771	1.25881
AP	GCST90277364	Phosphatidylinositol (18:0_20:4)	Inverse variance weighted	27	0.0355371	0.0353258	0.314425	-0.0337015	0.104776	1.03618	0.96686	1.11046
AP	GCST90277364	Phosphatidylinositol (18:0_20:4)	Weighted median	27	0.0298745	0.0495503	0.546567	-0.067244	0.126993	1.03033	0.934967	1.13541
AP	GCST90277364	Phosphatidylinositol (18:0_20:4)	MR Egger	27	-0.0671366	0.0620577	0.289648	-0.18877	0.0544964	0.935067	0.827977	1.05601
AP	GCST90277364	Phosphatidylinositol (18:0_20:4)	Weighted mode	27	-0.0230348	0.0722003	0.752245	-0.164547	0.118478	0.977228	0.848278	1.12578
AP	GCST90277365	Phosphatidylinositol (18:1_18:1)	Inverse variance weighted	27	-0.029578	0.033023	0.370425	-0.0943031	0.0351471	0.970855	0.910007	1.03577
AP	GCST90277365	Phosphatidylinositol (18:1_18:1)	Weighted median	27	0.0147392	0.0490546	0.763822	-0.0814077	0.110886	1.01485	0.921818	1.11727
AP	GCST90277365	Phosphatidylinositol (18:1_18:1)	MR Egger	27	0.016517	0.0611054	0.789146	-0.10325	0.136284	1.01665	0.901902	1.14601
AP	GCST90277365	Phosphatidylinositol (18:1_18:1)	Weighted mode	27	0.0847942	0.0805963	0.302441	-0.0731746	0.242763	1.08849	0.929438	1.27477
AP	GCST90277366	Phosphatidylinositol (18:1_18:2)	Inverse variance weighted	27	-0.0493654	0.034775	0.155735	-0.117524	0.0187937	0.951833	0.889119	1.01897
AP	GCST90277366	Phosphatidylinositol (18:1_18:2)	Weighted median	27	-0.0748068	0.0483475	0.121798	-0.169568	0.0199543	0.927923	0.844029	1.02015
AP	GCST90277366	Phosphatidylinositol (18:1_18:2)	MR Egger	27	-0.141984	0.0642575	0.0365161	-0.267928	-0.0160389	0.867636	0.764963	0.984089
AP	GCST90277366	Phosphatidylinositol (18:1_18:2)	Weighted mode	27	-0.053868	0.0808842	0.511284	-0.212401	0.104665	0.947557	0.80864	1.11034
AP	GCST90277367	Phosphatidylinositol (18:1_20:4)	Inverse variance weighted	27	0.049292	0.0409783	0.229022	-0.0310254	0.12961	1.05053	0.969451	1.13838
AP	GCST90277367	Phosphatidylinositol (18:1_20:4)	Weighted median	27	0.0621818	0.0526454	0.237546	-0.0410033	0.165367	1.06416	0.959826	1.17983
AP	GCST90277367	Phosphatidylinositol (18:1_20:4)	MR Egger	27	0.025899	0.0770252	0.739495	-0.12507	0.176868	1.02624	0.882435	1.19347
AP	GCST90277367	Phosphatidylinositol (18:1_20:4)	Weighted mode	27	0.0918478	0.0723749	0.215665	-0.050007	0.233703	1.0962	0.951223	1.26327
AP	GCST90277368	Sphingomyelin (d32:1)	Inverse variance weighted	27	-0.0682938	0.0329193	0.0380251	-0.132816	-0.00377202	0.933986	0.875627	0.996235
AP	GCST90277368	Sphingomyelin (d32:1)	Weighted median	27	-0.0670761	0.0459486	0.144343	-0.157135	0.0229831	0.935124	0.854588	1.02325
AP	GCST90277368	Sphingomyelin (d32:1)	MR Egger	27	-0.0297395	0.0609273	0.629723	-0.149157	0.0896781	0.970698	0.861434	1.09382
AP	GCST90277368	Sphingomyelin (d32:1)	Weighted mode	27	-0.0815124	0.0666893	0.232571	-0.212224	0.0491987	0.921721	0.808784	1.05043
AP	GCST90277369	Sphingomyelin (d34:0)	Inverse variance weighted	27	-0.0607677	0.0355741	0.0875991	-0.130493	0.00895753	0.941042	0.877663	1.009
AP	GCST90277369	Sphingomyelin (d34:0)	Weighted median	27	-0.0571531	0.0496297	0.249489	-0.154427	0.0401211	0.94445	0.856906	1.04094
AP	GCST90277369	Sphingomyelin (d34:0)	MR Egger	27	-0.137961	0.0657552	0.0461663	-0.266841	-0.0090807	0.871133	0.765795	0.99096
AP	GCST90277369	Sphingomyelin (d34:0)	Weighted mode	27	-0.0495507	0.0720701	0.497834	-0.190808	0.0917067	0.951657	0.826291	1.09604
AP	GCST90277370	Sphingomyelin (d34:1)	Inverse variance weighted	27	-0.0714378	0.0329468	0.0301375	-0.136014	-0.00686212	0.931054	0.872831	0.993161
AP	GCST90277370	Sphingomyelin (d34:1)	Weighted median	27	-0.103905	0.0475614	0.0289139	-0.197126	-0.010685	0.901311	0.821087	0.989372
AP	GCST90277370	Sphingomyelin (d34:1)	MR Egger	27	-0.145725	0.0609767	0.0247133	-0.265239	-0.0262107	0.864395	0.767022	0.97413
AP	GCST90277370	Sphingomyelin (d34:1)	Weighted mode	27	-0.126728	0.076066	0.107713	-0.275817	0.0223614	0.880973	0.758952	1.02261
AP	GCST90277371	Sphingomyelin (d34:2)	Inverse variance weighted	27	0.0028921	0.0329353	0.930026	-0.061661	0.0674452	1.0029	0.940202	1.06977
AP	GCST90277371	Sphingomyelin (d34:2)	Weighted median	27	0.0143981	0.0466903	0.757798	-0.0771149	0.105911	1.0145	0.925783	1.11172
AP	GCST90277371	Sphingomyelin (d34:2)	MR Egger	27	0.0268583	0.0609575	0.663284	-0.0926183	0.146335	1.02722	0.911541	1.15758
AP	GCST90277371	Sphingomyelin (d34:2)	Weighted mode	27	0.0187314	0.0703479	0.792134	-0.119151	0.156613	1.01891	0.887674	1.16954
AP	GCST90277372	Sphingomyelin (d36:1)	Inverse variance weighted	27	-0.0282499	0.0329772	0.39164	-0.0928852	0.0363855	0.972145	0.911298	1.03706
AP	GCST90277372	Sphingomyelin (d36:1)	Weighted median	27	-0.013457	0.0463386	0.771505	-0.104281	0.0773667	0.986633	0.900972	1.08044
AP	GCST90277372	Sphingomyelin (d36:1)	MR Egger	27	-0.0491835	0.0610338	0.427934	-0.16881	0.0704428	0.952006	0.84467	1.07298
AP	GCST90277372	Sphingomyelin (d36:1)	Weighted mode	27	-0.0179916	0.0749856	0.812263	-0.164963	0.12898	0.982169	0.847925	1.13767
AP	GCST90277373	Sphingomyelin (d36:2)	Inverse variance weighted	27	0.015659	0.0329751	0.634877	-0.0489722	0.0802902	1.01578	0.952208	1.0836
AP	GCST90277373	Sphingomyelin (d36:2)	Weighted median	27	0.017984	0.0468253	0.700929	-0.0737936	0.109762	1.01815	0.928863	1.11601
AP	GCST90277373	Sphingomyelin (d36:2)	MR Egger	27	0.0324062	0.0610307	0.600118	-0.087214	0.152026	1.03294	0.916481	1.16419
AP	GCST90277373	Sphingomyelin (d36:2)	Weighted mode	27	-0.00115074	0.0630949	0.985588	-0.124817	0.122515	0.99885	0.882659	1.13034
AP	GCST90277374	Sphingomyelin (d38:1)	Inverse variance weighted	27	-0.0615487	0.0329208	0.0615393	-0.126073	0.00297602	0.940307	0.88155	1.00298
AP	GCST90277374	Sphingomyelin (d38:1)	Weighted median	27	-0.0656618	0.0471882	0.164078	-0.158151	0.0268271	0.936448	0.853721	1.02719
AP	GCST90277374	Sphingomyelin (d38:1)	MR Egger	27	-0.129413	0.0609314	0.0437487	-0.248839	-0.00998747	0.878611	0.779706	0.990062
AP	GCST90277374	Sphingomyelin (d38:1)	Weighted mode	27	-0.111138	0.0694147	0.121441	-0.247191	0.0249144	0.894815	0.780991	1.02523
AP	GCST90277375	Sphingomyelin (d38:2)	Inverse variance weighted	27	-0.00908165	0.0330046	0.783191	-0.0737707	0.0556074	0.990959	0.928885	1.05718
AP	GCST90277375	Sphingomyelin (d38:2)	Weighted median	27	-0.0158663	0.0467684	0.73442	-0.107532	0.0757998	0.984259	0.898047	1.07875
AP	GCST90277375	Sphingomyelin (d38:2)	MR Egger	27	0.00654847	0.0610781	0.915474	-0.113165	0.126262	1.00657	0.893004	1.13458
AP	GCST90277375	Sphingomyelin (d38:2)	Weighted mode	27	-0.020712	0.0722522	0.776643	-0.162326	0.120902	0.979501	0.850164	1.12851
AP	GCST90277376	Sphingomyelin (d40:1)	Inverse variance weighted	27	-0.0535326	0.0329206	0.103926	-0.118057	0.0109918	0.947875	0.888645	1.01105
AP	GCST90277376	Sphingomyelin (d40:1)	Weighted median	27	-0.0595993	0.0465081	0.200024	-0.150755	0.0315565	0.942142	0.860058	1.03206
AP	GCST90277376	Sphingomyelin (d40:1)	MR Egger	27	-0.125345	0.060931	0.0502448	-0.24477	-0.00592046	0.882192	0.782885	0.994097
AP	GCST90277376	Sphingomyelin (d40:1)	Weighted mode	27	-0.0923397	0.0773493	0.243335	-0.243944	0.059265	0.911795	0.783531	1.06106
AP	GCST90277377	Sphingomyelin (d40:2)	Inverse variance weighted	27	-0.0320641	0.0329441	0.330411	-0.0966345	0.0325064	0.968445	0.907888	1.03304
AP	GCST90277377	Sphingomyelin (d40:2)	Weighted median	27	-0.0400391	0.0458436	0.382454	-0.129892	0.0498144	0.960752	0.87819	1.05108
AP	GCST90277377	Sphingomyelin (d40:2)	MR Egger	27	-0.068723	0.0609721	0.270394	-0.188228	0.0507824	0.933585	0.828426	1.05209
AP	GCST90277377	Sphingomyelin (d40:2)	Weighted mode	27	-0.0017388	0.0717334	0.980847	-0.142336	0.138859	0.998263	0.86733	1.14896
AP	GCST90277378	Sphingomyelin (d42:2)	Inverse variance weighted	27	-0.0350294	0.0331111	0.290085	-0.0999272	0.0298684	0.965577	0.904903	1.03032
AP	GCST90277378	Sphingomyelin (d42:2)	Weighted median	27	-0.0603339	0.0502708	0.230071	-0.158865	0.038197	0.94145	0.853112	1.03894
AP	GCST90277378	Sphingomyelin (d42:2)	MR Egger	27	-0.117272	0.060974	0.0659006	-0.236781	0.0022368	0.889343	0.789164	1.00224
AP	GCST90277378	Sphingomyelin (d42:2)	Weighted mode	27	-0.0385382	0.0729013	0.601542	-0.181425	0.104348	0.962195	0.834081	1.10999
AP	GCST90277379	Triacylglycerol (46:1)	Inverse variance weighted	27	0.0347534	0.0359056	0.33309	-0.0356216	0.105128	1.03536	0.965005	1.11085
AP	GCST90277379	Triacylglycerol (46:1)	Weighted median	27	0.0172165	0.0511128	0.736242	-0.0829645	0.117398	1.01737	0.920384	1.12457
AP	GCST90277379	Triacylglycerol (46:1)	MR Egger	27	0.0747988	0.0664414	0.270948	-0.0554263	0.205024	1.07767	0.946082	1.22755
AP	GCST90277379	Triacylglycerol (46:1)	Weighted mode	27	0.0760202	0.0826893	0.366365	-0.0860508	0.238091	1.07898	0.917548	1.26882
AP	GCST90277380	Triacylglycerol (46:2)	Inverse variance weighted	27	0.000200013	0.0379108	0.99579	-0.0741052	0.0745053	1.0002	0.928574	1.07735
AP	GCST90277380	Triacylglycerol (46:2)	Weighted median	27	0.0214793	0.0549272	0.69576	-0.086178	0.129137	1.02171	0.917431	1.13785
AP	GCST90277380	Triacylglycerol (46:2)	MR Egger	27	0.00738738	0.0709017	0.917849	-0.13158	0.146355	1.00741	0.876709	1.15761
AP	GCST90277380	Triacylglycerol (46:2)	Weighted mode	27	0.0679745	0.0911221	0.462376	-0.110625	0.246574	1.07034	0.895275	1.27963
AP	GCST90277381	Triacylglycerol (48:0)	Inverse variance weighted	27	0.0660243	0.0378666	0.0812289	-0.00819434	0.140243	1.06825	0.991839	1.15055
AP	GCST90277381	Triacylglycerol (48:0)	Weighted median	27	0.0665277	0.0546725	0.223666	-0.0406305	0.173686	1.06879	0.960184	1.18968
AP	GCST90277381	Triacylglycerol (48:0)	MR Egger	27	0.0763552	0.0703639	0.28821	-0.0615581	0.214269	1.07935	0.940298	1.23896
AP	GCST90277381	Triacylglycerol (48:0)	Weighted mode	27	0.0781256	0.0868831	0.376797	-0.0921653	0.248417	1.08126	0.911954	1.28199
AP	GCST90277382	Triacylglycerol (48:1)	Inverse variance weighted	27	0.0108975	0.0334049	0.744254	-0.054576	0.076371	1.01096	0.946886	1.07936
AP	GCST90277382	Triacylglycerol (48:1)	Weighted median	27	0.0164045	0.0473358	0.728926	-0.0763738	0.109183	1.01654	0.92647	1.11537
AP	GCST90277382	Triacylglycerol (48:1)	MR Egger	27	0.00807139	0.0619164	0.897325	-0.113285	0.129428	1.0081	0.892896	1.13818
AP	GCST90277382	Triacylglycerol (48:1)	Weighted mode	27	-0.00170066	0.0767824	0.982498	-0.152194	0.148793	0.998301	0.858821	1.16043
AP	GCST90277383	Triacylglycerol (48:2)	Inverse variance weighted	27	-0.000824958	0.0332679	0.980217	-0.06603	0.0643801	0.999175	0.936103	1.0665
AP	GCST90277383	Triacylglycerol (48:2)	Weighted median	27	0.0210614	0.0480948	0.661449	-0.0732045	0.115327	1.02128	0.929411	1.12224
AP	GCST90277383	Triacylglycerol (48:2)	MR Egger	27	-0.0180454	0.0616344	0.772105	-0.138849	0.102758	0.982116	0.87036	1.10822
AP	GCST90277383	Triacylglycerol (48:2)	Weighted mode	27	0.0753101	0.0832632	0.374044	-0.0878857	0.238506	1.07822	0.915866	1.26935
AP	GCST90277384	Triacylglycerol (48:3)	Inverse variance weighted	27	-0.0140425	0.0345262	0.684213	-0.0817138	0.0536288	0.986056	0.921536	1.05509
AP	GCST90277384	Triacylglycerol (48:3)	Weighted median	27	0.00750987	0.0464029	0.871431	-0.0834397	0.0984595	1.00754	0.919947	1.10347
AP	GCST90277384	Triacylglycerol (48:3)	MR Egger	27	-0.0714151	0.0637938	0.273581	-0.196451	0.0536206	0.931075	0.821642	1.05508
AP	GCST90277384	Triacylglycerol (48:3)	Weighted mode	27	0.0392988	0.069528	0.576767	-0.0969761	0.175574	1.04008	0.907578	1.19193
AP	GCST90277385	Triacylglycerol (49:1)	Inverse variance weighted	27	0.00935404	0.0366315	0.798449	-0.0624436	0.0811517	1.0094	0.939466	1.08454
AP	GCST90277385	Triacylglycerol (49:1)	Weighted median	27	0.0286175	0.0530907	0.589866	-0.0754403	0.132675	1.02903	0.927335	1.14188
AP	GCST90277385	Triacylglycerol (49:1)	MR Egger	27	-0.000478428	0.0690676	0.994528	-0.135851	0.134894	0.999522	0.872973	1.14442
AP	GCST90277385	Triacylglycerol (49:1)	Weighted mode	27	0.0273111	0.0811418	0.739131	-0.131727	0.186349	1.02769	0.87658	1.20484
AP	GCST90277386	Triacylglycerol (49:2)	Inverse variance weighted	27	0.0136468	0.0359059	0.703893	-0.0567287	0.0840222	1.01374	0.94485	1.08765
AP	GCST90277386	Triacylglycerol (49:2)	Weighted median	27	0.0226247	0.048041	0.637679	-0.0715356	0.116785	1.02288	0.930963	1.12388
AP	GCST90277386	Triacylglycerol (49:2)	MR Egger	27	0.00194355	0.0664163	0.976887	-0.128232	0.132119	1.00195	0.879649	1.14124
AP	GCST90277386	Triacylglycerol (49:2)	Weighted mode	27	0.0195099	0.0731732	0.79186	-0.123909	0.162929	1.0197	0.88346	1.17695
AP	GCST90277387	Triacylglycerol (50:1)	Inverse variance weighted	27	0.0216784	0.0330591	0.511986	-0.0431174	0.0864742	1.02192	0.957799	1.09032
AP	GCST90277387	Triacylglycerol (50:1)	Weighted median	27	0.00843858	0.0471389	0.857926	-0.0839537	0.100831	1.00847	0.919474	1.10609
AP	GCST90277387	Triacylglycerol (50:1)	MR Egger	27	0.00238791	0.061186	0.969179	-0.117537	0.122312	1.00239	0.889108	1.13011
AP	GCST90277387	Triacylglycerol (50:1)	Weighted mode	27	-0.0169967	0.069203	0.807916	-0.152634	0.118641	0.983147	0.858443	1.12597
AP	GCST90277388	Triacylglycerol (50:2)	Inverse variance weighted	27	0.00670272	0.0329869	0.838984	-0.0579515	0.071357	1.00673	0.943696	1.07396
AP	GCST90277388	Triacylglycerol (50:2)	Weighted median	27	0.0100816	0.0462584	0.827475	-0.0805848	0.100748	1.01013	0.922577	1.106
AP	GCST90277388	Triacylglycerol (50:2)	MR Egger	27	-0.0211867	0.0610482	0.73146	-0.140841	0.0984678	0.979036	0.868627	1.10348
AP	GCST90277388	Triacylglycerol (50:2)	Weighted mode	27	-0.0077699	0.0761507	0.919513	-0.157025	0.141485	0.99226	0.854683	1.15198
AP	GCST90277389	Triacylglycerol (50:3)	Inverse variance weighted	27	-0.0200996	0.0330026	0.542504	-0.0847846	0.0445855	0.980101	0.91871	1.04559
AP	GCST90277389	Triacylglycerol (50:3)	Weighted median	27	-0.0198798	0.0452356	0.660319	-0.108542	0.068782	0.980316	0.897142	1.0712
AP	GCST90277389	Triacylglycerol (50:3)	MR Egger	27	-0.0902782	0.0610847	0.151918	-0.210004	0.0294477	0.913677	0.810581	1.02989
AP	GCST90277389	Triacylglycerol (50:3)	Weighted mode	27	0.00362756	0.0770725	0.96282	-0.147434	0.15469	1.00363	0.862919	1.1673
AP	GCST90277390	Triacylglycerol (50:4)	Inverse variance weighted	27	-0.0318112	0.0329926	0.334951	-0.0964767	0.0328544	0.96869	0.908031	1.0334
AP	GCST90277390	Triacylglycerol (50:4)	Weighted median	27	-0.0278917	0.0473411	0.555751	-0.12068	0.0648969	0.972494	0.886317	1.06705
AP	GCST90277390	Triacylglycerol (50:4)	MR Egger	27	-0.112546	0.0610565	0.0771701	-0.232217	0.00712432	0.893556	0.792774	1.00715
AP	GCST90277390	Triacylglycerol (50:4)	Weighted mode	27	-0.0218206	0.0748143	0.772859	-0.168457	0.124815	0.978416	0.844968	1.13294
AP	GCST90277391	Triacylglycerol (50:5)	Inverse variance weighted	27	0.0198684	0.0377437	0.598608	-0.0541092	0.093846	1.02007	0.947329	1.09839
AP	GCST90277391	Triacylglycerol (50:5)	Weighted median	27	0.0176638	0.0517466	0.732838	-0.0837594	0.119087	1.01782	0.919652	1.12647
AP	GCST90277391	Triacylglycerol (50:5)	MR Egger	27	-0.0412674	0.0697064	0.559155	-0.177892	0.0953571	0.959572	0.837033	1.10005
AP	GCST90277391	Triacylglycerol (50:5)	Weighted mode	27	0.0390364	0.0926932	0.677117	-0.142642	0.220715	1.03981	0.867064	1.24697
AP	GCST90277392	Triacylglycerol (51:1)	Inverse variance weighted	27	0.0130336	0.0376426	0.729158	-0.0607459	0.0868131	1.01312	0.941062	1.09069
AP	GCST90277392	Triacylglycerol (51:1)	Weighted median	27	0.0368375	0.0535878	0.491817	-0.0681947	0.14187	1.03752	0.934079	1.15243
AP	GCST90277392	Triacylglycerol (51:1)	MR Egger	27	0.032294	0.0696992	0.647134	-0.104316	0.168904	1.03282	0.90094	1.18401
AP	GCST90277392	Triacylglycerol (51:1)	Weighted mode	27	0.0455401	0.0750244	0.549113	-0.101508	0.192588	1.04659	0.903474	1.21238
AP	GCST90277393	Triacylglycerol (51:2)	Inverse variance weighted	27	0.014568	0.0330332	0.659205	-0.0501771	0.0793132	1.01467	0.951061	1.08254
AP	GCST90277393	Triacylglycerol (51:2)	Weighted median	27	0.0169487	0.0462733	0.71416	-0.0737469	0.107644	1.01709	0.928907	1.11365
AP	GCST90277393	Triacylglycerol (51:2)	MR Egger	27	0.014641	0.0611448	0.812711	-0.105203	0.134485	1.01475	0.900142	1.14395
AP	GCST90277393	Triacylglycerol (51:2)	Weighted mode	27	0.000403376	0.0687627	0.995364	-0.134372	0.135178	1.0004	0.874265	1.14474
AP	GCST90277394	Triacylglycerol (51:3)	Inverse variance weighted	27	-0.00452351	0.0331009	0.891301	-0.0694013	0.0603543	0.995487	0.932952	1.06221
AP	GCST90277394	Triacylglycerol (51:3)	Weighted median	27	-0.0158429	0.0459077	0.730017	-0.105822	0.0741363	0.984282	0.899585	1.07695
AP	GCST90277394	Triacylglycerol (51:3)	MR Egger	27	-0.0419128	0.0612593	0.50015	-0.161981	0.0781553	0.958953	0.850457	1.08129
AP	GCST90277394	Triacylglycerol (51:3)	Weighted mode	27	-0.0140612	0.0726995	0.848137	-0.156552	0.12843	0.986037	0.855087	1.13704
AP	GCST90277395	Triacylglycerol (51:4)	Inverse variance weighted	27	-0.00836632	0.0386272	0.828527	-0.0840757	0.067343	0.991669	0.919362	1.06966
AP	GCST90277395	Triacylglycerol (51:4)	Weighted median	27	0.016152	0.0594797	0.785965	-0.100428	0.132732	1.01628	0.90445	1.14194
AP	GCST90277395	Triacylglycerol (51:4)	MR Egger	27	-0.0108255	0.0714942	0.880861	-0.150954	0.129303	0.989233	0.859887	1.13803
AP	GCST90277395	Triacylglycerol (51:4)	Weighted mode	27	0.0532123	0.0960286	0.584225	-0.135004	0.241428	1.05465	0.873713	1.27307
AP	GCST90277396	Triacylglycerol (52:2)	Inverse variance weighted	27	0.0256556	0.0329917	0.436783	-0.0390081	0.0903193	1.02599	0.961743	1.09452
AP	GCST90277396	Triacylglycerol (52:2)	Weighted median	27	0.00980579	0.0465325	0.833098	-0.081398	0.10101	1.00985	0.921827	1.10629
AP	GCST90277396	Triacylglycerol (52:2)	MR Egger	27	-0.0281981	0.0610554	0.648187	-0.147867	0.0914705	0.972196	0.862546	1.09578
AP	GCST90277396	Triacylglycerol (52:2)	Weighted mode	27	-0.010554	0.0681949	0.878203	-0.144216	0.123108	0.989501	0.865701	1.13101
AP	GCST90277397	Triacylglycerol (52:3)	Inverse variance weighted	27	-0.00303093	0.0329599	0.926731	-0.0676323	0.0615705	0.996974	0.934604	1.06351
AP	GCST90277397	Triacylglycerol (52:3)	Weighted median	27	-0.0202884	0.0462425	0.660851	-0.110924	0.0703469	0.979916	0.895007	1.07288
AP	GCST90277397	Triacylglycerol (52:3)	MR Egger	27	-0.117751	0.0610043	0.0650005	-0.237319	0.00181742	0.888917	0.788739	1.00182
AP	GCST90277397	Triacylglycerol (52:3)	Weighted mode	27	-0.0539137	0.0782594	0.496982	-0.207302	0.0994747	0.947514	0.812774	1.10459
AP	GCST90277398	Triacylglycerol (52:4)	Inverse variance weighted	27	-0.0247912	0.0329589	0.45194	-0.0893908	0.0398083	0.975514	0.914488	1.04061
AP	GCST90277398	Triacylglycerol (52:4)	Weighted median	27	-0.0346505	0.0480082	0.470441	-0.128747	0.0594456	0.965943	0.879197	1.06125
AP	GCST90277398	Triacylglycerol (52:4)	MR Egger	27	-0.164499	0.0610012	0.0123536	-0.284061	-0.0449365	0.848319	0.752721	0.956058
AP	GCST90277398	Triacylglycerol (52:4)	Weighted mode	27	-0.116282	0.0826835	0.171461	-0.278341	0.0457779	0.890224	0.757038	1.04684
AP	GCST90277399	Triacylglycerol (52:5)	Inverse variance weighted	27	-0.0355276	0.0329693	0.281214	-0.100148	0.0290923	0.965096	0.904704	1.02952
AP	GCST90277399	Triacylglycerol (52:5)	Weighted median	27	-0.0667571	0.0453333	0.140863	-0.15561	0.0220962	0.935422	0.855893	1.02234
AP	GCST90277399	Triacylglycerol (52:5)	MR Egger	27	-0.163828	0.0610187	0.0126943	-0.283425	-0.0442314	0.848888	0.7532	0.956733
AP	GCST90277399	Triacylglycerol (52:5)	Weighted mode	27	-0.111714	0.0719791	0.132743	-0.252793	0.0293651	0.8943	0.776629	1.0298
AP	GCST90277400	Triacylglycerol (52:6)	Inverse variance weighted	27	-0.0216187	0.0352431	0.5396	-0.0906951	0.0474577	0.978613	0.913296	1.0486
AP	GCST90277400	Triacylglycerol (52:6)	Weighted median	27	-0.0637491	0.0501152	0.203355	-0.161975	0.0344767	0.93824	0.850462	1.03508
AP	GCST90277400	Triacylglycerol (52:6)	MR Egger	27	-0.151028	0.0640688	0.0265463	-0.276603	-0.0254529	0.859824	0.758356	0.974868
AP	GCST90277400	Triacylglycerol (52:6)	Weighted mode	27	-0.0698742	0.0687725	0.318982	-0.204668	0.0649199	0.932511	0.814918	1.06707
AP	GCST90277401	Triacylglycerol (53:2)	Inverse variance weighted	27	0.0220023	0.03344	0.510561	-0.0435401	0.0875448	1.02225	0.957394	1.09149
AP	GCST90277401	Triacylglycerol (53:2)	Weighted median	27	0.00268049	0.0451746	0.952684	-0.0858618	0.0912228	1.00268	0.917721	1.09551
AP	GCST90277401	Triacylglycerol (53:2)	MR Egger	27	0.00544614	0.0619175	0.930611	-0.115912	0.126804	1.00546	0.890554	1.13519
AP	GCST90277401	Triacylglycerol (53:2)	Weighted mode	27	-0.0135599	0.0725805	0.853247	-0.155818	0.128698	0.986532	0.855715	1.13735
AP	GCST90277402	Triacylglycerol (53:3)	Inverse variance weighted	27	0.00584849	0.0330992	0.859747	-0.059026	0.070723	1.00587	0.942682	1.07328
AP	GCST90277402	Triacylglycerol (53:3)	Weighted median	27	-0.00455878	0.0462578	0.921494	-0.0952241	0.0861065	0.995452	0.909169	1.08992
AP	GCST90277402	Triacylglycerol (53:3)	MR Egger	27	-0.0521859	0.0612406	0.402224	-0.172218	0.0678458	0.949152	0.841796	1.0702
AP	GCST90277402	Triacylglycerol (53:3)	Weighted mode	27	-0.0586322	0.0703074	0.411911	-0.196435	0.0791703	0.943054	0.821655	1.08239
AP	GCST90277403	Triacylglycerol (53:4)	Inverse variance weighted	27	-0.0188632	0.0346692	0.586379	-0.0868149	0.0490885	0.981314	0.916847	1.05031
AP	GCST90277403	Triacylglycerol (53:4)	Weighted median	27	-0.0339074	0.0496899	0.494999	-0.1313	0.0634848	0.966661	0.876955	1.06554
AP	GCST90277403	Triacylglycerol (53:4)	MR Egger	27	-0.0818786	0.0640499	0.212865	-0.207416	0.0436591	0.921384	0.812681	1.04463
AP	GCST90277403	Triacylglycerol (53:4)	Weighted mode	27	-0.0897081	0.0804239	0.274866	-0.247339	0.0679228	0.914198	0.780876	1.07028
AP	GCST90277404	Triacylglycerol (54:3)	Inverse variance weighted	27	0.0284602	0.0330065	0.388544	-0.0362325	0.0931529	1.02887	0.964416	1.09763
AP	GCST90277404	Triacylglycerol (54:3)	Weighted median	27	-0.0107971	0.0439477	0.80593	-0.0969346	0.0753404	0.989261	0.907615	1.07825
AP	GCST90277404	Triacylglycerol (54:3)	MR Egger	27	-0.0319761	0.0611001	0.605347	-0.151732	0.0877801	0.96853	0.859218	1.09175
AP	GCST90277404	Triacylglycerol (54:3)	Weighted mode	27	-0.0407471	0.0682556	0.555685	-0.174528	0.0930338	0.960072	0.839853	1.0975
AP	GCST90277405	Triacylglycerol (54:4)	Inverse variance weighted	27	-0.00176001	0.0329788	0.957439	-0.0663984	0.0628784	0.998242	0.935758	1.0649
AP	GCST90277405	Triacylglycerol (54:4)	Weighted median	27	-0.0151319	0.0479065	0.752106	-0.109029	0.0787649	0.984982	0.896705	1.08195
AP	GCST90277405	Triacylglycerol (54:4)	MR Egger	27	-0.116551	0.0610439	0.0677658	-0.236197	0.0030955	0.889985	0.789625	1.0031
AP	GCST90277405	Triacylglycerol (54:4)	Weighted mode	27	-0.123442	0.078867	0.129628	-0.278022	0.0311368	0.883872	0.75728	1.03163
AP	GCST90277406	Triacylglycerol (54:5)	Inverse variance weighted	27	-0.0251983	0.0330151	0.445322	-0.0899079	0.0395112	0.975117	0.914015	1.0403
AP	GCST90277406	Triacylglycerol (54:5)	Weighted median	27	-0.0484895	0.0459853	0.291674	-0.138621	0.0416417	0.952667	0.870558	1.04252
AP	GCST90277406	Triacylglycerol (54:5)	MR Egger	27	-0.148902	0.0611178	0.0222997	-0.268693	-0.0291109	0.861654	0.764378	0.971309
AP	GCST90277406	Triacylglycerol (54:5)	Weighted mode	27	-0.131211	0.0757084	0.0949231	-0.279599	0.0171776	0.877033	0.756087	1.01733
AP	GCST90277407	Triacylglycerol (54:6)	Inverse variance weighted	27	-0.0281096	0.0332105	0.397326	-0.0932023	0.0369831	0.972282	0.911009	1.03768
AP	GCST90277407	Triacylglycerol (54:6)	Weighted median	27	-0.0602412	0.0451722	0.182339	-0.148779	0.0282964	0.941537	0.86176	1.0287
AP	GCST90277407	Triacylglycerol (54:6)	MR Egger	27	-0.119182	0.0614842	0.0639419	-0.239692	0.0013267	0.887646	0.786871	1.00133
AP	GCST90277407	Triacylglycerol (54:6)	Weighted mode	27	-0.101711	0.0740005	0.181029	-0.246752	0.0433297	0.90329	0.781334	1.04428
AP	GCST90277408	Triacylglycerol (54:7)	Inverse variance weighted	27	-0.0284085	0.0338307	0.401062	-0.0947167	0.0378996	0.971991	0.909631	1.03863
AP	GCST90277408	Triacylglycerol (54:7)	Weighted median	27	-0.0430209	0.045384	0.343165	-0.131974	0.0459318	0.957891	0.876364	1.047
AP	GCST90277408	Triacylglycerol (54:7)	MR Egger	27	-0.0890023	0.0626383	0.167701	-0.211773	0.0337686	0.914843	0.809148	1.03435
AP	GCST90277408	Triacylglycerol (54:7)	Weighted mode	27	-0.0490573	0.0688432	0.482443	-0.18399	0.0858753	0.952127	0.831944	1.08967
AP	GCST90277409	Triacylglycerol (56:3)	Inverse variance weighted	27	0.0617493	0.0356228	0.0830208	-0.00807135	0.13157	1.0637	0.991961	1.14062
AP	GCST90277409	Triacylglycerol (56:3)	Weighted median	27	0.0589768	0.0489255	0.228033	-0.0369173	0.154871	1.06075	0.963756	1.16751
AP	GCST90277409	Triacylglycerol (56:3)	MR Egger	27	0.0308602	0.0659422	0.643847	-0.0983864	0.160107	1.03134	0.906299	1.17364
AP	GCST90277409	Triacylglycerol (56:3)	Weighted mode	27	0.102854	0.0752778	0.18354	-0.044691	0.250398	1.10833	0.956293	1.28454
AP	GCST90277410	Triacylglycerol (56:4)	Inverse variance weighted	27	0.0376412	0.0365316	0.302834	-0.0339607	0.109243	1.03836	0.966609	1.11543
AP	GCST90277410	Triacylglycerol (56:4)	Weighted median	27	-0.0173295	0.0499311	0.72854	-0.115195	0.0805354	0.98282	0.891193	1.08387
AP	GCST90277410	Triacylglycerol (56:4)	MR Egger	27	-0.0319503	0.0674744	0.639953	-0.1642	0.100299	0.968555	0.848572	1.1055
AP	GCST90277410	Triacylglycerol (56:4)	Weighted mode	27	-0.0442761	0.0717453	0.542517	-0.184897	0.0963447	0.95669	0.83119	1.10114
AP	GCST90277411	Triacylglycerol (56:5)	Inverse variance weighted	27	0.0895252	0.0376349	0.0173699	0.0157609	0.16329	1.09365	1.01589	1.17738
AP	GCST90277411	Triacylglycerol (56:5)	Weighted median	27	0.0920658	0.0525828	0.0799676	-0.0109964	0.195128	1.09644	0.989064	1.21547
AP	GCST90277411	Triacylglycerol (56:5)	MR Egger	27	0.0126529	0.0696866	0.857386	-0.123933	0.149239	1.01273	0.883439	1.16095
AP	GCST90277411	Triacylglycerol (56:5)	Weighted mode	27	0.0738662	0.0834784	0.384346	-0.0897515	0.237484	1.07666	0.914158	1.26805
AP	GCST90277412	Triacylglycerol (56:6)	Inverse variance weighted	27	0.00548451	0.0330044	0.868019	-0.0592042	0.0701732	1.0055	0.942514	1.07269
AP	GCST90277412	Triacylglycerol (56:6)	Weighted median	27	-0.0121152	0.0462341	0.793291	-0.102734	0.0785037	0.987958	0.902367	1.08167
AP	GCST90277412	Triacylglycerol (56:6)	MR Egger	27	-0.10544	0.0610791	0.0966372	-0.225155	0.0142755	0.899929	0.798393	1.01438
AP	GCST90277412	Triacylglycerol (56:6)	Weighted mode	27	-0.0379868	0.0738032	0.611108	-0.182641	0.106667	0.962726	0.833067	1.11256
AP	GCST90277413	Triacylglycerol (56:7)	Inverse variance weighted	27	-0.00889614	0.0360821	0.805254	-0.079617	0.0618247	0.991143	0.92347	1.06378
AP	GCST90277413	Triacylglycerol (56:7)	Weighted median	27	-0.0453586	0.049722	0.36164	-0.142814	0.0520965	0.955655	0.866915	1.05348
AP	GCST90277413	Triacylglycerol (56:7)	MR Egger	27	-0.0906374	0.0652522	0.177074	-0.218532	0.037257	0.913349	0.803698	1.03796
AP	GCST90277413	Triacylglycerol (56:7)	Weighted mode	27	-0.0579642	0.0732586	0.43597	-0.201551	0.0856226	0.943684	0.817462	1.0894
AP	GCST90277414	Triacylglycerol (56:8)	Inverse variance weighted	27	-0.0205308	0.0382721	0.591653	-0.0955441	0.0544825	0.979679	0.908878	1.05599
AP	GCST90277414	Triacylglycerol (56:8)	Weighted median	27	-0.0224957	0.0494047	0.648868	-0.119329	0.0743375	0.977755	0.887516	1.07717
AP	GCST90277414	Triacylglycerol (56:8)	MR Egger	27	-0.141419	0.0663184	0.0429774	-0.271403	-0.0114344	0.868126	0.76231	0.988631
AP	GCST90277414	Triacylglycerol (56:8)	Weighted mode	27	-0.0911119	0.0691246	0.198972	-0.226596	0.0443723	0.912916	0.797243	1.04537
AP	GCST90277415	Triacylglycerol (58:7)	Inverse variance weighted	27	-0.000864399	0.0380101	0.981857	-0.0753642	0.0736354	0.999136	0.927406	1.07641
AP	GCST90277415	Triacylglycerol (58:7)	Weighted median	27	-0.0122099	0.054228	0.821856	-0.118497	0.0940769	0.987864	0.888255	1.09864
AP	GCST90277415	Triacylglycerol (58:7)	MR Egger	27	-0.0315256	0.0713693	0.662486	-0.171409	0.108358	0.968966	0.842477	1.11445
AP	GCST90277415	Triacylglycerol (58:7)	Weighted mode	27	-0.0375422	0.081524	0.648983	-0.197329	0.122245	0.963154	0.82092	1.13003
AP	GCST90277416	Triacylglycerol (58:8)	Inverse variance weighted	27	-0.0204834	0.0411973	0.619047	-0.10123	0.0602633	0.979725	0.903725	1.06212
AP	GCST90277416	Triacylglycerol (58:8)	Weighted median	27	7.50755e-05	0.0527726	0.998865	-0.103359	0.103509	1.00008	0.901803	1.10906
AP	GCST90277416	Triacylglycerol (58:8)	MR Egger	27	-0.0783352	0.0767708	0.317323	-0.228806	0.0721356	0.924654	0.795483	1.0748
AP	GCST90277416	Triacylglycerol (58:8)	Weighted mode	27	0.0413113	0.0916571	0.655931	-0.138337	0.220959	1.04218	0.870805	1.24727
