# Supplementary material for: Causal relationship between plasma lipidome and four types of pancreatitis: a bidirectional Mendelian randomization study
Source: Front Endocrinol (Lausanne). 2024 Sep 30;15:1415474. doi: 10.3389/fendo.2024.1415474 (PMC11471641; doi:10.3389/fendo.2024.1415474)
Supplement: Supplementary file 4 [file Table3.xlsx]

## Sheet: All results of lipids and CP
id.exposure	exposure	outcome	method	nsnp	b	se	pval	lo_ci	up_ci	or	or_lci95	or_uci95	estimate
GCST90277238	Sterol ester (27:1/14:0)	CP	Inverse variance weighted	20	-0.0655008	0.0769653	0.394745	-0.216353	0.0853511	0.936598	0.805451	1.0891	0.94 (0.81-1.09)
GCST90277238	Sterol ester (27:1/14:0)	CP	Weighted median	20	-0.0559576	0.0884279	0.526861	-0.229276	0.117361	0.945579	0.795109	1.12453	0.95 (0.80-1.12)
GCST90277238	Sterol ester (27:1/14:0)	CP	MR Egger	20	-0.0232681	0.181526	0.899427	-0.379059	0.332523	0.977	0.684505	1.39448	0.98 (0.68-1.39)
GCST90277238	Sterol ester (27:1/14:0)	CP	Weighted mode	20	-0.109344	0.154369	0.48734	-0.411907	0.193219	0.896422	0.662386	1.21315	0.90 (0.66-1.21)
GCST90277239	Sterol ester (27:1/15:0)	CP	Inverse variance weighted	23	-0.0267722	0.0585683	0.647592	-0.141566	0.0880216	0.973583	0.867998	1.09201	0.97 (0.87-1.09)
GCST90277239	Sterol ester (27:1/15:0)	CP	Weighted median	23	-0.019436	0.0806008	0.809448	-0.177414	0.138542	0.980752	0.837433	1.1486	0.98 (0.84-1.15)
GCST90277239	Sterol ester (27:1/15:0)	CP	MR Egger	23	-0.0815521	0.12286	0.514051	-0.322357	0.159253	0.921685	0.72444	1.17263	0.92 (0.72-1.17)
GCST90277239	Sterol ester (27:1/15:0)	CP	Weighted mode	23	-0.012211	0.150316	0.935989	-0.30683	0.282408	0.987863	0.735775	1.32632	0.99 (0.74-1.33)
GCST90277240	Sterol ester (27:1/16:0)	CP	Inverse variance weighted	41	-0.0629419	0.0408779	0.12362	-0.143063	0.0171788	0.938998	0.8667	1.01733	0.94 (0.87-1.02)
GCST90277240	Sterol ester (27:1/16:0)	CP	Weighted median	41	-0.0924847	0.0572989	0.106511	-0.20479	0.0198211	0.911663	0.814818	1.02002	0.91 (0.81-1.02)
GCST90277240	Sterol ester (27:1/16:0)	CP	MR Egger	41	-0.151217	0.0807479	0.0686202	-0.309483	0.00704918	0.859661	0.733827	1.00707	0.86 (0.73-1.01)
GCST90277240	Sterol ester (27:1/16:0)	CP	Weighted mode	41	-0.122297	0.0773876	0.12191	-0.273977	0.0293825	0.884885	0.76035	1.02982	0.88 (0.76-1.03)
GCST90277241	Sterol ester (27:1/16:1)	CP	Inverse variance weighted	26	-0.0304146	0.0586095	0.603805	-0.145289	0.08446	0.970043	0.864772	1.08813	0.97 (0.86-1.09)
GCST90277241	Sterol ester (27:1/16:1)	CP	Weighted median	26	-0.00116157	0.0834118	0.988889	-0.164649	0.162326	0.998839	0.848192	1.17624	1.00 (0.85-1.18)
GCST90277241	Sterol ester (27:1/16:1)	CP	MR Egger	26	0.0812567	0.143619	0.576794	-0.200236	0.362749	1.08465	0.818538	1.43728	1.08 (0.82-1.44)
GCST90277241	Sterol ester (27:1/16:1)	CP	Weighted mode	26	0.0695581	0.158853	0.665235	-0.241793	0.380909	1.07203	0.785219	1.46361	1.07 (0.79-1.46)
GCST90277242	Sterol ester (27:1/17:0)	CP	Inverse variance weighted	29	0.0322831	0.0623799	0.60479	-0.0899814	0.154548	1.03281	0.913948	1.16713	1.03 (0.91-1.17)
GCST90277242	Sterol ester (27:1/17:0)	CP	Weighted median	29	-0.00528864	0.0738047	0.942875	-0.149946	0.139369	0.994725	0.860755	1.14955	0.99 (0.86-1.15)
GCST90277242	Sterol ester (27:1/17:0)	CP	MR Egger	29	0.00779199	0.163123	0.962253	-0.311929	0.327513	1.00782	0.732033	1.38751	1.01 (0.73-1.39)
GCST90277242	Sterol ester (27:1/17:0)	CP	Weighted mode	29	-0.0496468	0.134869	0.715558	-0.31399	0.214696	0.951565	0.730526	1.23949	0.95 (0.73-1.24)
GCST90277243	Sterol ester (27:1/17:1)	CP	Inverse variance weighted	19	0.0404211	0.0662463	0.541753	-0.0894216	0.170264	1.04125	0.91446	1.18562	1.04 (0.91-1.19)
GCST90277243	Sterol ester (27:1/17:1)	CP	Weighted median	19	-0.00822783	0.0898115	0.927006	-0.184258	0.167803	0.991806	0.831721	1.1827	0.99 (0.83-1.18)
GCST90277243	Sterol ester (27:1/17:1)	CP	MR Egger	19	-0.0632932	0.135054	0.645272	-0.327998	0.201412	0.938668	0.720364	1.22313	0.94 (0.72-1.22)
GCST90277243	Sterol ester (27:1/17:1)	CP	Weighted mode	19	0.016108	0.153569	0.917622	-0.284886	0.317102	1.01624	0.7521	1.37314	1.02 (0.75-1.37)
GCST90277244	Sterol ester (27:1/18:0)	CP	Inverse variance weighted	28	0.0315405	0.0765056	0.680146	-0.11841	0.181491	1.03204	0.888331	1.199	1.03 (0.89-1.20)
GCST90277244	Sterol ester (27:1/18:0)	CP	Weighted median	28	-0.068072	0.0827403	0.410668	-0.230243	0.0940991	0.934193	0.79434	1.09867	0.93 (0.79-1.10)
GCST90277244	Sterol ester (27:1/18:0)	CP	MR Egger	28	0.138867	0.219436	0.532366	-0.291227	0.568961	1.14897	0.747346	1.76643	1.15 (0.75-1.77)
GCST90277244	Sterol ester (27:1/18:0)	CP	Weighted mode	28	-0.122034	0.147297	0.414658	-0.410737	0.166669	0.885118	0.663161	1.18136	0.89 (0.66-1.18)
GCST90277245	Sterol ester (27:1/18:1)	CP	Inverse variance weighted	36	0.00470292	0.0522799	0.928322	-0.0977657	0.107172	1.00471	0.906861	1.11313	1.00 (0.91-1.11)
GCST90277245	Sterol ester (27:1/18:1)	CP	Weighted median	36	-0.0392155	0.0614419	0.523309	-0.159642	0.0812107	0.961544	0.852449	1.0846	0.96 (0.85-1.08)
GCST90277245	Sterol ester (27:1/18:1)	CP	MR Egger	36	-0.0111447	0.10879	0.919007	-0.224374	0.202084	0.988917	0.799016	1.22395	0.99 (0.80-1.22)
GCST90277245	Sterol ester (27:1/18:1)	CP	Weighted mode	36	-0.0860365	0.109401	0.436906	-0.300462	0.128389	0.917561	0.740476	1.137	0.92 (0.74-1.14)
GCST90277246	Sterol ester (27:1/18:2)	CP	Inverse variance weighted	33	-0.0234694	0.0530791	0.658374	-0.127504	0.0805657	0.976804	0.880289	1.0839	0.98 (0.88-1.08)
GCST90277246	Sterol ester (27:1/18:2)	CP	Weighted median	33	-0.0823593	0.0640368	0.198399	-0.207871	0.0431527	0.920941	0.812311	1.0441	0.92 (0.81-1.04)
GCST90277246	Sterol ester (27:1/18:2)	CP	MR Egger	33	-0.126785	0.102341	0.224699	-0.327372	0.0738027	0.880923	0.720815	1.07659	0.88 (0.72-1.08)
GCST90277246	Sterol ester (27:1/18:2)	CP	Weighted mode	33	-0.105794	0.0819391	0.20591	-0.266394	0.0548069	0.89961	0.766137	1.05634	0.90 (0.77-1.06)
GCST90277247	Sterol ester (27:1/18:3)	CP	Inverse variance weighted	20	-0.0110837	0.0621646	0.85849	-0.132926	0.110759	0.988977	0.87553	1.11713	0.99 (0.88-1.12)
GCST90277247	Sterol ester (27:1/18:3)	CP	Weighted median	20	-0.0268952	0.0831219	0.746268	-0.189814	0.136024	0.973463	0.827113	1.14571	0.97 (0.83-1.15)
GCST90277247	Sterol ester (27:1/18:3)	CP	MR Egger	20	0.052754	0.140735	0.712154	-0.223086	0.328594	1.05417	0.800046	1.38901	1.05 (0.80-1.39)
GCST90277247	Sterol ester (27:1/18:3)	CP	Weighted mode	20	-0.189379	0.152467	0.229314	-0.488214	0.109456	0.827473	0.613722	1.11567	0.83 (0.61-1.12)
GCST90277248	Sterol ester (27:1/20:2)	CP	Inverse variance weighted	32	-0.0441276	0.0502037	0.379418	-0.142527	0.0542717	0.956832	0.867164	1.05577	0.96 (0.87-1.06)
GCST90277248	Sterol ester (27:1/20:2)	CP	Weighted median	32	-0.0752748	0.064953	0.246493	-0.202583	0.0520332	0.927489	0.816619	1.05341	0.93 (0.82-1.05)
GCST90277248	Sterol ester (27:1/20:2)	CP	MR Egger	32	-0.18046	0.120234	0.143834	-0.416119	0.0551997	0.834886	0.659602	1.05675	0.83 (0.66-1.06)
GCST90277248	Sterol ester (27:1/20:2)	CP	Weighted mode	32	-0.122406	0.0993397	0.22714	-0.317112	0.0722997	0.884789	0.728249	1.07498	0.88 (0.73-1.07)
GCST90277249	Sterol ester (27:1/20:3)	CP	Inverse variance weighted	37	-0.0447226	0.04001	0.263658	-0.123142	0.033697	0.956263	0.884138	1.03427	0.96 (0.88-1.03)
GCST90277249	Sterol ester (27:1/20:3)	CP	Weighted median	37	-0.0723881	0.0643362	0.260524	-0.198487	0.0537108	0.93017	0.81997	1.05518	0.93 (0.82-1.06)
GCST90277249	Sterol ester (27:1/20:3)	CP	MR Egger	37	-0.135966	0.0894578	0.137522	-0.311303	0.0393713	0.872872	0.732492	1.04016	0.87 (0.73-1.04)
GCST90277249	Sterol ester (27:1/20:3)	CP	Weighted mode	37	-0.0990889	0.0966516	0.312101	-0.288526	0.0903483	0.905662	0.749367	1.09456	0.91 (0.75-1.09)
GCST90277250	Sterol ester (27:1/20:4)	CP	Inverse variance weighted	62	-0.0937056	0.0239095	8.88506e-05	-0.140568	-0.046843	0.910551	0.868864	0.954237	0.91 (0.87-0.95)
GCST90277250	Sterol ester (27:1/20:4)	CP	Weighted median	62	-0.0908333	0.0342443	0.00798958	-0.157952	-0.0237145	0.91317	0.853891	0.976564	0.91 (0.85-0.98)
GCST90277250	Sterol ester (27:1/20:4)	CP	MR Egger	62	-0.0587815	0.0382158	0.12927	-0.133684	0.0161214	0.942913	0.874866	1.01625	0.94 (0.87-1.02)
GCST90277250	Sterol ester (27:1/20:4)	CP	Weighted mode	62	-0.0919105	0.0341514	0.009173	-0.158847	-0.0249737	0.912187	0.853127	0.975336	0.91 (0.85-0.98)
GCST90277251	Sterol ester (27:1/20:5)	CP	Inverse variance weighted	34	-0.111531	0.0451623	0.0135277	-0.200049	-0.0230131	0.894463	0.81869	0.97725	0.89 (0.82-0.98)
GCST90277251	Sterol ester (27:1/20:5)	CP	Weighted median	34	-0.13179	0.0525331	0.0121177	-0.234755	-0.0288249	0.876525	0.790765	0.971587	0.88 (0.79-0.97)
GCST90277251	Sterol ester (27:1/20:5)	CP	MR Egger	34	-0.177674	0.0858659	0.0466834	-0.345971	-0.00937681	0.837215	0.707533	0.990667	0.84 (0.71-0.99)
GCST90277251	Sterol ester (27:1/20:5)	CP	Weighted mode	34	-0.121354	0.0511832	0.023734	-0.221673	-0.0210352	0.88572	0.801177	0.979185	0.89 (0.80-0.98)
GCST90277252	Sterol ester (27:1/22:6)	CP	Inverse variance weighted	25	-0.131024	0.0507936	0.00989331	-0.23058	-0.0314685	0.877197	0.794073	0.969021	0.88 (0.79-0.97)
GCST90277252	Sterol ester (27:1/22:6)	CP	Weighted median	25	-0.164549	0.0725744	0.0233711	-0.306795	-0.0223031	0.848276	0.735802	0.977944	0.85 (0.74-0.98)
GCST90277252	Sterol ester (27:1/22:6)	CP	MR Egger	25	-0.140244	0.122228	0.263011	-0.379811	0.0993221	0.869146	0.683991	1.10442	0.87 (0.68-1.10)
GCST90277252	Sterol ester (27:1/22:6)	CP	Weighted mode	25	-0.2305	0.0967508	0.0254707	-0.420132	-0.0408685	0.794136	0.65696	0.959955	0.79 (0.66-0.96)
GCST90277253	Ceramide (d40:1)	CP	Inverse variance weighted	28	-0.0965842	0.0462832	0.0369054	-0.187299	-0.00586915	0.907933	0.829196	0.994148	0.91 (0.83-0.99)
GCST90277253	Ceramide (d40:1)	CP	Weighted median	28	-0.0324969	0.068515	0.635284	-0.166786	0.101793	0.968025	0.84638	1.10715	0.97 (0.85-1.11)
GCST90277253	Ceramide (d40:1)	CP	MR Egger	28	0.00475375	0.112344	0.966571	-0.21544	0.224947	1.00477	0.806187	1.25226	1.00 (0.81-1.25)
GCST90277253	Ceramide (d40:1)	CP	Weighted mode	28	-0.0108906	0.087943	0.902361	-0.183259	0.161478	0.989168	0.832552	1.17525	0.99 (0.83-1.18)
GCST90277254	Ceramide (d40:2)	CP	Inverse variance weighted	24	0.027243	0.0495783	0.582666	-0.0699305	0.124416	1.02762	0.932459	1.13249	1.03 (0.93-1.13)
GCST90277254	Ceramide (d40:2)	CP	Weighted median	24	0.00265131	0.0687898	0.969255	-0.132177	0.137479	1.00265	0.876186	1.14738	1.00 (0.88-1.15)
GCST90277254	Ceramide (d40:2)	CP	MR Egger	24	-0.017049	0.131391	0.897937	-0.274575	0.240477	0.983096	0.759895	1.27186	0.98 (0.76-1.27)
GCST90277254	Ceramide (d40:2)	CP	Weighted mode	24	0.00621868	0.0934885	0.94754	-0.177019	0.189456	1.00624	0.837764	1.20859	1.01 (0.84-1.21)
GCST90277255	Ceramide (d42:1)	CP	Inverse variance weighted	31	-0.0166565	0.0469237	0.722613	-0.108627	0.0753141	0.983481	0.897065	1.07822	0.98 (0.90-1.08)
GCST90277255	Ceramide (d42:1)	CP	Weighted median	31	0.000797491	0.0761639	0.991646	-0.148484	0.150079	1.0008	0.862014	1.16193	1.00 (0.86-1.16)
GCST90277255	Ceramide (d42:1)	CP	MR Egger	31	0.104959	0.0981377	0.293664	-0.0873912	0.297308	1.11066	0.916319	1.34623	1.11 (0.92-1.35)
GCST90277255	Ceramide (d42:1)	CP	Weighted mode	31	0.0166057	0.0894113	0.853913	-0.15864	0.191852	1.01674	0.853303	1.21149	1.02 (0.85-1.21)
GCST90277256	Ceramide (d42:2)	CP	Inverse variance weighted	33	0.00772299	0.041443	0.852169	-0.0735052	0.0889512	1.00775	0.929131	1.09303	1.01 (0.93-1.09)
GCST90277256	Ceramide (d42:2)	CP	Weighted median	33	0.00297744	0.0666286	0.964357	-0.127615	0.133569	1.00298	0.880193	1.1429	1.00 (0.88-1.14)
GCST90277256	Ceramide (d42:2)	CP	MR Egger	33	0.0507559	0.100702	0.617811	-0.146621	0.248133	1.05207	0.863621	1.28163	1.05 (0.86-1.28)
GCST90277256	Ceramide (d42:2)	CP	Weighted mode	33	0.00130778	0.0773995	0.986624	-0.150395	0.153011	1.00131	0.860368	1.16534	1.00 (0.86-1.17)
GCST90277257	cholesterol	CP	Inverse variance weighted	33	-0.110918	0.0525727	0.0348755	-0.21396	-0.00787542	0.895012	0.80738	0.992156	0.90 (0.81-0.99)
GCST90277257	cholesterol	CP	Weighted median	33	-0.163823	0.0709686	0.0209777	-0.302922	-0.0247245	0.848892	0.738657	0.975579	0.85 (0.74-0.98)
GCST90277257	cholesterol	CP	MR Egger	33	-0.0682037	0.122977	0.583144	-0.309239	0.172831	0.93407	0.734005	1.18867	0.93 (0.73-1.19)
GCST90277257	cholesterol	CP	Weighted mode	33	-0.169427	0.140193	0.2357	-0.444205	0.105351	0.844149	0.641334	1.1111	0.84 (0.64-1.11)
GCST90277258	Diacylglycerol (16:0_18:1)	CP	Inverse variance weighted	22	-0.0225709	0.0796833	0.776979	-0.17875	0.133608	0.977682	0.836315	1.14295	0.98 (0.84-1.14)
GCST90277258	Diacylglycerol (16:0_18:1)	CP	Weighted median	22	-0.0479434	0.0947116	0.612713	-0.233578	0.137691	0.953188	0.791696	1.14762	0.95 (0.79-1.15)
GCST90277258	Diacylglycerol (16:0_18:1)	CP	MR Egger	22	-0.0617619	0.176596	0.730193	-0.40789	0.284366	0.940107	0.665052	1.32892	0.94 (0.67-1.33)
GCST90277258	Diacylglycerol (16:0_18:1)	CP	Weighted mode	22	-0.21438	0.221096	0.343271	-0.647728	0.218969	0.807042	0.523233	1.24479	0.81 (0.52-1.24)
GCST90277259	Diacylglycerol (16:0_18:2)	CP	Inverse variance weighted	29	-0.0421451	0.0549371	0.442992	-0.149822	0.0655317	0.958731	0.860861	1.06773	0.96 (0.86-1.07)
GCST90277259	Diacylglycerol (16:0_18:2)	CP	Weighted median	29	-0.0405371	0.068953	0.556603	-0.175685	0.0946107	0.960274	0.838882	1.09923	0.96 (0.84-1.10)
GCST90277259	Diacylglycerol (16:0_18:2)	CP	MR Egger	29	0.0279374	0.124131	0.823624	-0.21536	0.271235	1.02833	0.806251	1.31158	1.03 (0.81-1.31)
GCST90277259	Diacylglycerol (16:0_18:2)	CP	Weighted mode	29	-0.205941	0.174283	0.247285	-0.547537	0.135654	0.813881	0.578373	1.14529	0.81 (0.58-1.15)
GCST90277260	Diacylglycerol (16:1_18:1)	CP	Inverse variance weighted	22	0.0509937	0.0598518	0.394215	-0.066316	0.168303	1.05232	0.935835	1.1833	1.05 (0.94-1.18)
GCST90277260	Diacylglycerol (16:1_18:1)	CP	Weighted median	22	0.088223	0.0851563	0.300197	-0.0786834	0.255129	1.09223	0.924332	1.29063	1.09 (0.92-1.29)
GCST90277260	Diacylglycerol (16:1_18:1)	CP	MR Egger	22	0.176987	0.140348	0.2218	-0.098095	0.452069	1.19362	0.906563	1.57156	1.19 (0.91-1.57)
GCST90277260	Diacylglycerol (16:1_18:1)	CP	Weighted mode	22	0.121797	0.175823	0.496071	-0.222815	0.46641	1.12952	0.800263	1.59426	1.13 (0.80-1.59)
GCST90277261	Diacylglycerol (18:1_18:1)	CP	Inverse variance weighted	25	0.0264201	0.0534638	0.621188	-0.078369	0.131209	1.02677	0.924623	1.14021	1.03 (0.92-1.14)
GCST90277261	Diacylglycerol (18:1_18:1)	CP	Weighted median	25	0.0339779	0.0761188	0.655323	-0.115215	0.183171	1.03456	0.891175	1.20102	1.03 (0.89-1.20)
GCST90277261	Diacylglycerol (18:1_18:1)	CP	MR Egger	25	0.0143499	0.13025	0.913229	-0.24094	0.269639	1.01445	0.785889	1.30949	1.01 (0.79-1.31)
GCST90277261	Diacylglycerol (18:1_18:1)	CP	Weighted mode	25	0.110779	0.14044	0.437952	-0.164484	0.386043	1.11715	0.848332	1.47115	1.12 (0.85-1.47)
GCST90277262	Diacylglycerol (18:1_18:2)	CP	Inverse variance weighted	39	-0.0801621	0.0426963	0.06045	-0.163847	0.00352258	0.922967	0.848872	1.00353	0.92 (0.85-1.00)
GCST90277262	Diacylglycerol (18:1_18:2)	CP	Weighted median	39	-0.0472653	0.0610126	0.438528	-0.16685	0.0723193	0.953834	0.846327	1.075	0.95 (0.85-1.07)
GCST90277262	Diacylglycerol (18:1_18:2)	CP	MR Egger	39	0.0642684	0.0955353	0.505306	-0.122981	0.251517	1.06638	0.884281	1.28598	1.07 (0.88-1.29)
GCST90277262	Diacylglycerol (18:1_18:2)	CP	Weighted mode	39	-0.0108579	0.143057	0.939898	-0.29125	0.269534	0.989201	0.747329	1.30935	0.99 (0.75-1.31)
GCST90277263	Diacylglycerol (18:1_18:3)	CP	Inverse variance weighted	24	0.0299814	0.056147	0.593355	-0.0800667	0.140029	1.03044	0.923055	1.15031	1.03 (0.92-1.15)
GCST90277263	Diacylglycerol (18:1_18:3)	CP	Weighted median	24	0.0706195	0.0774075	0.361607	-0.0810993	0.222338	1.07317	0.922102	1.24899	1.07 (0.92-1.25)
GCST90277263	Diacylglycerol (18:1_18:3)	CP	MR Egger	24	0.0835112	0.143843	0.567428	-0.198421	0.365443	1.0871	0.820025	1.44115	1.09 (0.82-1.44)
GCST90277263	Diacylglycerol (18:1_18:3)	CP	Weighted mode	24	0.0759726	0.15143	0.620647	-0.22083	0.372776	1.07893	0.801853	1.45176	1.08 (0.80-1.45)
GCST90277264	Phosphatidylcholine (16:0_0:0)	CP	Inverse variance weighted	33	-0.0532491	0.0498578	0.285512	-0.15097	0.0444722	0.948144	0.859873	1.04548	0.95 (0.86-1.05)
GCST90277264	Phosphatidylcholine (16:0_0:0)	CP	Weighted median	33	-0.100571	0.0698408	0.149866	-0.237459	0.0363167	0.904321	0.788629	1.03698	0.90 (0.79-1.04)
GCST90277264	Phosphatidylcholine (16:0_0:0)	CP	MR Egger	33	0.00563041	0.106019	0.957987	-0.202166	0.213427	1.00565	0.816959	1.23791	1.01 (0.82-1.24)
GCST90277264	Phosphatidylcholine (16:0_0:0)	CP	Weighted mode	33	-0.260853	0.17942	0.155721	-0.612517	0.0908102	0.770394	0.541985	1.09506	0.77 (0.54-1.10)
GCST90277265	Phosphatidylcholine (18:0_0:0)	CP	Inverse variance weighted	28	-0.01538	0.0545931	0.778158	-0.122383	0.0916225	0.984738	0.88481	1.09595	0.98 (0.88-1.10)
GCST90277265	Phosphatidylcholine (18:0_0:0)	CP	Weighted median	28	-0.014558	0.0782143	0.852343	-0.167858	0.138742	0.985547	0.845474	1.14883	0.99 (0.85-1.15)
GCST90277265	Phosphatidylcholine (18:0_0:0)	CP	MR Egger	28	-0.119775	0.112638	0.297395	-0.340544	0.100995	0.88712	0.711383	1.10627	0.89 (0.71-1.11)
GCST90277265	Phosphatidylcholine (18:0_0:0)	CP	Weighted mode	28	-0.15999	0.151532	0.300407	-0.456992	0.137012	0.852152	0.633185	1.14684	0.85 (0.63-1.15)
GCST90277266	Phosphatidylcholine (18:1_0:0)	CP	Inverse variance weighted	22	0.0779685	0.0612281	0.202872	-0.0420386	0.197976	1.08109	0.958833	1.21893	1.08 (0.96-1.22)
GCST90277266	Phosphatidylcholine (18:1_0:0)	CP	Weighted median	22	0.0654278	0.0870822	0.452452	-0.105253	0.236109	1.06762	0.900096	1.26631	1.07 (0.90-1.27)
GCST90277266	Phosphatidylcholine (18:1_0:0)	CP	MR Egger	22	0.0211366	0.188244	0.911719	-0.347822	0.390095	1.02136	0.706224	1.47712	1.02 (0.71-1.48)
GCST90277266	Phosphatidylcholine (18:1_0:0)	CP	Weighted mode	22	0.06603	0.157694	0.679671	-0.243051	0.375111	1.06826	0.784232	1.45515	1.07 (0.78-1.46)
GCST90277267	Phosphatidylcholine (18:2_0:0)	CP	Inverse variance weighted	17	0.124163	0.0723195	0.0860026	-0.0175829	0.26591	1.1322	0.982571	1.30462	1.13 (0.98-1.30)
GCST90277267	Phosphatidylcholine (18:2_0:0)	CP	Weighted median	17	0.218513	0.0985162	0.0265518	0.0254215	0.411605	1.24423	1.02575	1.50924	1.24 (1.03-1.51)
GCST90277267	Phosphatidylcholine (18:2_0:0)	CP	MR Egger	17	0.139838	0.190354	0.4739	-0.233256	0.512931	1.15009	0.791951	1.67018	1.15 (0.79-1.67)
GCST90277267	Phosphatidylcholine (18:2_0:0)	CP	Weighted mode	17	0.290976	0.187015	0.139288	-0.0755725	0.657525	1.33773	0.927212	1.93001	1.34 (0.93-1.93)
GCST90277268	Phosphatidylcholine (20:4_0:0)	CP	Inverse variance weighted	39	-0.113898	0.0292269	9.73863e-05	-0.171183	-0.056613	0.892349	0.842668	0.94496	0.89 (0.84-0.94)
GCST90277268	Phosphatidylcholine (20:4_0:0)	CP	Weighted median	39	-0.103368	0.0414655	0.0126714	-0.184641	-0.0220959	0.901795	0.831403	0.978146	0.90 (0.83-0.98)
GCST90277268	Phosphatidylcholine (20:4_0:0)	CP	MR Egger	39	-0.126847	0.0492895	0.0142091	-0.223454	-0.0302395	0.880869	0.799752	0.970213	0.88 (0.80-0.97)
GCST90277268	Phosphatidylcholine (20:4_0:0)	CP	Weighted mode	39	-0.0949522	0.0432698	0.0343891	-0.179761	-0.0101434	0.909416	0.83547	0.989908	0.91 (0.84-0.99)
GCST90277269	Phosphatidylethanolamine (18:0_0:0)	CP	Inverse variance weighted	21	0.086513	0.0610783	0.15665	-0.0332005	0.206226	1.09037	0.967345	1.22903	1.09 (0.97-1.23)
GCST90277269	Phosphatidylethanolamine (18:0_0:0)	CP	Weighted median	21	0.169801	0.0846755	0.0449288	0.00383756	0.335765	1.18507	1.00384	1.39901	1.19 (1.00-1.40)
GCST90277269	Phosphatidylethanolamine (18:0_0:0)	CP	MR Egger	21	0.0103325	0.147515	0.944891	-0.278797	0.299462	1.01039	0.756693	1.34913	1.01 (0.76-1.35)
GCST90277269	Phosphatidylethanolamine (18:0_0:0)	CP	Weighted mode	21	0.182494	0.152786	0.246279	-0.116967	0.481955	1.20021	0.889615	1.61924	1.20 (0.89-1.62)
GCST90277270	Phosphatidylethanolamine (18:1_0:0)	CP	Inverse variance weighted	17	0.113391	0.071998	0.115274	-0.0277249	0.254507	1.12007	0.972656	1.28983	1.12 (0.97-1.29)
GCST90277270	Phosphatidylethanolamine (18:1_0:0)	CP	Weighted median	17	0.118196	0.0880755	0.1796	-0.0544317	0.290824	1.12547	0.947023	1.33753	1.13 (0.95-1.34)
GCST90277270	Phosphatidylethanolamine (18:1_0:0)	CP	MR Egger	17	0.376727	0.117809	0.00599086	0.145823	0.607632	1.45751	1.15699	1.83608	1.46 (1.16-1.84)
GCST90277270	Phosphatidylethanolamine (18:1_0:0)	CP	Weighted mode	17	0.126033	0.154243	0.425868	-0.176283	0.428349	1.13432	0.83838	1.53472	1.13 (0.84-1.53)
GCST90277271	Phosphatidylethanolamine (18:2_0:0)	CP	Inverse variance weighted	31	0.138939	0.0475293	0.00346412	0.045782	0.232097	1.14905	1.04685	1.26124	1.15 (1.05-1.26)
GCST90277271	Phosphatidylethanolamine (18:2_0:0)	CP	Weighted median	31	0.17688	0.060598	0.00351253	0.0581083	0.295652	1.19349	1.05983	1.344	1.19 (1.06-1.34)
GCST90277271	Phosphatidylethanolamine (18:2_0:0)	CP	MR Egger	31	0.0701951	0.0913088	0.448248	-0.10877	0.24916	1.07272	0.896937	1.28295	1.07 (0.90-1.28)
GCST90277271	Phosphatidylethanolamine (18:2_0:0)	CP	Weighted mode	31	0.193692	0.066251	0.00652554	0.06384	0.323544	1.21372	1.06592	1.38202	1.21 (1.07-1.38)
GCST90277272	Phosphatidylcholine (14:0_16:0)	CP	Inverse variance weighted	18	0.0307116	0.0619527	0.620087	-0.0907156	0.152139	1.03119	0.913277	1.16432	1.03 (0.91-1.16)
GCST90277272	Phosphatidylcholine (14:0_16:0)	CP	Weighted median	18	0.0989453	0.0874756	0.258005	-0.0725069	0.270398	1.10401	0.930059	1.31049	1.10 (0.93-1.31)
GCST90277272	Phosphatidylcholine (14:0_16:0)	CP	MR Egger	18	0.028102	0.155405	0.858771	-0.276492	0.332696	1.0285	0.75844	1.39472	1.03 (0.76-1.39)
GCST90277272	Phosphatidylcholine (14:0_16:0)	CP	Weighted mode	18	0.140898	0.158546	0.386571	-0.169851	0.451648	1.15131	0.84379	1.5709	1.15 (0.84-1.57)
GCST90277273	Phosphatidylcholine (14:0_18:1)	CP	Inverse variance weighted	19	0.0470695	0.062321	0.450084	-0.0750797	0.169219	1.04819	0.92767	1.18438	1.05 (0.93-1.18)
GCST90277273	Phosphatidylcholine (14:0_18:1)	CP	Weighted median	19	0.036756	0.0909429	0.686091	-0.141492	0.215004	1.03744	0.868062	1.23987	1.04 (0.87-1.24)
GCST90277273	Phosphatidylcholine (14:0_18:1)	CP	MR Egger	19	0.103465	0.137259	0.461285	-0.165562	0.372492	1.10901	0.847417	1.45135	1.11 (0.85-1.45)
GCST90277273	Phosphatidylcholine (14:0_18:1)	CP	Weighted mode	19	0.0406527	0.172937	0.816806	-0.298303	0.379609	1.04149	0.742076	1.46171	1.04 (0.74-1.46)
GCST90277274	Phosphatidylcholine (14:0_18:2)	CP	Inverse variance weighted	29	0.0782341	0.0560118	0.162491	-0.0315491	0.188017	1.08138	0.968943	1.20685	1.08 (0.97-1.21)
GCST90277274	Phosphatidylcholine (14:0_18:2)	CP	Weighted median	29	0.154946	0.0765565	0.042976	0.00489525	0.304997	1.16759	1.00491	1.35662	1.17 (1.00-1.36)
GCST90277274	Phosphatidylcholine (14:0_18:2)	CP	MR Egger	29	0.0247732	0.136006	0.856827	-0.241799	0.291345	1.02508	0.785214	1.33823	1.03 (0.79-1.34)
GCST90277274	Phosphatidylcholine (14:0_18:2)	CP	Weighted mode	29	0.277464	0.183083	0.140852	-0.0813782	0.636306	1.31978	0.921845	1.88949	1.32 (0.92-1.89)
GCST90277275	Phosphatidylcholine (15:0_18:1)	CP	Inverse variance weighted	19	0.0977502	0.0772928	0.205988	-0.0537437	0.249244	1.10269	0.947675	1.28306	1.10 (0.95-1.28)
GCST90277275	Phosphatidylcholine (15:0_18:1)	CP	Weighted median	19	0.134518	0.0956568	0.159649	-0.0529697	0.322005	1.14398	0.948409	1.37989	1.14 (0.95-1.38)
GCST90277275	Phosphatidylcholine (15:0_18:1)	CP	MR Egger	19	0.380235	0.177708	0.0471821	0.0319272	0.728544	1.46263	1.03244	2.07206	1.46 (1.03-2.07)
GCST90277275	Phosphatidylcholine (15:0_18:1)	CP	Weighted mode	19	0.191219	0.184987	0.314973	-0.171357	0.553794	1.21072	0.842521	1.73984	1.21 (0.84-1.74)
GCST90277276	Phosphatidylcholine (15:0_18:2)	CP	Inverse variance weighted	48	0.052007	0.0376869	0.167595	-0.0218594	0.125873	1.05338	0.978378	1.13414	1.05 (0.98-1.13)
GCST90277276	Phosphatidylcholine (15:0_18:2)	CP	Weighted median	48	0.0524428	0.051793	0.311277	-0.0490716	0.153957	1.05384	0.952113	1.16644	1.05 (0.95-1.17)
GCST90277276	Phosphatidylcholine (15:0_18:2)	CP	MR Egger	48	0.0994344	0.0832298	0.238329	-0.063696	0.262565	1.10455	0.93829	1.30026	1.10 (0.94-1.30)
GCST90277276	Phosphatidylcholine (15:0_18:2)	CP	Weighted mode	48	0.150069	0.0686408	0.0338079	0.0155335	0.284605	1.16191	1.01565	1.32924	1.16 (1.02-1.33)
GCST90277277	Phosphatidylcholine (16:0_16:0)	CP	Inverse variance weighted	28	0.00862886	0.0614787	0.888379	-0.111869	0.129127	1.00867	0.894161	1.13783	1.01 (0.89-1.14)
GCST90277277	Phosphatidylcholine (16:0_16:0)	CP	Weighted median	28	-0.0500204	0.0793864	0.528637	-0.205618	0.105577	0.95121	0.814144	1.11135	0.95 (0.81-1.11)
GCST90277277	Phosphatidylcholine (16:0_16:0)	CP	MR Egger	28	-0.047175	0.181585	0.797068	-0.403082	0.308732	0.95392	0.668257	1.3617	0.95 (0.67-1.36)
GCST90277277	Phosphatidylcholine (16:0_16:0)	CP	Weighted mode	28	-0.0785305	0.217984	0.721457	-0.505778	0.348717	0.924474	0.603036	1.41725	0.92 (0.60-1.42)
GCST90277278	Phosphatidylcholine (16:0_16:1)	CP	Inverse variance weighted	21	-0.118947	0.0723559	0.100192	-0.260765	0.0228701	0.887854	0.770462	1.02313	0.89 (0.77-1.02)
GCST90277278	Phosphatidylcholine (16:0_16:1)	CP	Weighted median	21	-0.0846934	0.0972157	0.38365	-0.275236	0.105849	0.918794	0.759393	1.11165	0.92 (0.76-1.11)
GCST90277278	Phosphatidylcholine (16:0_16:1)	CP	MR Egger	21	0.0609889	0.195702	0.758707	-0.322587	0.444565	1.06289	0.724273	1.55981	1.06 (0.72-1.56)
GCST90277278	Phosphatidylcholine (16:0_16:1)	CP	Weighted mode	21	-0.0529259	0.169276	0.757776	-0.384707	0.278855	0.94845	0.68065	1.32162	0.95 (0.68-1.32)
GCST90277279	Phosphatidylcholine (16:0_17:1)	CP	Inverse variance weighted	22	0.00663817	0.0644902	0.918016	-0.119763	0.133039	1.00666	0.887131	1.14229	1.01 (0.89-1.14)
GCST90277279	Phosphatidylcholine (16:0_17:1)	CP	Weighted median	22	-0.0460247	0.0863178	0.593895	-0.215208	0.123158	0.955018	0.806374	1.13106	0.96 (0.81-1.13)
GCST90277279	Phosphatidylcholine (16:0_17:1)	CP	MR Egger	22	0.137858	0.141632	0.342004	-0.139741	0.415458	1.14781	0.869583	1.51506	1.15 (0.87-1.52)
GCST90277279	Phosphatidylcholine (16:0_17:1)	CP	Weighted mode	22	-0.209667	0.189809	0.28182	-0.581693	0.162359	0.810854	0.558951	1.17628	0.81 (0.56-1.18)
GCST90277280	Phosphatidylcholine (16:0_18:0)	CP	Inverse variance weighted	39	0.078869	0.0543421	0.146685	-0.0276416	0.185379	1.08206	0.972737	1.20368	1.08 (0.97-1.20)
GCST90277280	Phosphatidylcholine (16:0_18:0)	CP	Weighted median	39	0.0790619	0.0684188	0.247862	-0.0550389	0.213163	1.08227	0.946448	1.23759	1.08 (0.95-1.24)
GCST90277280	Phosphatidylcholine (16:0_18:0)	CP	MR Egger	39	0.181468	0.140032	0.203036	-0.0929957	0.455931	1.19898	0.911197	1.57764	1.20 (0.91-1.58)
GCST90277280	Phosphatidylcholine (16:0_18:0)	CP	Weighted mode	39	0.119493	0.201524	0.556729	-0.275494	0.51448	1.12693	0.759197	1.67277	1.13 (0.76-1.67)
GCST90277281	Phosphatidylcholine (16:0_18:1)	CP	Inverse variance weighted	21	-0.0451844	0.0660317	0.493796	-0.174606	0.0842377	0.955821	0.839787	1.08789	0.96 (0.84-1.09)
GCST90277281	Phosphatidylcholine (16:0_18:1)	CP	Weighted median	21	0.00637087	0.0857925	0.940804	-0.161782	0.174524	1.00639	0.850626	1.19068	1.01 (0.85-1.19)
GCST90277281	Phosphatidylcholine (16:0_18:1)	CP	MR Egger	21	0.0325758	0.223014	0.885404	-0.404532	0.469684	1.03311	0.667289	1.59949	1.03 (0.67-1.60)
GCST90277281	Phosphatidylcholine (16:0_18:1)	CP	Weighted mode	21	0.0834988	0.166165	0.620801	-0.242185	0.409183	1.08708	0.784911	1.50559	1.09 (0.78-1.51)
GCST90277282	Phosphatidylcholine (16:0_18:2)	CP	Inverse variance weighted	46	0.064113	0.038663	0.0972666	-0.0116665	0.139892	1.06621	0.988401	1.15015	1.07 (0.99-1.15)
GCST90277282	Phosphatidylcholine (16:0_18:2)	CP	Weighted median	46	0.141988	0.056733	0.0123237	0.0307912	0.253185	1.15256	1.03127	1.28812	1.15 (1.03-1.29)
GCST90277282	Phosphatidylcholine (16:0_18:2)	CP	MR Egger	46	0.0511213	0.0850222	0.550745	-0.115522	0.217765	1.05245	0.890901	1.24329	1.05 (0.89-1.24)
GCST90277282	Phosphatidylcholine (16:0_18:2)	CP	Weighted mode	46	0.152721	0.0645381	0.0223289	0.0262259	0.279215	1.165	1.02657	1.32209	1.16 (1.03-1.32)
GCST90277283	Phosphatidylcholine (16:0_18:3)	CP	Inverse variance weighted	22	0.0233087	0.0719814	0.746078	-0.117775	0.164392	1.02358	0.888896	1.17868	1.02 (0.89-1.18)
GCST90277283	Phosphatidylcholine (16:0_18:3)	CP	Weighted median	22	-0.00580801	0.0852191	0.945663	-0.172837	0.161221	0.994209	0.841274	1.17495	0.99 (0.84-1.17)
GCST90277283	Phosphatidylcholine (16:0_18:3)	CP	MR Egger	22	-0.0204531	0.188152	0.91452	-0.389231	0.348325	0.979755	0.677577	1.41669	0.98 (0.68-1.42)
GCST90277283	Phosphatidylcholine (16:0_18:3)	CP	Weighted mode	22	-0.0172305	0.198592	0.931682	-0.406472	0.37201	0.982917	0.665996	1.45065	0.98 (0.67-1.45)
GCST90277284	Phosphatidylcholine (16:0_20:1)	CP	Inverse variance weighted	13	0.137608	0.0853512	0.106906	-0.0296803	0.304896	1.14753	0.970756	1.35648	1.15 (0.97-1.36)
GCST90277284	Phosphatidylcholine (16:0_20:1)	CP	Weighted median	13	0.0467104	0.111213	0.674479	-0.171267	0.264688	1.04782	0.842597	1.30302	1.05 (0.84-1.30)
GCST90277284	Phosphatidylcholine (16:0_20:1)	CP	MR Egger	13	-0.192489	0.26853	0.488424	-0.718807	0.33383	0.824904	0.487333	1.39631	0.82 (0.49-1.40)
GCST90277284	Phosphatidylcholine (16:0_20:1)	CP	Weighted mode	13	-0.0227283	0.201529	0.91207	-0.417725	0.372269	0.977528	0.658543	1.45102	0.98 (0.66-1.45)
GCST90277285	Phosphatidylcholine (16:0_20:2)	CP	Inverse variance weighted	28	0.0706778	0.0550657	0.199311	-0.037251	0.178607	1.07324	0.963434	1.19555	1.07 (0.96-1.20)
GCST90277285	Phosphatidylcholine (16:0_20:2)	CP	Weighted median	28	0.152407	0.0669415	0.0228034	0.0212012	0.283612	1.16463	1.02143	1.32792	1.16 (1.02-1.33)
GCST90277285	Phosphatidylcholine (16:0_20:2)	CP	MR Egger	28	0.333178	0.0992428	0.00243334	0.138662	0.527694	1.3954	1.14874	1.69502	1.40 (1.15-1.70)
GCST90277285	Phosphatidylcholine (16:0_20:2)	CP	Weighted mode	28	0.197648	0.0798197	0.0198407	0.0412016	0.354095	1.21853	1.04206	1.42489	1.22 (1.04-1.42)
GCST90277286	Phosphatidylcholine (16:0_20:3)	CP	Inverse variance weighted	20	-0.00139054	0.064036	0.982675	-0.126901	0.12412	0.99861	0.880821	1.13215	1.00 (0.88-1.13)
GCST90277286	Phosphatidylcholine (16:0_20:3)	CP	Weighted median	20	-0.055533	0.0828908	0.502888	-0.217999	0.106933	0.945981	0.804126	1.11286	0.95 (0.80-1.11)
GCST90277286	Phosphatidylcholine (16:0_20:3)	CP	MR Egger	20	0.0428488	0.13466	0.753995	-0.221084	0.306782	1.04378	0.801649	1.35904	1.04 (0.80-1.36)
GCST90277286	Phosphatidylcholine (16:0_20:3)	CP	Weighted mode	20	-0.0176751	0.124247	0.888374	-0.261199	0.225849	0.98248	0.770128	1.25339	0.98 (0.77-1.25)
GCST90277287	Phosphatidylcholine (16:0_20:4)	CP	Inverse variance weighted	39	-0.0284059	0.0443621	0.521965	-0.115356	0.0585437	0.971994	0.891049	1.06029	0.97 (0.89-1.06)
GCST90277287	Phosphatidylcholine (16:0_20:4)	CP	Weighted median	39	0.00680544	0.056807	0.904642	-0.104536	0.118147	1.00683	0.900742	1.12541	1.01 (0.90-1.13)
GCST90277287	Phosphatidylcholine (16:0_20:4)	CP	MR Egger	39	-0.0618828	0.106482	0.564659	-0.270588	0.146822	0.939993	0.762931	1.15815	0.94 (0.76-1.16)
GCST90277287	Phosphatidylcholine (16:0_20:4)	CP	Weighted mode	39	0.0400815	0.0910848	0.662396	-0.138445	0.218608	1.0409	0.870711	1.24434	1.04 (0.87-1.24)
GCST90277288	Phosphatidylcholine (16:0_20:5)	CP	Inverse variance weighted	33	-0.0541719	0.0473697	0.252791	-0.147016	0.0386727	0.947269	0.86328	1.03943	0.95 (0.86-1.04)
GCST90277288	Phosphatidylcholine (16:0_20:5)	CP	Weighted median	33	-0.13557	0.0593651	0.0223913	-0.251925	-0.0192143	0.873218	0.777303	0.980969	0.87 (0.78-0.98)
GCST90277288	Phosphatidylcholine (16:0_20:5)	CP	MR Egger	33	-0.101185	0.0905951	0.272622	-0.278751	0.0763814	0.903766	0.756728	1.07937	0.90 (0.76-1.08)
GCST90277288	Phosphatidylcholine (16:0_20:5)	CP	Weighted mode	33	-0.115057	0.0574304	0.0536622	-0.22762	-0.00249336	0.891315	0.796427	0.99751	0.89 (0.80-1.00)
GCST90277289	Phosphatidylcholine (16:0_22:4)	CP	Inverse variance weighted	30	-0.0534714	0.0520414	0.304195	-0.155473	0.0485297	0.947933	0.856011	1.04973	0.95 (0.86-1.05)
GCST90277289	Phosphatidylcholine (16:0_22:4)	CP	Weighted median	30	-0.181695	0.0656664	0.00565859	-0.310401	-0.0529885	0.833856	0.733153	0.948391	0.83 (0.73-0.95)
GCST90277289	Phosphatidylcholine (16:0_22:4)	CP	MR Egger	30	-0.016586	0.116339	0.887653	-0.24461	0.211438	0.983551	0.78301	1.23545	0.98 (0.78-1.24)
GCST90277289	Phosphatidylcholine (16:0_22:4)	CP	Weighted mode	30	-0.1772	0.0777651	0.0302341	-0.32962	-0.0247807	0.837612	0.719197	0.975524	0.84 (0.72-0.98)
GCST90277290	Phosphatidylcholine (16:0_22:5)	CP	Inverse variance weighted	37	-0.127524	0.0373031	0.000629443	-0.200638	-0.0544102	0.880272	0.818208	0.947044	0.88 (0.82-0.95)
GCST90277290	Phosphatidylcholine (16:0_22:5)	CP	Weighted median	37	-0.132389	0.05095	0.00936548	-0.232251	-0.0325273	0.876	0.792747	0.967996	0.88 (0.79-0.97)
GCST90277290	Phosphatidylcholine (16:0_22:5)	CP	MR Egger	37	-0.12021	0.0702395	0.0958521	-0.257879	0.0174596	0.886734	0.772689	1.01761	0.89 (0.77-1.02)
GCST90277290	Phosphatidylcholine (16:0_22:5)	CP	Weighted mode	37	-0.131534	0.0505619	0.0133886	-0.230635	-0.0324322	0.87675	0.794029	0.968088	0.88 (0.79-0.97)
GCST90277291	Phosphatidylcholine (16:0_22:6)	CP	Inverse variance weighted	24	-0.0896485	0.0710265	0.206882	-0.22886	0.0495634	0.914252	0.79544	1.05081	0.91 (0.80-1.05)
GCST90277291	Phosphatidylcholine (16:0_22:6)	CP	Weighted median	24	-0.0411326	0.0842204	0.625271	-0.206205	0.123939	0.959702	0.813667	1.13195	0.96 (0.81-1.13)
GCST90277291	Phosphatidylcholine (16:0_22:6)	CP	MR Egger	24	-0.192915	0.151473	0.2161	-0.489803	0.103972	0.824552	0.612747	1.10957	0.82 (0.61-1.11)
GCST90277291	Phosphatidylcholine (16:0_22:6)	CP	Weighted mode	24	-0.0404186	0.186617	0.83044	-0.406187	0.32535	0.960387	0.666186	1.38451	0.96 (0.67-1.38)
GCST90277292	Phosphatidylcholine (16:1_18:0)	CP	Inverse variance weighted	19	0.0790537	0.0813951	0.331432	-0.0804808	0.238588	1.08226	0.922673	1.26946	1.08 (0.92-1.27)
GCST90277292	Phosphatidylcholine (16:1_18:0)	CP	Weighted median	19	0.0586641	0.0978789	0.548937	-0.133179	0.250507	1.06042	0.875309	1.28468	1.06 (0.88-1.28)
GCST90277292	Phosphatidylcholine (16:1_18:0)	CP	MR Egger	19	-0.0269343	0.190974	0.889499	-0.401244	0.347375	0.973425	0.669487	1.41535	0.97 (0.67-1.42)
GCST90277292	Phosphatidylcholine (16:1_18:0)	CP	Weighted mode	19	-0.13798	0.201781	0.502803	-0.53347	0.25751	0.871116	0.586566	1.2937	0.87 (0.59-1.29)
GCST90277293	Phosphatidylcholine (16:1_18:1)	CP	Inverse variance weighted	29	0.0330374	0.0516939	0.522761	-0.0682828	0.134357	1.03359	0.933996	1.1438	1.03 (0.93-1.14)
GCST90277293	Phosphatidylcholine (16:1_18:1)	CP	Weighted median	29	0.0689863	0.0727755	0.343163	-0.0736536	0.211626	1.07142	0.928993	1.23569	1.07 (0.93-1.24)
GCST90277293	Phosphatidylcholine (16:1_18:1)	CP	MR Egger	29	0.147216	0.126124	0.25332	-0.0999861	0.394419	1.1586	0.90485	1.48352	1.16 (0.90-1.48)
GCST90277293	Phosphatidylcholine (16:1_18:1)	CP	Weighted mode	29	0.276334	0.192153	0.16149	-0.100285	0.652954	1.31829	0.90458	1.92121	1.32 (0.90-1.92)
GCST90277294	Phosphatidylcholine (16:1_18:2)	CP	Inverse variance weighted	37	0.0691377	0.037805	0.0674301	-0.00496017	0.143236	1.07158	0.995052	1.154	1.07 (1.00-1.15)
GCST90277294	Phosphatidylcholine (16:1_18:2)	CP	Weighted median	37	0.155494	0.0576632	0.00700518	0.0424746	0.268514	1.16824	1.04339	1.30802	1.17 (1.04-1.31)
GCST90277294	Phosphatidylcholine (16:1_18:2)	CP	MR Egger	37	0.171761	0.0720478	0.0226813	0.030547	0.312974	1.18739	1.03102	1.36749	1.19 (1.03-1.37)
GCST90277294	Phosphatidylcholine (16:1_18:2)	CP	Weighted mode	37	0.143076	0.060457	0.0234536	0.0245803	0.261572	1.15382	1.02488	1.29897	1.15 (1.02-1.30)
GCST90277295	Phosphatidylcholine (16:1_20:4)	CP	Inverse variance weighted	25	-0.0763045	0.0535652	0.154297	-0.181292	0.0286833	0.926534	0.834191	1.0291	0.93 (0.83-1.03)
GCST90277295	Phosphatidylcholine (16:1_20:4)	CP	Weighted median	25	-0.13863	0.0661346	0.0360668	-0.268254	-0.00900579	0.87055	0.764714	0.991035	0.87 (0.76-0.99)
GCST90277295	Phosphatidylcholine (16:1_20:4)	CP	MR Egger	25	-0.0737907	0.118892	0.54093	-0.306819	0.159237	0.928866	0.735784	1.17262	0.93 (0.74-1.17)
GCST90277295	Phosphatidylcholine (16:1_20:4)	CP	Weighted mode	25	-0.150795	0.0710944	0.0444414	-0.290141	-0.0114505	0.860024	0.748158	0.988615	0.86 (0.75-0.99)
GCST90277296	Phosphatidylcholine (17:0_18:1)	CP	Inverse variance weighted	21	-0.120624	0.0602039	0.0451135	-0.238624	-0.00262457	0.886367	0.787711	0.997379	0.89 (0.79-1.00)
GCST90277296	Phosphatidylcholine (17:0_18:1)	CP	Weighted median	21	-0.0592779	0.0838721	0.479713	-0.223667	0.105111	0.942445	0.799581	1.11083	0.94 (0.80-1.11)
GCST90277296	Phosphatidylcholine (17:0_18:1)	CP	MR Egger	21	-0.111474	0.128012	0.39473	-0.362377	0.13943	0.894515	0.69602	1.14962	0.89 (0.70-1.15)
GCST90277296	Phosphatidylcholine (17:0_18:1)	CP	Weighted mode	21	0.0476444	0.15733	0.765145	-0.260722	0.35601	1.0488	0.770495	1.42762	1.05 (0.77-1.43)
GCST90277297	Phosphatidylcholine (17:0_18:2)	CP	Inverse variance weighted	28	0.116735	0.0462122	0.0115349	0.026159	0.207311	1.12382	1.0265	1.23037	1.12 (1.03-1.23)
GCST90277297	Phosphatidylcholine (17:0_18:2)	CP	Weighted median	28	0.176314	0.0706529	0.0125781	0.0378343	0.314794	1.19281	1.03856	1.36998	1.19 (1.04-1.37)
GCST90277297	Phosphatidylcholine (17:0_18:2)	CP	MR Egger	28	0.18047	0.11799	0.138209	-0.0507907	0.411731	1.19778	0.950478	1.50943	1.20 (0.95-1.51)
GCST90277297	Phosphatidylcholine (17:0_18:2)	CP	Weighted mode	28	0.190618	0.08073	0.0256904	0.0323868	0.348849	1.21	1.03292	1.41743	1.21 (1.03-1.42)
GCST90277298	Phosphatidylcholine (17:0_20:4)	CP	Inverse variance weighted	39	-0.112883	0.0300887	0.000175662	-0.171857	-0.0539089	0.893255	0.8421	0.947518	0.89 (0.84-0.95)
GCST90277298	Phosphatidylcholine (17:0_20:4)	CP	Weighted median	39	-0.103798	0.0418979	0.0132343	-0.185918	-0.021678	0.901408	0.830342	0.978555	0.90 (0.83-0.98)
GCST90277298	Phosphatidylcholine (17:0_20:4)	CP	MR Egger	39	-0.0885713	0.0506091	0.0883897	-0.187765	0.0106225	0.915238	0.828809	1.01068	0.92 (0.83-1.01)
GCST90277298	Phosphatidylcholine (17:0_20:4)	CP	Weighted mode	39	-0.0926903	0.0381489	0.0199462	-0.167462	-0.0179185	0.911476	0.845809	0.982241	0.91 (0.85-0.98)
GCST90277299	Phosphatidylcholine (18:0_18:1)	CP	Inverse variance weighted	31	-3.4136e-05	0.0519384	0.999476	-0.101833	0.101765	0.999966	0.90318	1.10712	1.00 (0.90-1.11)
GCST90277299	Phosphatidylcholine (18:0_18:1)	CP	Weighted median	31	0.058485	0.0765153	0.444654	-0.0914849	0.208455	1.06023	0.912575	1.23177	1.06 (0.91-1.23)
GCST90277299	Phosphatidylcholine (18:0_18:1)	CP	MR Egger	31	-0.024933	0.124975	0.843261	-0.269884	0.220018	0.975375	0.763468	1.2461	0.98 (0.76-1.25)
GCST90277299	Phosphatidylcholine (18:0_18:1)	CP	Weighted mode	31	0.177751	0.142963	0.223374	-0.102457	0.45796	1.19453	0.902617	1.58085	1.19 (0.90-1.58)
GCST90277300	Phosphatidylcholine (18:0_18:2)	CP	Inverse variance weighted	40	0.085023	0.0434802	0.0505309	-0.000198156	0.170244	1.08874	0.999802	1.18559	1.09 (1.00-1.19)
GCST90277300	Phosphatidylcholine (18:0_18:2)	CP	Weighted median	40	0.161639	0.0629314	0.0102144	0.0382929	0.284984	1.17544	1.03904	1.32974	1.18 (1.04-1.33)
GCST90277300	Phosphatidylcholine (18:0_18:2)	CP	MR Egger	40	0.14334	0.108687	0.195117	-0.0696861	0.356366	1.15412	0.932687	1.42813	1.15 (0.93-1.43)
GCST90277300	Phosphatidylcholine (18:0_18:2)	CP	Weighted mode	40	0.222928	0.0829718	0.0105472	0.0603033	0.385553	1.24973	1.06216	1.47043	1.25 (1.06-1.47)
GCST90277301	Phosphatidylcholine (18:0_18:3)	CP	Inverse variance weighted	23	0.0996367	0.0576135	0.0837377	-0.0132857	0.212559	1.10477	0.986802	1.23684	1.10 (0.99-1.24)
GCST90277301	Phosphatidylcholine (18:0_18:3)	CP	Weighted median	23	0.147233	0.0813705	0.0703859	-0.0122529	0.30672	1.15862	0.987822	1.35896	1.16 (0.99-1.36)
GCST90277301	Phosphatidylcholine (18:0_18:3)	CP	MR Egger	23	0.151567	0.113982	0.197865	-0.071837	0.374971	1.16366	0.930683	1.45495	1.16 (0.93-1.45)
GCST90277301	Phosphatidylcholine (18:0_18:3)	CP	Weighted mode	23	0.14738	0.142124	0.31101	-0.131184	0.425943	1.15879	0.877056	1.53103	1.16 (0.88-1.53)
GCST90277302	Phosphatidylcholine (18:0_20:2)	CP	Inverse variance weighted	22	0.0620056	0.0462409	0.179944	-0.0286265	0.152638	1.06397	0.971779	1.1649	1.06 (0.97-1.16)
GCST90277302	Phosphatidylcholine (18:0_20:2)	CP	Weighted median	22	0.185264	0.0676831	0.00619588	0.0526054	0.317923	1.20354	1.05401	1.37427	1.20 (1.05-1.37)
GCST90277302	Phosphatidylcholine (18:0_20:2)	CP	MR Egger	22	0.193651	0.10735	0.0863263	-0.0167538	0.404057	1.21367	0.983386	1.49789	1.21 (0.98-1.50)
GCST90277302	Phosphatidylcholine (18:0_20:2)	CP	Weighted mode	22	0.201687	0.0782922	0.0176136	0.0482341	0.355139	1.22346	1.04942	1.42638	1.22 (1.05-1.43)
GCST90277303	Phosphatidylcholine (18:0_20:3)	CP	Inverse variance weighted	32	0.0417777	0.0529374	0.43	-0.0619795	0.145535	1.04266	0.939902	1.15666	1.04 (0.94-1.16)
GCST90277303	Phosphatidylcholine (18:0_20:3)	CP	Weighted median	32	0.0549859	0.0668767	0.410964	-0.0760925	0.186064	1.05653	0.92673	1.2045	1.06 (0.93-1.20)
GCST90277303	Phosphatidylcholine (18:0_20:3)	CP	MR Egger	32	0.0283557	0.132847	0.832423	-0.232025	0.288736	1.02876	0.792926	1.33474	1.03 (0.79-1.33)
GCST90277303	Phosphatidylcholine (18:0_20:3)	CP	Weighted mode	32	-0.00306361	0.123498	0.980368	-0.24512	0.238993	0.996941	0.782611	1.26997	1.00 (0.78-1.27)
GCST90277304	Phosphatidylcholine (18:0_20:4)	CP	Inverse variance weighted	49	-0.0830463	0.0264582	0.00169657	-0.134904	-0.0311882	0.920308	0.873799	0.969293	0.92 (0.87-0.97)
GCST90277304	Phosphatidylcholine (18:0_20:4)	CP	Weighted median	49	-0.0927857	0.0337614	0.00599089	-0.158958	-0.0266134	0.911389	0.853032	0.973738	0.91 (0.85-0.97)
GCST90277304	Phosphatidylcholine (18:0_20:4)	CP	MR Egger	49	-0.085134	0.04167	0.0466769	-0.166807	-0.00346082	0.918389	0.846363	0.996545	0.92 (0.85-1.00)
GCST90277304	Phosphatidylcholine (18:0_20:4)	CP	Weighted mode	49	-0.0900155	0.0319726	0.00704635	-0.152682	-0.0273493	0.913917	0.858403	0.973021	0.91 (0.86-0.97)
GCST90277305	Phosphatidylcholine (18:0_20:5)	CP	Inverse variance weighted	33	-0.0829788	0.0434113	0.055946	-0.168065	0.00210736	0.920371	0.845299	1.00211	0.92 (0.85-1.00)
GCST90277305	Phosphatidylcholine (18:0_20:5)	CP	Weighted median	33	-0.13635	0.0510575	0.00757329	-0.236423	-0.0362776	0.872537	0.789447	0.964373	0.87 (0.79-0.96)
GCST90277305	Phosphatidylcholine (18:0_20:5)	CP	MR Egger	33	-0.182406	0.0745088	0.0202194	-0.328443	-0.0363687	0.833263	0.720044	0.964285	0.83 (0.72-0.96)
GCST90277305	Phosphatidylcholine (18:0_20:5)	CP	Weighted mode	33	-0.12948	0.053234	0.0207769	-0.233818	-0.025141	0.878553	0.791506	0.975172	0.88 (0.79-0.98)
GCST90277306	Phosphatidylcholine (18:0_22:5)	CP	Inverse variance weighted	29	-0.0402969	0.0493233	0.413931	-0.136971	0.0563768	0.960504	0.871996	1.058	0.96 (0.87-1.06)
GCST90277306	Phosphatidylcholine (18:0_22:5)	CP	Weighted median	29	-0.0548144	0.065527	0.402864	-0.183247	0.0736184	0.946661	0.832562	1.0764	0.95 (0.83-1.08)
GCST90277306	Phosphatidylcholine (18:0_22:5)	CP	MR Egger	29	-0.0713661	0.10639	0.508049	-0.279891	0.137159	0.931121	0.755866	1.14701	0.93 (0.76-1.15)
GCST90277306	Phosphatidylcholine (18:0_22:5)	CP	Weighted mode	29	-0.156948	0.0784814	0.0553068	-0.310771	-0.00312444	0.854749	0.732881	0.99688	0.85 (0.73-1.00)
GCST90277307	Phosphatidylcholine (18:0_22:6)	CP	Inverse variance weighted	25	-0.0182253	0.0543702	0.737468	-0.124791	0.0883403	0.98194	0.882681	1.09236	0.98 (0.88-1.09)
GCST90277307	Phosphatidylcholine (18:0_22:6)	CP	Weighted median	25	0.0167544	0.0797075	0.833512	-0.139472	0.172981	1.0169	0.869817	1.18884	1.02 (0.87-1.19)
GCST90277307	Phosphatidylcholine (18:0_22:6)	CP	MR Egger	25	-0.272167	0.157043	0.096471	-0.579972	0.0356367	0.761727	0.559914	1.03628	0.76 (0.56-1.04)
GCST90277307	Phosphatidylcholine (18:0_22:6)	CP	Weighted mode	25	0.138779	0.203523	0.501841	-0.260126	0.537683	1.14887	0.770954	1.71204	1.15 (0.77-1.71)
GCST90277308	Phosphatidylcholine (18:1_18:1)	CP	Inverse variance weighted	25	0.0249603	0.0700215	0.721492	-0.112282	0.162202	1.02527	0.893792	1.1761	1.03 (0.89-1.18)
GCST90277308	Phosphatidylcholine (18:1_18:1)	CP	Weighted median	25	0.0899793	0.0802366	0.262107	-0.0672845	0.247243	1.09415	0.934929	1.28049	1.09 (0.93-1.28)
GCST90277308	Phosphatidylcholine (18:1_18:1)	CP	MR Egger	25	-0.0170779	0.174533	0.9229	-0.359162	0.325006	0.983067	0.698262	1.38404	0.98 (0.70-1.38)
GCST90277308	Phosphatidylcholine (18:1_18:1)	CP	Weighted mode	25	0.183177	0.102301	0.0859853	-0.0173323	0.383686	1.20103	0.982817	1.46768	1.20 (0.98-1.47)
GCST90277309	Phosphatidylcholine (18:1_18:2)	CP	Inverse variance weighted	34	0.0635101	0.0368488	0.0847926	-0.00871362	0.135734	1.06557	0.991324	1.14538	1.07 (0.99-1.15)
GCST90277309	Phosphatidylcholine (18:1_18:2)	CP	Weighted median	34	0.132111	0.0578868	0.0224761	0.0186526	0.245569	1.14123	1.01883	1.27835	1.14 (1.02-1.28)
GCST90277309	Phosphatidylcholine (18:1_18:2)	CP	MR Egger	34	0.092423	0.0741089	0.221403	-0.0528305	0.237677	1.09683	0.948541	1.2683	1.10 (0.95-1.27)
GCST90277309	Phosphatidylcholine (18:1_18:2)	CP	Weighted mode	34	0.13576	0.0597291	0.0296695	0.0186911	0.252829	1.14541	1.01887	1.28766	1.15 (1.02-1.29)
GCST90277310	Phosphatidylcholine (18:1_18:3)	CP	Inverse variance weighted	18	-0.0657261	0.0693463	0.343234	-0.201645	0.0701927	0.936387	0.817385	1.07271	0.94 (0.82-1.07)
GCST90277310	Phosphatidylcholine (18:1_18:3)	CP	Weighted median	18	-0.111842	0.0864877	0.195959	-0.281358	0.0576742	0.894186	0.754758	1.05937	0.89 (0.75-1.06)
GCST90277310	Phosphatidylcholine (18:1_18:3)	CP	MR Egger	18	-0.195922	0.150861	0.212457	-0.491611	0.0997663	0.822076	0.61164	1.10491	0.82 (0.61-1.10)
GCST90277310	Phosphatidylcholine (18:1_18:3)	CP	Weighted mode	18	-0.0920563	0.154567	0.559305	-0.395007	0.210895	0.912054	0.673675	1.23478	0.91 (0.67-1.23)
GCST90277311	Phosphatidylcholine (18:1_20:2)	CP	Inverse variance weighted	33	0.0617251	0.0440571	0.161207	-0.0246269	0.148077	1.06367	0.975674	1.1596	1.06 (0.98-1.16)
GCST90277311	Phosphatidylcholine (18:1_20:2)	CP	Weighted median	33	0.103292	0.0497894	0.0380261	0.00570454	0.200879	1.10881	1.00572	1.22248	1.11 (1.01-1.22)
GCST90277311	Phosphatidylcholine (18:1_20:2)	CP	MR Egger	33	0.126187	0.0841909	0.144036	-0.0388273	0.291201	1.13449	0.961917	1.33803	1.13 (0.96-1.34)
GCST90277311	Phosphatidylcholine (18:1_20:2)	CP	Weighted mode	33	0.113631	0.0532285	0.0405359	0.00930314	0.217959	1.12034	1.00935	1.24354	1.12 (1.01-1.24)
GCST90277312	Phosphatidylcholine (18:1_20:3)	CP	Inverse variance weighted	28	0.00586187	0.049575	0.905875	-0.091305	0.103029	1.00588	0.912739	1.10852	1.01 (0.91-1.11)
GCST90277312	Phosphatidylcholine (18:1_20:3)	CP	Weighted median	28	0.0518812	0.0706578	0.46279	-0.086608	0.19037	1.05325	0.917037	1.2097	1.05 (0.92-1.21)
GCST90277312	Phosphatidylcholine (18:1_20:3)	CP	MR Egger	28	-0.00146669	0.124357	0.99068	-0.245207	0.242273	0.998534	0.782543	1.27414	1.00 (0.78-1.27)
GCST90277312	Phosphatidylcholine (18:1_20:3)	CP	Weighted mode	28	0.0916117	0.124342	0.467615	-0.152098	0.335322	1.09594	0.858904	1.39839	1.10 (0.86-1.40)
GCST90277313	Phosphatidylcholine (18:1_20:4)	CP	Inverse variance weighted	45	-0.0964418	0.0373159	0.00975288	-0.169581	-0.0233027	0.908063	0.844018	0.976967	0.91 (0.84-0.98)
GCST90277313	Phosphatidylcholine (18:1_20:4)	CP	Weighted median	45	-0.109056	0.0406443	0.00729224	-0.188719	-0.0293937	0.89668	0.828019	0.971034	0.90 (0.83-0.97)
GCST90277313	Phosphatidylcholine (18:1_20:4)	CP	MR Egger	45	-0.079261	0.06534	0.23173	-0.207327	0.0488053	0.923799	0.812754	1.05002	0.92 (0.81-1.05)
GCST90277313	Phosphatidylcholine (18:1_20:4)	CP	Weighted mode	45	-0.105379	0.0412004	0.0140581	-0.186131	-0.0246257	0.899984	0.830165	0.975675	0.90 (0.83-0.98)
GCST90277314	Phosphatidylcholine (18:2_18:2)	CP	Inverse variance weighted	27	0.0744318	0.0665936	0.263694	-0.0560916	0.204955	1.07727	0.945453	1.22747	1.08 (0.95-1.23)
GCST90277314	Phosphatidylcholine (18:2_18:2)	CP	Weighted median	27	0.0970012	0.0738926	0.189273	-0.0478283	0.241831	1.10186	0.953298	1.27358	1.10 (0.95-1.27)
GCST90277314	Phosphatidylcholine (18:2_18:2)	CP	MR Egger	27	0.325827	0.139953	0.0282915	0.0515195	0.600135	1.38518	1.05287	1.82236	1.39 (1.05-1.82)
GCST90277314	Phosphatidylcholine (18:2_18:2)	CP	Weighted mode	27	0.198817	0.0988787	0.0548328	0.00501498	0.39262	1.21996	1.00503	1.48085	1.22 (1.01-1.48)
GCST90277315	Phosphatidylcholine (18:2_20:1)	CP	Inverse variance weighted	22	0.0710118	0.0546867	0.194108	-0.0361741	0.178198	1.07359	0.964472	1.19506	1.07 (0.96-1.20)
GCST90277315	Phosphatidylcholine (18:2_20:1)	CP	Weighted median	22	0.0490096	0.0736218	0.505607	-0.0952891	0.193308	1.05023	0.90911	1.21326	1.05 (0.91-1.21)
GCST90277315	Phosphatidylcholine (18:2_20:1)	CP	MR Egger	22	0.020053	0.149799	0.894846	-0.273552	0.313658	1.02026	0.760673	1.36842	1.02 (0.76-1.37)
GCST90277315	Phosphatidylcholine (18:2_20:1)	CP	Weighted mode	22	0.0176716	0.137977	0.899308	-0.252764	0.288107	1.01783	0.776651	1.3339	1.02 (0.78-1.33)
GCST90277316	Phosphatidylcholine (18:2_20:3)	CP	Inverse variance weighted	22	-0.00880782	0.068025	0.896978	-0.142137	0.124521	0.991231	0.867503	1.13261	0.99 (0.87-1.13)
GCST90277316	Phosphatidylcholine (18:2_20:3)	CP	Weighted median	22	0.0539159	0.0837255	0.519601	-0.110186	0.218018	1.0554	0.895667	1.24361	1.06 (0.90-1.24)
GCST90277316	Phosphatidylcholine (18:2_20:3)	CP	MR Egger	22	0.0822887	0.164919	0.623249	-0.240953	0.40553	1.08577	0.785879	1.5001	1.09 (0.79-1.50)
GCST90277316	Phosphatidylcholine (18:2_20:3)	CP	Weighted mode	22	0.23832	0.110276	0.0423882	0.022178	0.454462	1.26912	1.02243	1.57533	1.27 (1.02-1.58)
GCST90277317	Phosphatidylcholine (18:2_20:4)	CP	Inverse variance weighted	31	-0.0581989	0.0508784	0.252672	-0.15792	0.0415227	0.943462	0.853918	1.0424	0.94 (0.85-1.04)
GCST90277317	Phosphatidylcholine (18:2_20:4)	CP	Weighted median	31	-0.0335732	0.0706308	0.63455	-0.17201	0.104863	0.966984	0.841971	1.11056	0.97 (0.84-1.11)
GCST90277317	Phosphatidylcholine (18:2_20:4)	CP	MR Egger	31	0.0114471	0.130482	0.930695	-0.244299	0.267193	1.01151	0.783254	1.30629	1.01 (0.78-1.31)
GCST90277317	Phosphatidylcholine (18:2_20:4)	CP	Weighted mode	31	0.0682209	0.161645	0.676003	-0.248603	0.385044	1.0706	0.77989	1.46968	1.07 (0.78-1.47)
GCST90277318	Phosphatidylcholine (O-16:0_16:0)	CP	Inverse variance weighted	20	-0.0633365	0.088541	0.474402	-0.236877	0.110204	0.938628	0.789088	1.11651	0.94 (0.79-1.12)
GCST90277318	Phosphatidylcholine (O-16:0_16:0)	CP	Weighted median	20	-0.164976	0.0932832	0.0769686	-0.347811	0.0178588	0.847914	0.706232	1.01802	0.85 (0.71-1.02)
GCST90277318	Phosphatidylcholine (O-16:0_16:0)	CP	MR Egger	20	-0.380866	0.180909	0.0495744	-0.735448	-0.026283	0.68327	0.479291	0.974059	0.68 (0.48-0.97)
GCST90277318	Phosphatidylcholine (O-16:0_16:0)	CP	Weighted mode	20	-0.285233	0.18839	0.14647	-0.654476	0.0840112	0.751839	0.519714	1.08764	0.75 (0.52-1.09)
GCST90277319	Phosphatidylcholine (O-16:0_16:1)	CP	Inverse variance weighted	18	-0.102525	0.0673985	0.128216	-0.234626	0.0295762	0.902556	0.790867	1.03002	0.90 (0.79-1.03)
GCST90277319	Phosphatidylcholine (O-16:0_16:1)	CP	Weighted median	18	-0.119405	0.084407	0.157175	-0.284843	0.0460325	0.887448	0.752132	1.04711	0.89 (0.75-1.05)
GCST90277319	Phosphatidylcholine (O-16:0_16:1)	CP	MR Egger	18	-0.0486952	0.191647	0.802664	-0.424323	0.326932	0.952471	0.654213	1.38671	0.95 (0.65-1.39)
GCST90277319	Phosphatidylcholine (O-16:0_16:1)	CP	Weighted mode	18	-0.103618	0.178038	0.568207	-0.452572	0.245336	0.90157	0.635991	1.27805	0.90 (0.64-1.28)
GCST90277320	Phosphatidylcholine (O-16:0_18:1)	CP	Inverse variance weighted	23	-0.0686609	0.0629972	0.275756	-0.192135	0.0548137	0.933643	0.825195	1.05634	0.93 (0.83-1.06)
GCST90277320	Phosphatidylcholine (O-16:0_18:1)	CP	Weighted median	23	0.0301553	0.0845974	0.721499	-0.135656	0.195966	1.03061	0.873143	1.21649	1.03 (0.87-1.22)
GCST90277320	Phosphatidylcholine (O-16:0_18:1)	CP	MR Egger	23	-0.134821	0.17126	0.439942	-0.470491	0.200848	0.873872	0.624696	1.22244	0.87 (0.62-1.22)
GCST90277320	Phosphatidylcholine (O-16:0_18:1)	CP	Weighted mode	23	0.0930947	0.191829	0.632261	-0.28289	0.46908	1.09757	0.753602	1.59852	1.10 (0.75-1.60)
GCST90277321	Phosphatidylcholine (O-16:0_18:2)	CP	Inverse variance weighted	21	0.0829056	0.0703778	0.238793	-0.0550349	0.220846	1.08644	0.946452	1.24713	1.09 (0.95-1.25)
GCST90277321	Phosphatidylcholine (O-16:0_18:2)	CP	Weighted median	21	0.10656	0.0937969	0.255928	-0.0772822	0.290401	1.11244	0.925629	1.33696	1.11 (0.93-1.34)
GCST90277321	Phosphatidylcholine (O-16:0_18:2)	CP	MR Egger	21	0.0562652	0.174219	0.750255	-0.285204	0.397734	1.05788	0.751861	1.48845	1.06 (0.75-1.49)
GCST90277321	Phosphatidylcholine (O-16:0_18:2)	CP	Weighted mode	21	0.264105	0.138145	0.0703368	-0.00665897	0.53487	1.30227	0.993363	1.70723	1.30 (0.99-1.71)
GCST90277322	Phosphatidylcholine (O-16:0_20:3)	CP	Inverse variance weighted	18	0.028224	0.0626748	0.652477	-0.0946186	0.151067	1.02863	0.90972	1.16307	1.03 (0.91-1.16)
GCST90277322	Phosphatidylcholine (O-16:0_20:3)	CP	Weighted median	18	0.03021	0.0841523	0.719602	-0.134729	0.195149	1.03067	0.873953	1.21549	1.03 (0.87-1.22)
GCST90277322	Phosphatidylcholine (O-16:0_20:3)	CP	MR Egger	18	-0.0667301	0.148788	0.659813	-0.358355	0.224894	0.935448	0.698825	1.25219	0.94 (0.70-1.25)
GCST90277322	Phosphatidylcholine (O-16:0_20:3)	CP	Weighted mode	18	-0.129683	0.138317	0.361592	-0.400784	0.141419	0.878374	0.669795	1.15191	0.88 (0.67-1.15)
GCST90277323	Phosphatidylcholine (O-16:0_20:4)	CP	Inverse variance weighted	35	-0.138116	0.0407225	0.000694749	-0.217932	-0.0583	0.870998	0.80418	0.943367	0.87 (0.80-0.94)
GCST90277323	Phosphatidylcholine (O-16:0_20:4)	CP	Weighted median	35	-0.148206	0.0577568	0.010287	-0.261409	-0.0350024	0.862254	0.769966	0.965603	0.86 (0.77-0.97)
GCST90277323	Phosphatidylcholine (O-16:0_20:4)	CP	MR Egger	35	-0.12011	0.0759839	0.123477	-0.269039	0.028818	0.886823	0.764114	1.02924	0.89 (0.76-1.03)
GCST90277323	Phosphatidylcholine (O-16:0_20:4)	CP	Weighted mode	35	-0.148391	0.0556506	0.0116481	-0.257466	-0.0393161	0.862094	0.773008	0.961447	0.86 (0.77-0.96)
GCST90277324	Phosphatidylcholine (O-16:0_22:5)	CP	Inverse variance weighted	17	-0.0807222	0.0644157	0.210153	-0.206977	0.0455326	0.92245	0.813038	1.04659	0.92 (0.81-1.05)
GCST90277324	Phosphatidylcholine (O-16:0_22:5)	CP	Weighted median	17	-0.084248	0.0896395	0.347292	-0.259941	0.0914453	0.919203	0.771097	1.09576	0.92 (0.77-1.10)
GCST90277324	Phosphatidylcholine (O-16:0_22:5)	CP	MR Egger	17	-0.0709927	0.145484	0.632623	-0.356142	0.214156	0.931469	0.700374	1.23882	0.93 (0.70-1.24)
GCST90277324	Phosphatidylcholine (O-16:0_22:5)	CP	Weighted mode	17	-0.0635872	0.160913	0.697939	-0.378976	0.251801	0.938392	0.684562	1.28634	0.94 (0.68-1.29)
GCST90277325	Phosphatidylcholine (O-16:1_16:0)	CP	Inverse variance weighted	19	-0.0762214	0.0567157	0.178974	-0.187384	0.0349414	0.926611	0.829125	1.03556	0.93 (0.83-1.04)
GCST90277325	Phosphatidylcholine (O-16:1_16:0)	CP	Weighted median	19	-0.0620576	0.0834075	0.456859	-0.225536	0.101421	0.939829	0.798088	1.10674	0.94 (0.80-1.11)
GCST90277325	Phosphatidylcholine (O-16:1_16:0)	CP	MR Egger	19	0.0740154	0.14011	0.604142	-0.2006	0.348631	1.07682	0.81824	1.41713	1.08 (0.82-1.42)
GCST90277325	Phosphatidylcholine (O-16:1_16:0)	CP	Weighted mode	19	-0.00911459	0.110372	0.935097	-0.225445	0.207215	0.990927	0.798161	1.23025	0.99 (0.80-1.23)
GCST90277326	Phosphatidylcholine (O-16:1_18:0)	CP	Inverse variance weighted	17	-0.0226691	0.0840954	0.787496	-0.187496	0.142158	0.977586	0.829032	1.15276	0.98 (0.83-1.15)
GCST90277326	Phosphatidylcholine (O-16:1_18:0)	CP	Weighted median	17	0.0277553	0.100811	0.78307	-0.169834	0.225344	1.02814	0.843805	1.25275	1.03 (0.84-1.25)
GCST90277326	Phosphatidylcholine (O-16:1_18:0)	CP	MR Egger	17	-0.032221	0.193511	0.869982	-0.411503	0.347061	0.968293	0.662654	1.4149	0.97 (0.66-1.41)
GCST90277326	Phosphatidylcholine (O-16:1_18:0)	CP	Weighted mode	17	0.219049	0.187306	0.259342	-0.148071	0.586169	1.24489	0.86237	1.79709	1.24 (0.86-1.80)
GCST90277327	Phosphatidylcholine (O-16:1_18:1)	CP	Inverse variance weighted	25	-0.0137408	0.0627715	0.826726	-0.136773	0.109291	0.986353	0.872168	1.11549	0.99 (0.87-1.12)
GCST90277327	Phosphatidylcholine (O-16:1_18:1)	CP	Weighted median	25	-0.00932811	0.0800068	0.907184	-0.166141	0.147485	0.990715	0.846926	1.15892	0.99 (0.85-1.16)
GCST90277327	Phosphatidylcholine (O-16:1_18:1)	CP	MR Egger	25	-0.0833883	0.152494	0.589762	-0.382276	0.2155	0.919994	0.682307	1.24048	0.92 (0.68-1.24)
GCST90277327	Phosphatidylcholine (O-16:1_18:1)	CP	Weighted mode	25	0.0211412	0.170185	0.902172	-0.312421	0.354703	1.02137	0.731673	1.42576	1.02 (0.73-1.43)
GCST90277328	Phosphatidylcholine (O-16:1_18:2)	CP	Inverse variance weighted	27	0.039761	0.0579171	0.492387	-0.0737564	0.153279	1.04056	0.928898	1.16565	1.04 (0.93-1.17)
GCST90277328	Phosphatidylcholine (O-16:1_18:2)	CP	Weighted median	27	0.0871781	0.0809623	0.281582	-0.0715081	0.245864	1.09109	0.930989	1.27873	1.09 (0.93-1.28)
GCST90277328	Phosphatidylcholine (O-16:1_18:2)	CP	MR Egger	27	0.0716201	0.12771	0.579924	-0.178692	0.321932	1.07425	0.836364	1.37979	1.07 (0.84-1.38)
GCST90277328	Phosphatidylcholine (O-16:1_18:2)	CP	Weighted mode	27	0.121304	0.159687	0.454304	-0.191682	0.43429	1.12897	0.82557	1.54387	1.13 (0.83-1.54)
GCST90277329	Phosphatidylcholine (O-16:1_20:3)	CP	Inverse variance weighted	26	0.0559186	0.0507819	0.27083	-0.0436139	0.155451	1.05751	0.957324	1.16818	1.06 (0.96-1.17)
GCST90277329	Phosphatidylcholine (O-16:1_20:3)	CP	Weighted median	26	0.0355857	0.0718168	0.620243	-0.105175	0.176347	1.03623	0.900167	1.19285	1.04 (0.90-1.19)
GCST90277329	Phosphatidylcholine (O-16:1_20:3)	CP	MR Egger	26	0.103782	0.139436	0.463922	-0.169513	0.377077	1.10936	0.844076	1.45802	1.11 (0.84-1.46)
GCST90277329	Phosphatidylcholine (O-16:1_20:3)	CP	Weighted mode	26	-0.0632261	0.135495	0.644805	-0.328796	0.202344	0.938731	0.71979	1.22427	0.94 (0.72-1.22)
GCST90277330	Phosphatidylcholine (O-16:1_20:4)	CP	Inverse variance weighted	31	-0.116391	0.0346605	0.00078505	-0.184325	-0.0484559	0.890128	0.831665	0.952699	0.89 (0.83-0.95)
GCST90277330	Phosphatidylcholine (O-16:1_20:4)	CP	Weighted median	31	-0.134171	0.0533224	0.0118617	-0.238683	-0.0296596	0.87444	0.787664	0.970776	0.87 (0.79-0.97)
GCST90277330	Phosphatidylcholine (O-16:1_20:4)	CP	MR Egger	31	-0.204851	0.0698881	0.00652524	-0.341832	-0.0678707	0.814768	0.710468	0.934381	0.81 (0.71-0.93)
GCST90277330	Phosphatidylcholine (O-16:1_20:4)	CP	Weighted mode	31	-0.131853	0.0562726	0.0259461	-0.242147	-0.0215587	0.87647	0.78494	0.978672	0.88 (0.78-0.98)
GCST90277331	Phosphatidylcholine (O-16:2_18:0)	CP	Inverse variance weighted	15	0.0623204	0.0610051	0.306989	-0.0572496	0.18189	1.0643	0.944358	1.19948	1.06 (0.94-1.20)
GCST90277331	Phosphatidylcholine (O-16:2_18:0)	CP	Weighted median	15	0.0904876	0.0905531	0.317661	-0.0869965	0.267972	1.09471	0.91668	1.30731	1.09 (0.92-1.31)
GCST90277331	Phosphatidylcholine (O-16:2_18:0)	CP	MR Egger	15	0.240888	0.149192	0.130392	-0.0515279	0.533305	1.27238	0.949777	1.70456	1.27 (0.95-1.70)
GCST90277331	Phosphatidylcholine (O-16:2_18:0)	CP	Weighted mode	15	0.0737868	0.117521	0.540203	-0.156555	0.304128	1.07658	0.855085	1.35544	1.08 (0.86-1.36)
GCST90277332	Phosphatidylcholine (O-17:0_15:0)	CP	Inverse variance weighted	19	0.0490734	0.0614146	0.424261	-0.0712992	0.169446	1.0503	0.931183	1.18465	1.05 (0.93-1.18)
GCST90277332	Phosphatidylcholine (O-17:0_15:0)	CP	Weighted median	19	0.114304	0.0859224	0.183415	-0.0541043	0.282712	1.12109	0.947333	1.32672	1.12 (0.95-1.33)
GCST90277332	Phosphatidylcholine (O-17:0_15:0)	CP	MR Egger	19	0.138826	0.10927	0.221023	-0.0753424	0.352994	1.14892	0.927426	1.42332	1.15 (0.93-1.42)
GCST90277332	Phosphatidylcholine (O-17:0_15:0)	CP	Weighted mode	19	0.151451	0.146412	0.314643	-0.135518	0.438419	1.16352	0.873264	1.55025	1.16 (0.87-1.55)
GCST90277333	Phosphatidylcholine (O-17:0_17:1)	CP	Inverse variance weighted	36	-0.116701	0.0504785	0.0207838	-0.215639	-0.0177629	0.889851	0.806027	0.982394	0.89 (0.81-0.98)
GCST90277333	Phosphatidylcholine (O-17:0_17:1)	CP	Weighted median	36	-0.0731847	0.0674502	0.277914	-0.205387	0.0590178	0.929429	0.814332	1.06079	0.93 (0.81-1.06)
GCST90277333	Phosphatidylcholine (O-17:0_17:1)	CP	MR Egger	36	-0.210642	0.132263	0.120506	-0.469878	0.0485938	0.810064	0.625078	1.04979	0.81 (0.63-1.05)
GCST90277333	Phosphatidylcholine (O-17:0_17:1)	CP	Weighted mode	36	0.012804	0.148284	0.931682	-0.277832	0.30344	1.01289	0.757424	1.35451	1.01 (0.76-1.35)
GCST90277334	Phosphatidylcholine (O-18:0_14:0)	CP	Inverse variance weighted	17	-0.0685119	0.0662715	0.301226	-0.198404	0.0613801	0.933782	0.820039	1.0633	0.93 (0.82-1.06)
GCST90277334	Phosphatidylcholine (O-18:0_14:0)	CP	Weighted median	17	-0.0664092	0.092022	0.4705	-0.246772	0.113954	0.935748	0.781319	1.1207	0.94 (0.78-1.12)
GCST90277334	Phosphatidylcholine (O-18:0_14:0)	CP	MR Egger	17	-0.176939	0.135713	0.211965	-0.442936	0.0890582	0.837831	0.642148	1.09314	0.84 (0.64-1.09)
GCST90277334	Phosphatidylcholine (O-18:0_14:0)	CP	Weighted mode	17	-0.0197712	0.162981	0.904956	-0.339214	0.299671	0.980423	0.71233	1.34942	0.98 (0.71-1.35)
GCST90277335	Phosphatidylcholine (O-18:0_16:1)	CP	Inverse variance weighted	15	-0.0727981	0.0669556	0.276922	-0.204031	0.0584348	0.929788	0.815437	1.06018	0.93 (0.82-1.06)
GCST90277335	Phosphatidylcholine (O-18:0_16:1)	CP	Weighted median	15	-0.0525855	0.0925656	0.569974	-0.234014	0.128843	0.948773	0.791351	1.13751	0.95 (0.79-1.14)
GCST90277335	Phosphatidylcholine (O-18:0_16:1)	CP	MR Egger	15	-0.265768	0.190004	0.185291	-0.638177	0.10664	0.766617	0.528255	1.11253	0.77 (0.53-1.11)
GCST90277335	Phosphatidylcholine (O-18:0_16:1)	CP	Weighted mode	15	-0.0325449	0.157248	0.839017	-0.340751	0.275661	0.967979	0.711236	1.3174	0.97 (0.71-1.32)
GCST90277336	Phosphatidylcholine (O-18:0_20:4)	CP	Inverse variance weighted	27	-0.138608	0.0518807	0.00754763	-0.240294	-0.0369216	0.870569	0.786397	0.963752	0.87 (0.79-0.96)
GCST90277336	Phosphatidylcholine (O-18:0_20:4)	CP	Weighted median	27	-0.17071	0.0670368	0.0108806	-0.302102	-0.0393178	0.843066	0.739263	0.961445	0.84 (0.74-0.96)
GCST90277336	Phosphatidylcholine (O-18:0_20:4)	CP	MR Egger	27	-0.293201	0.10344	0.00895301	-0.495943	-0.0904589	0.745872	0.608996	0.913512	0.75 (0.61-0.91)
GCST90277336	Phosphatidylcholine (O-18:0_20:4)	CP	Weighted mode	27	-0.176284	0.0708228	0.0195335	-0.315097	-0.0374715	0.83838	0.729718	0.963222	0.84 (0.73-0.96)
GCST90277337	Phosphatidylcholine (O-18:1_16:0)	CP	Inverse variance weighted	30	0.032979	0.0545038	0.545128	-0.0738485	0.139806	1.03353	0.928812	1.15005	1.03 (0.93-1.15)
GCST90277337	Phosphatidylcholine (O-18:1_16:0)	CP	Weighted median	30	-0.00561214	0.074321	0.939807	-0.151281	0.140057	0.994404	0.859606	1.15034	0.99 (0.86-1.15)
GCST90277337	Phosphatidylcholine (O-18:1_16:0)	CP	MR Egger	30	-0.0280001	0.164428	0.866008	-0.350279	0.294279	0.972388	0.704491	1.34216	0.97 (0.70-1.34)
GCST90277337	Phosphatidylcholine (O-18:1_16:0)	CP	Weighted mode	30	-0.0107264	0.149995	0.943482	-0.304717	0.283264	0.989331	0.737332	1.32746	0.99 (0.74-1.33)
GCST90277338	Phosphatidylcholine (O-18:1_18:2)	CP	Inverse variance weighted	28	0.0207925	0.0538204	0.699251	-0.0846954	0.12628	1.02101	0.918792	1.1346	1.02 (0.92-1.13)
GCST90277338	Phosphatidylcholine (O-18:1_18:2)	CP	Weighted median	28	0.0447141	0.0703914	0.525284	-0.093253	0.182681	1.04573	0.910963	1.20043	1.05 (0.91-1.20)
GCST90277338	Phosphatidylcholine (O-18:1_18:2)	CP	MR Egger	28	0.0813178	0.13018	0.537641	-0.173835	0.336471	1.08472	0.840435	1.4	1.08 (0.84-1.40)
GCST90277338	Phosphatidylcholine (O-18:1_18:2)	CP	Weighted mode	28	0.18633	0.0986305	0.0696531	-0.00698544	0.379646	1.20482	0.993039	1.46177	1.20 (0.99-1.46)
GCST90277339	Phosphatidylcholine (O-18:1_20:3)	CP	Inverse variance weighted	22	0.0755791	0.0625154	0.226676	-0.0469512	0.198109	1.07851	0.954134	1.2191	1.08 (0.95-1.22)
GCST90277339	Phosphatidylcholine (O-18:1_20:3)	CP	Weighted median	22	0.208238	0.0738278	0.00479361	0.0635352	0.35294	1.23151	1.0656	1.42325	1.23 (1.07-1.42)
GCST90277339	Phosphatidylcholine (O-18:1_20:3)	CP	MR Egger	22	0.0942777	0.14507	0.523167	-0.19006	0.378615	1.09886	0.826909	1.46026	1.10 (0.83-1.46)
GCST90277339	Phosphatidylcholine (O-18:1_20:3)	CP	Weighted mode	22	0.237407	0.0890932	0.014499	0.0627844	0.41203	1.26796	1.0648	1.50988	1.27 (1.06-1.51)
GCST90277340	Phosphatidylcholine (O-18:1_20:4)	CP	Inverse variance weighted	27	-0.105702	0.0564947	0.0613429	-0.216432	0.00502713	0.899692	0.805387	1.00504	0.90 (0.81-1.01)
GCST90277340	Phosphatidylcholine (O-18:1_20:4)	CP	Weighted median	27	-0.187192	0.0745829	0.0120782	-0.333374	-0.0410094	0.829285	0.716502	0.95982	0.83 (0.72-0.96)
GCST90277340	Phosphatidylcholine (O-18:1_20:4)	CP	MR Egger	27	-0.30341	0.116603	0.0153523	-0.531951	-0.0748681	0.738297	0.587458	0.927866	0.74 (0.59-0.93)
GCST90277340	Phosphatidylcholine (O-18:1_20:4)	CP	Weighted mode	27	-0.203468	0.076803	0.0135394	-0.354002	-0.0529343	0.815896	0.701873	0.948442	0.82 (0.70-0.95)
GCST90277341	Phosphatidylcholine (O-18:2_16:0)	CP	Inverse variance weighted	28	0.00659127	0.0681859	0.922991	-0.127053	0.140236	1.00661	0.880687	1.15054	1.01 (0.88-1.15)
GCST90277341	Phosphatidylcholine (O-18:2_16:0)	CP	Weighted median	28	0.0802141	0.0846669	0.343431	-0.085733	0.246161	1.08352	0.917839	1.27911	1.08 (0.92-1.28)
GCST90277341	Phosphatidylcholine (O-18:2_16:0)	CP	MR Egger	28	0.218105	0.130851	0.107553	-0.0383625	0.474573	1.24372	0.962364	1.60733	1.24 (0.96-1.61)
GCST90277341	Phosphatidylcholine (O-18:2_16:0)	CP	Weighted mode	28	0.172573	0.18503	0.359253	-0.190085	0.535231	1.18836	0.826889	1.70784	1.19 (0.83-1.71)
GCST90277342	Phosphatidylcholine (O-18:2_18:1)	CP	Inverse variance weighted	19	0.122779	0.0720603	0.0884127	-0.0184596	0.264017	1.13063	0.98171	1.30215	1.13 (0.98-1.30)
GCST90277342	Phosphatidylcholine (O-18:2_18:1)	CP	Weighted median	19	0.0717366	0.0932013	0.44148	-0.110938	0.254411	1.07437	0.894994	1.2897	1.07 (0.89-1.29)
GCST90277342	Phosphatidylcholine (O-18:2_18:1)	CP	MR Egger	19	-0.130201	0.20805	0.539747	-0.537979	0.277576	0.877919	0.583927	1.31993	0.88 (0.58-1.32)
GCST90277342	Phosphatidylcholine (O-18:2_18:1)	CP	Weighted mode	19	-0.105598	0.204312	0.611558	-0.50605	0.294855	0.899787	0.602872	1.34293	0.90 (0.60-1.34)
GCST90277343	Phosphatidylcholine (O-18:2_18:2)	CP	Inverse variance weighted	19	0.081299	0.077549	0.294474	-0.0706969	0.233295	1.0847	0.931744	1.26275	1.08 (0.93-1.26)
GCST90277343	Phosphatidylcholine (O-18:2_18:2)	CP	Weighted median	19	0.0655578	0.0972526	0.500249	-0.125057	0.256173	1.06775	0.882446	1.29198	1.07 (0.88-1.29)
GCST90277343	Phosphatidylcholine (O-18:2_18:2)	CP	MR Egger	19	0.200629	0.196386	0.321288	-0.184288	0.585546	1.22217	0.831696	1.79597	1.22 (0.83-1.80)
GCST90277343	Phosphatidylcholine (O-18:2_18:2)	CP	Weighted mode	19	0.332187	0.198821	0.11206	-0.0575019	0.721876	1.39401	0.94412	2.05829	1.39 (0.94-2.06)
GCST90277344	Phosphatidylcholine (O-18:2_20:4)	CP	Inverse variance weighted	25	-0.113777	0.0507115	0.0248572	-0.213172	-0.0143826	0.892457	0.808017	0.98572	0.89 (0.81-0.99)
GCST90277344	Phosphatidylcholine (O-18:2_20:4)	CP	Weighted median	25	-0.10958	0.0702247	0.118661	-0.24722	0.0280605	0.896211	0.780969	1.02846	0.90 (0.78-1.03)
GCST90277344	Phosphatidylcholine (O-18:2_20:4)	CP	MR Egger	25	-0.259314	0.124181	0.0480456	-0.502709	-0.0159189	0.771581	0.60489	0.984207	0.77 (0.60-0.98)
GCST90277344	Phosphatidylcholine (O-18:2_20:4)	CP	Weighted mode	25	-0.178726	0.12192	0.15565	-0.417689	0.0602382	0.836335	0.658567	1.06209	0.84 (0.66-1.06)
GCST90277345	Phosphatidylethanolamine (16:0_18:2)	CP	Inverse variance weighted	33	0.0860803	0.0303939	0.00462357	0.0265082	0.145652	1.08989	1.02686	1.15679	1.09 (1.03-1.16)
GCST90277345	Phosphatidylethanolamine (16:0_18:2)	CP	Weighted median	33	0.0645655	0.0458582	0.159149	-0.0253166	0.154448	1.0667	0.975001	1.16701	1.07 (0.98-1.17)
GCST90277345	Phosphatidylethanolamine (16:0_18:2)	CP	MR Egger	33	0.13214	0.0639682	0.0473012	0.0067619	0.257517	1.14127	1.00678	1.29371	1.14 (1.01-1.29)
GCST90277345	Phosphatidylethanolamine (16:0_18:2)	CP	Weighted mode	33	0.103566	0.0549937	0.0687863	-0.00422204	0.211353	1.10912	0.995787	1.23535	1.11 (1.00-1.24)
GCST90277346	Phosphatidylethanolamine (16:0_20:4)	CP	Inverse variance weighted	44	0.0257202	0.0299337	0.390209	-0.0329499	0.0843903	1.02605	0.967587	1.08805	1.03 (0.97-1.09)
GCST90277346	Phosphatidylethanolamine (16:0_20:4)	CP	Weighted median	44	0.0338621	0.0442618	0.444247	-0.052891	0.120615	1.03444	0.948483	1.12819	1.03 (0.95-1.13)
GCST90277346	Phosphatidylethanolamine (16:0_20:4)	CP	MR Egger	44	0.0643175	0.0569831	0.265425	-0.0473693	0.176004	1.06643	0.953735	1.19244	1.07 (0.95-1.19)
GCST90277346	Phosphatidylethanolamine (16:0_20:4)	CP	Weighted mode	44	0.045859	0.0438863	0.301885	-0.0401582	0.131876	1.04693	0.960637	1.14097	1.05 (0.96-1.14)
GCST90277347	Phosphatidylethanolamine (18:0_18:2)	CP	Inverse variance weighted	51	0.0535061	0.0348239	0.124421	-0.0147487	0.121761	1.05496	0.985359	1.12948	1.05 (0.99-1.13)
GCST90277347	Phosphatidylethanolamine (18:0_18:2)	CP	Weighted median	51	0.0941292	0.0434368	0.0302319	0.00899308	0.179265	1.0987	1.00903	1.19634	1.10 (1.01-1.20)
GCST90277347	Phosphatidylethanolamine (18:0_18:2)	CP	MR Egger	51	0.106732	0.0704042	0.135949	-0.0312607	0.244724	1.11264	0.969223	1.27727	1.11 (0.97-1.28)
GCST90277347	Phosphatidylethanolamine (18:0_18:2)	CP	Weighted mode	51	0.115916	0.0468166	0.0167181	0.0241555	0.207677	1.1229	1.02445	1.23082	1.12 (1.02-1.23)
GCST90277348	Phosphatidylethanolamine (18:0_20:4)	CP	Inverse variance weighted	40	0.0401146	0.0374615	0.284249	-0.0333099	0.113539	1.04093	0.967239	1.12024	1.04 (0.97-1.12)
GCST90277348	Phosphatidylethanolamine (18:0_20:4)	CP	Weighted median	40	0.0168945	0.0497254	0.734041	-0.0805674	0.114356	1.01704	0.922593	1.12115	1.02 (0.92-1.12)
GCST90277348	Phosphatidylethanolamine (18:0_20:4)	CP	MR Egger	40	0.0964138	0.0782482	0.225462	-0.0569527	0.24978	1.10121	0.944639	1.28374	1.10 (0.94-1.28)
GCST90277348	Phosphatidylethanolamine (18:0_20:4)	CP	Weighted mode	40	0.041013	0.0500822	0.417812	-0.0571481	0.139174	1.04187	0.944454	1.14932	1.04 (0.94-1.15)
GCST90277349	Phosphatidylethanolamine (18:1_18:1)	CP	Inverse variance weighted	34	0.0788773	0.0428988	0.0659614	-0.00520422	0.162959	1.08207	0.994809	1.17699	1.08 (0.99-1.18)
GCST90277349	Phosphatidylethanolamine (18:1_18:1)	CP	Weighted median	34	0.0501732	0.0585885	0.391796	-0.0646603	0.165007	1.05145	0.937386	1.1794	1.05 (0.94-1.18)
GCST90277349	Phosphatidylethanolamine (18:1_18:1)	CP	MR Egger	34	0.257036	0.0853972	0.00506515	0.0896574	0.424415	1.29309	1.0938	1.5287	1.29 (1.09-1.53)
GCST90277349	Phosphatidylethanolamine (18:1_18:1)	CP	Weighted mode	34	0.0481616	0.087215	0.584521	-0.12278	0.219103	1.04934	0.884458	1.24496	1.05 (0.88-1.24)
GCST90277350	Phosphatidylethanolamine (O-16:1_18:2)	CP	Inverse variance weighted	18	0.10938	0.0629645	0.0823567	-0.0140302	0.232791	1.11559	0.986068	1.26212	1.12 (0.99-1.26)
GCST90277350	Phosphatidylethanolamine (O-16:1_18:2)	CP	Weighted median	18	0.130534	0.080067	0.103036	-0.0263974	0.287465	1.13944	0.973948	1.33304	1.14 (0.97-1.33)
GCST90277350	Phosphatidylethanolamine (O-16:1_18:2)	CP	MR Egger	18	0.0284213	0.132562	0.832944	-0.2314	0.288243	1.02883	0.793422	1.33408	1.03 (0.79-1.33)
GCST90277350	Phosphatidylethanolamine (O-16:1_18:2)	CP	Weighted mode	18	0.229333	0.140803	0.121755	-0.0466411	0.505308	1.25776	0.95443	1.6575	1.26 (0.95-1.66)
GCST90277351	Phosphatidylethanolamine (O-16:1_20:4)	CP	Inverse variance weighted	28	-0.0757716	0.0551084	0.169146	-0.183784	0.032241	0.927028	0.832115	1.03277	0.93 (0.83-1.03)
GCST90277351	Phosphatidylethanolamine (O-16:1_20:4)	CP	Weighted median	28	-0.127795	0.0720398	0.0760704	-0.268993	0.0134025	0.880033	0.764148	1.01349	0.88 (0.76-1.01)
GCST90277351	Phosphatidylethanolamine (O-16:1_20:4)	CP	MR Egger	28	-0.343109	0.135232	0.0175147	-0.608164	-0.0780543	0.709561	0.544349	0.924914	0.71 (0.54-0.92)
GCST90277351	Phosphatidylethanolamine (O-16:1_20:4)	CP	Weighted mode	28	-0.281735	0.114045	0.0201039	-0.505263	-0.0582059	0.754474	0.603347	0.943456	0.75 (0.60-0.94)
GCST90277352	Phosphatidylethanolamine (O-16:1_22:5)	CP	Inverse variance weighted	17	0.01375	0.0714119	0.847315	-0.126217	0.153717	1.01384	0.881423	1.16616	1.01 (0.88-1.17)
GCST90277352	Phosphatidylethanolamine (O-16:1_22:5)	CP	Weighted median	17	0.00263346	0.0897424	0.97659	-0.173262	0.178529	1.00264	0.840918	1.19546	1.00 (0.84-1.20)
GCST90277352	Phosphatidylethanolamine (O-16:1_22:5)	CP	MR Egger	17	-0.10539	0.136073	0.450669	-0.372093	0.161314	0.899974	0.68929	1.17505	0.90 (0.69-1.18)
GCST90277352	Phosphatidylethanolamine (O-16:1_22:5)	CP	Weighted mode	17	-0.0747908	0.162331	0.651193	-0.39296	0.243378	0.927938	0.675056	1.27555	0.93 (0.68-1.28)
GCST90277353	Phosphatidylethanolamine (O-18:1_18:2)	CP	Inverse variance weighted	30	0.0699615	0.0526038	0.183527	-0.0331418	0.173065	1.07247	0.967401	1.18894	1.07 (0.97-1.19)
GCST90277353	Phosphatidylethanolamine (O-18:1_18:2)	CP	Weighted median	30	0.0547127	0.0694693	0.430942	-0.0814471	0.190872	1.05624	0.921781	1.21031	1.06 (0.92-1.21)
GCST90277353	Phosphatidylethanolamine (O-18:1_18:2)	CP	MR Egger	30	0.123861	0.12602	0.33409	-0.123138	0.37086	1.13186	0.884141	1.44898	1.13 (0.88-1.45)
GCST90277353	Phosphatidylethanolamine (O-18:1_18:2)	CP	Weighted mode	30	0.237278	0.120037	0.0576532	0.00200532	0.47255	1.26779	1.00201	1.60408	1.27 (1.00-1.60)
GCST90277354	Phosphatidylethanolamine (O-18:1_20:4)	CP	Inverse variance weighted	30	-0.144284	0.0457397	0.00160801	-0.233934	-0.0546338	0.865642	0.791414	0.946832	0.87 (0.79-0.95)
GCST90277354	Phosphatidylethanolamine (O-18:1_20:4)	CP	Weighted median	30	-0.210041	0.0670066	0.00172072	-0.341374	-0.0787079	0.810551	0.710793	0.92431	0.81 (0.71-0.92)
GCST90277354	Phosphatidylethanolamine (O-18:1_20:4)	CP	MR Egger	30	-0.217192	0.105557	0.0490512	-0.424084	-0.0102994	0.804776	0.654369	0.989753	0.80 (0.65-0.99)
GCST90277354	Phosphatidylethanolamine (O-18:1_20:4)	CP	Weighted mode	30	-0.211717	0.0885313	0.0234906	-0.385238	-0.0381954	0.809194	0.680289	0.962525	0.81 (0.68-0.96)
GCST90277355	Phosphatidylethanolamine (O-18:2_18:1)	CP	Inverse variance weighted	24	0.0693784	0.0626404	0.268049	-0.0533968	0.192154	1.07184	0.948004	1.21186	1.07 (0.95-1.21)
GCST90277355	Phosphatidylethanolamine (O-18:2_18:1)	CP	Weighted median	24	0.0532259	0.0830314	0.521501	-0.109516	0.215967	1.05467	0.896268	1.24106	1.05 (0.90-1.24)
GCST90277355	Phosphatidylethanolamine (O-18:2_18:1)	CP	MR Egger	24	0.109896	0.141276	0.444925	-0.167005	0.386797	1.11616	0.846195	1.47226	1.12 (0.85-1.47)
GCST90277355	Phosphatidylethanolamine (O-18:2_18:1)	CP	Weighted mode	24	0.0414821	0.171362	0.810869	-0.294387	0.377351	1.04235	0.744988	1.45842	1.04 (0.74-1.46)
GCST90277356	Phosphatidylethanolamine (O-18:2_18:2)	CP	Inverse variance weighted	14	0.0423806	0.0875537	0.628349	-0.129225	0.213986	1.04329	0.878777	1.23861	1.04 (0.88-1.24)
GCST90277356	Phosphatidylethanolamine (O-18:2_18:2)	CP	Weighted median	14	0.114455	0.102339	0.263402	-0.0861302	0.31504	1.12126	0.917475	1.37031	1.12 (0.92-1.37)
GCST90277356	Phosphatidylethanolamine (O-18:2_18:2)	CP	MR Egger	14	0.162384	0.203573	0.440562	-0.23662	0.561388	1.17631	0.789291	1.7531	1.18 (0.79-1.75)
GCST90277356	Phosphatidylethanolamine (O-18:2_18:2)	CP	Weighted mode	14	0.276872	0.144626	0.0778366	-0.0065945	0.560338	1.319	0.993427	1.75126	1.32 (0.99-1.75)
GCST90277357	Phosphatidylethanolamine (O-18:2_20:4)	CP	Inverse variance weighted	28	-0.0051728	0.0541074	0.923836	-0.111223	0.100878	0.994841	0.894739	1.10614	0.99 (0.89-1.11)
GCST90277357	Phosphatidylethanolamine (O-18:2_20:4)	CP	Weighted median	28	-0.0505774	0.077021	0.511393	-0.201539	0.100384	0.95068	0.817472	1.1056	0.95 (0.82-1.11)
GCST90277357	Phosphatidylethanolamine (O-18:2_20:4)	CP	MR Egger	28	0.0108306	0.136758	0.937484	-0.257215	0.278876	1.01089	0.773202	1.32164	1.01 (0.77-1.32)
GCST90277357	Phosphatidylethanolamine (O-18:2_20:4)	CP	Weighted mode	28	-0.250988	0.164723	0.139213	-0.573846	0.0718697	0.778032	0.563355	1.07452	0.78 (0.56-1.07)
GCST90277358	Phosphatidylinositol (16:0_18:1)	CP	Inverse variance weighted	22	0.163446	0.0800156	0.0410847	0.00661523	0.320276	1.17756	1.00664	1.37751	1.18 (1.01-1.38)
GCST90277358	Phosphatidylinositol (16:0_18:1)	CP	Weighted median	22	0.174389	0.0919489	0.0578824	-0.00583072	0.354609	1.19052	0.994186	1.42562	1.19 (0.99-1.43)
GCST90277358	Phosphatidylinositol (16:0_18:1)	CP	MR Egger	22	-0.11376	0.219188	0.609452	-0.543369	0.315849	0.892472	0.580788	1.37142	0.89 (0.58-1.37)
GCST90277358	Phosphatidylinositol (16:0_18:1)	CP	Weighted mode	22	0.210233	0.167133	0.222243	-0.117347	0.537813	1.23397	0.889276	1.71226	1.23 (0.89-1.71)
GCST90277359	Phosphatidylinositol (16:0_18:2)	CP	Inverse variance weighted	28	0.0528006	0.0464897	0.256062	-0.0383193	0.14392	1.05422	0.962406	1.15479	1.05 (0.96-1.15)
GCST90277359	Phosphatidylinositol (16:0_18:2)	CP	Weighted median	28	0.0528177	0.0721087	0.46388	-0.0885154	0.194151	1.05424	0.915289	1.21428	1.05 (0.92-1.21)
GCST90277359	Phosphatidylinositol (16:0_18:2)	CP	MR Egger	28	0.208233	0.11364	0.0783713	-0.0145015	0.430968	1.2315	0.985603	1.53875	1.23 (0.99-1.54)
GCST90277359	Phosphatidylinositol (16:0_18:2)	CP	Weighted mode	28	0.0412696	0.0941441	0.664609	-0.143253	0.225792	1.04213	0.866535	1.25331	1.04 (0.87-1.25)
GCST90277360	Phosphatidylinositol (16:0_20:4)	CP	Inverse variance weighted	27	-0.0706854	0.0530078	0.182371	-0.174581	0.03321	0.931755	0.839809	1.03377	0.93 (0.84-1.03)
GCST90277360	Phosphatidylinositol (16:0_20:4)	CP	Weighted median	27	-0.0642735	0.070823	0.36413	-0.203086	0.0745396	0.937749	0.816208	1.07739	0.94 (0.82-1.08)
GCST90277360	Phosphatidylinositol (16:0_20:4)	CP	MR Egger	27	-0.0488747	0.126172	0.701763	-0.296172	0.198422	0.9523	0.74366	1.21948	0.95 (0.74-1.22)
GCST90277360	Phosphatidylinositol (16:0_20:4)	CP	Weighted mode	27	-0.277009	0.18244	0.140991	-0.634591	0.0805728	0.758048	0.530153	1.08391	0.76 (0.53-1.08)
GCST90277361	Phosphatidylinositol (18:0_18:1)	CP	Inverse variance weighted	27	0.0677774	0.0435788	0.119879	-0.0176371	0.153192	1.07013	0.982517	1.16555	1.07 (0.98-1.17)
GCST90277361	Phosphatidylinositol (18:0_18:1)	CP	Weighted median	27	0.0650151	0.0681223	0.339887	-0.0685045	0.198535	1.06718	0.933789	1.21961	1.07 (0.93-1.22)
GCST90277361	Phosphatidylinositol (18:0_18:1)	CP	MR Egger	27	0.133399	0.116321	0.262316	-0.0945904	0.361388	1.14271	0.909746	1.43532	1.14 (0.91-1.44)
GCST90277361	Phosphatidylinositol (18:0_18:1)	CP	Weighted mode	27	0.0581181	0.0926718	0.536037	-0.123519	0.239755	1.05984	0.883805	1.27094	1.06 (0.88-1.27)
GCST90277362	Phosphatidylinositol (18:0_18:2)	CP	Inverse variance weighted	50	0.0213447	0.0362861	0.556376	-0.0497761	0.0924655	1.02157	0.951442	1.09688	1.02 (0.95-1.10)
GCST90277362	Phosphatidylinositol (18:0_18:2)	CP	Weighted median	50	0.0468912	0.0502793	0.351019	-0.0516563	0.145439	1.04801	0.949655	1.15655	1.05 (0.95-1.16)
GCST90277362	Phosphatidylinositol (18:0_18:2)	CP	MR Egger	50	0.148351	0.0672966	0.0323205	0.0164499	0.280252	1.15992	1.01659	1.32346	1.16 (1.02-1.32)
GCST90277362	Phosphatidylinositol (18:0_18:2)	CP	Weighted mode	50	0.0709865	0.0521779	0.179907	-0.0312822	0.173255	1.07357	0.969202	1.18917	1.07 (0.97-1.19)
GCST90277363	Phosphatidylinositol (18:0_20:3)	CP	Inverse variance weighted	42	0.0691158	0.0386086	0.0734276	-0.00655716	0.144789	1.07156	0.993464	1.1558	1.07 (0.99-1.16)
GCST90277363	Phosphatidylinositol (18:0_20:3)	CP	Weighted median	42	0.113607	0.0539331	0.0351665	0.00789775	0.219316	1.12031	1.00793	1.24522	1.12 (1.01-1.25)
GCST90277363	Phosphatidylinositol (18:0_20:3)	CP	MR Egger	42	0.192644	0.0797004	0.0202965	0.036431	0.348857	1.21245	1.0371	1.41745	1.21 (1.04-1.42)
GCST90277363	Phosphatidylinositol (18:0_20:3)	CP	Weighted mode	42	0.140133	0.0650761	0.0372216	0.0125836	0.267682	1.15043	1.01266	1.30693	1.15 (1.01-1.31)
GCST90277364	Phosphatidylinositol (18:0_20:4)	CP	Inverse variance weighted	38	-0.0345589	0.0351955	0.326142	-0.103542	0.0344242	0.966031	0.901638	1.03502	0.97 (0.90-1.04)
GCST90277364	Phosphatidylinositol (18:0_20:4)	CP	Weighted median	38	-0.0634217	0.060197	0.29208	-0.181408	0.0545645	0.938548	0.834095	1.05608	0.94 (0.83-1.06)
GCST90277364	Phosphatidylinositol (18:0_20:4)	CP	MR Egger	38	-0.098772	0.0765106	0.204947	-0.248733	0.0511889	0.905949	0.779788	1.05252	0.91 (0.78-1.05)
GCST90277364	Phosphatidylinositol (18:0_20:4)	CP	Weighted mode	38	-0.0793429	0.0798454	0.32682	-0.23584	0.077154	0.923723	0.789907	1.08021	0.92 (0.79-1.08)
GCST90277365	Phosphatidylinositol (18:1_18:1)	CP	Inverse variance weighted	25	0.0742536	0.0522143	0.154999	-0.0280864	0.176594	1.07708	0.972304	1.19315	1.08 (0.97-1.19)
GCST90277365	Phosphatidylinositol (18:1_18:1)	CP	Weighted median	25	0.0589016	0.0726101	0.417248	-0.0834141	0.201217	1.06067	0.91997	1.22289	1.06 (0.92-1.22)
GCST90277365	Phosphatidylinositol (18:1_18:1)	CP	MR Egger	25	-0.128775	0.121079	0.298569	-0.36609	0.108541	0.879172	0.69344	1.11465	0.88 (0.69-1.11)
GCST90277365	Phosphatidylinositol (18:1_18:1)	CP	Weighted mode	25	-0.0521055	0.158447	0.745121	-0.362662	0.258451	0.949229	0.695822	1.29492	0.95 (0.70-1.29)
GCST90277366	Phosphatidylinositol (18:1_18:2)	CP	Inverse variance weighted	28	0.0902551	0.0560841	0.107555	-0.0196699	0.20018	1.09445	0.980522	1.22162	1.09 (0.98-1.22)
GCST90277366	Phosphatidylinositol (18:1_18:2)	CP	Weighted median	28	0.0836626	0.0742715	0.259978	-0.0619096	0.229235	1.08726	0.939968	1.25764	1.09 (0.94-1.26)
GCST90277366	Phosphatidylinositol (18:1_18:2)	CP	MR Egger	28	-0.109667	0.167629	0.518712	-0.438221	0.218886	0.896132	0.645183	1.24469	0.90 (0.65-1.24)
GCST90277366	Phosphatidylinositol (18:1_18:2)	CP	Weighted mode	28	0.00161669	0.148031	0.991367	-0.288524	0.291758	1.00162	0.749369	1.33878	1.00 (0.75-1.34)
GCST90277367	Phosphatidylinositol (18:1_20:4)	CP	Inverse variance weighted	30	0.101783	0.0506924	0.044658	0.00242623	0.20114	1.10714	1.00243	1.2228	1.11 (1.00-1.22)
GCST90277367	Phosphatidylinositol (18:1_20:4)	CP	Weighted median	30	0.0261737	0.0687561	0.703445	-0.108588	0.160936	1.02652	0.8971	1.17461	1.03 (0.90-1.17)
GCST90277367	Phosphatidylinositol (18:1_20:4)	CP	MR Egger	30	0.14164	0.116009	0.23229	-0.0857369	0.369016	1.15216	0.917836	1.44631	1.15 (0.92-1.45)
GCST90277367	Phosphatidylinositol (18:1_20:4)	CP	Weighted mode	30	-0.0153775	0.138174	0.912153	-0.286199	0.255444	0.98474	0.751113	1.29103	0.98 (0.75-1.29)
GCST90277368	Sphingomyelin (d32:1)	CP	Inverse variance weighted	42	0.00897023	0.0366764	0.806783	-0.0629154	0.0808559	1.00901	0.939023	1.08421	1.01 (0.94-1.08)
GCST90277368	Sphingomyelin (d32:1)	CP	Weighted median	42	-0.0953461	0.0583462	0.102228	-0.209705	0.0190124	0.909058	0.810824	1.01919	0.91 (0.81-1.02)
GCST90277368	Sphingomyelin (d32:1)	CP	MR Egger	42	-0.0895804	0.064812	0.174593	-0.216612	0.0374511	0.914315	0.805242	1.03816	0.91 (0.81-1.04)
GCST90277368	Sphingomyelin (d32:1)	CP	Weighted mode	42	-0.103943	0.0605606	0.0936459	-0.222642	0.0147556	0.901277	0.800401	1.01487	0.90 (0.80-1.01)
GCST90277369	Sphingomyelin (d34:0)	CP	Inverse variance weighted	30	0.0163631	0.0407128	0.687746	-0.063434	0.0961603	1.0165	0.938536	1.10094	1.02 (0.94-1.10)
GCST90277369	Sphingomyelin (d34:0)	CP	Weighted median	30	0.0853205	0.063484	0.178958	-0.039108	0.209749	1.08907	0.961647	1.23337	1.09 (0.96-1.23)
GCST90277369	Sphingomyelin (d34:0)	CP	MR Egger	30	0.0654046	0.0710978	0.36547	-0.0739471	0.204756	1.06759	0.928721	1.22723	1.07 (0.93-1.23)
GCST90277369	Sphingomyelin (d34:0)	CP	Weighted mode	30	0.0977838	0.0716818	0.183019	-0.0427126	0.23828	1.10272	0.958187	1.26906	1.10 (0.96-1.27)
GCST90277370	Sphingomyelin (d34:1)	CP	Inverse variance weighted	40	0.00325321	0.0462085	0.943873	-0.0873154	0.0938218	1.00326	0.916388	1.09836	1.00 (0.92-1.10)
GCST90277370	Sphingomyelin (d34:1)	CP	Weighted median	40	-0.0364261	0.058636	0.534451	-0.151353	0.0785003	0.964229	0.859545	1.08166	0.96 (0.86-1.08)
GCST90277370	Sphingomyelin (d34:1)	CP	MR Egger	40	-0.00797311	0.0908418	0.930521	-0.186023	0.170077	0.992059	0.830254	1.1854	0.99 (0.83-1.19)
GCST90277370	Sphingomyelin (d34:1)	CP	Weighted mode	40	-0.0516422	0.0971704	0.598114	-0.242096	0.138812	0.949669	0.784981	1.14891	0.95 (0.78-1.15)
GCST90277371	Sphingomyelin (d34:2)	CP	Inverse variance weighted	29	-0.104369	0.0485343	0.0315223	-0.199496	-0.00924174	0.900893	0.819143	0.990801	0.90 (0.82-0.99)
GCST90277371	Sphingomyelin (d34:2)	CP	Weighted median	29	-0.122946	0.0735277	0.0945027	-0.267061	0.0211679	0.884311	0.765627	1.02139	0.88 (0.77-1.02)
GCST90277371	Sphingomyelin (d34:2)	CP	MR Egger	29	0.0188675	0.105573	0.859496	-0.188056	0.225791	1.01905	0.828569	1.25331	1.02 (0.83-1.25)
GCST90277371	Sphingomyelin (d34:2)	CP	Weighted mode	29	-0.275442	0.138732	0.0569707	-0.547357	-0.0035264	0.759237	0.578477	0.99648	0.76 (0.58-1.00)
GCST90277372	Sphingomyelin (d36:1)	CP	Inverse variance weighted	45	-0.00394857	0.0431727	0.927127	-0.0885671	0.08067	0.996059	0.915242	1.08401	1.00 (0.92-1.08)
GCST90277372	Sphingomyelin (d36:1)	CP	Weighted median	45	-0.0134985	0.0593166	0.819983	-0.129759	0.102762	0.986592	0.878307	1.10823	0.99 (0.88-1.11)
GCST90277372	Sphingomyelin (d36:1)	CP	MR Egger	45	0.130029	0.106234	0.227621	-0.0781896	0.338248	1.13886	0.924789	1.40249	1.14 (0.92-1.40)
GCST90277372	Sphingomyelin (d36:1)	CP	Weighted mode	45	-0.11252	0.10995	0.311724	-0.328022	0.102982	0.89358	0.720347	1.10847	0.89 (0.72-1.11)
GCST90277373	Sphingomyelin (d36:2)	CP	Inverse variance weighted	28	-0.0683774	0.048038	0.15462	-0.162532	0.0257772	0.933908	0.849989	1.02611	0.93 (0.85-1.03)
GCST90277373	Sphingomyelin (d36:2)	CP	Weighted median	28	-0.0892886	0.0733077	0.223225	-0.232972	0.0543946	0.914582	0.792176	1.0559	0.91 (0.79-1.06)
GCST90277373	Sphingomyelin (d36:2)	CP	MR Egger	28	0.0300894	0.109931	0.786469	-0.185376	0.245555	1.03055	0.830792	1.27833	1.03 (0.83-1.28)
GCST90277373	Sphingomyelin (d36:2)	CP	Weighted mode	28	0.0174338	0.14527	0.905364	-0.267295	0.302162	1.01759	0.765447	1.35278	1.02 (0.77-1.35)
GCST90277374	Sphingomyelin (d38:1)	CP	Inverse variance weighted	47	0.0210319	0.0334987	0.530107	-0.0446255	0.0866893	1.02125	0.956356	1.09056	1.02 (0.96-1.09)
GCST90277374	Sphingomyelin (d38:1)	CP	Weighted median	47	0.0212556	0.0515291	0.679974	-0.0797413	0.122253	1.02148	0.923355	1.13004	1.02 (0.92-1.13)
GCST90277374	Sphingomyelin (d38:1)	CP	MR Egger	47	-0.0765059	0.0684552	0.269667	-0.210678	0.0576664	0.926347	0.810035	1.05936	0.93 (0.81-1.06)
GCST90277374	Sphingomyelin (d38:1)	CP	Weighted mode	47	-0.103077	0.0974448	0.295671	-0.294069	0.0879149	0.902058	0.745225	1.0919	0.90 (0.75-1.09)
GCST90277375	Sphingomyelin (d38:2)	CP	Inverse variance weighted	45	0.00158728	0.0356465	0.964483	-0.0682799	0.0714544	1.00159	0.933999	1.07407	1.00 (0.93-1.07)
GCST90277375	Sphingomyelin (d38:2)	CP	Weighted median	45	0.0442919	0.0541159	0.413093	-0.0617753	0.150359	1.04529	0.940094	1.16225	1.05 (0.94-1.16)
GCST90277375	Sphingomyelin (d38:2)	CP	MR Egger	45	0.108667	0.077528	0.168196	-0.0432876	0.260622	1.11479	0.957636	1.29774	1.11 (0.96-1.30)
GCST90277375	Sphingomyelin (d38:2)	CP	Weighted mode	45	0.0851628	0.0777204	0.279146	-0.0671691	0.237495	1.08889	0.935037	1.26807	1.09 (0.94-1.27)
GCST90277376	Sphingomyelin (d40:1)	CP	Inverse variance weighted	53	0.0154378	0.0371146	0.677447	-0.0573068	0.0881825	1.01556	0.944304	1.09219	1.02 (0.94-1.09)
GCST90277376	Sphingomyelin (d40:1)	CP	Weighted median	53	-0.0189632	0.0511288	0.710719	-0.119176	0.0812493	0.981215	0.887652	1.08464	0.98 (0.89-1.08)
GCST90277376	Sphingomyelin (d40:1)	CP	MR Egger	53	-0.023862	0.0696501	0.733309	-0.160376	0.112652	0.97642	0.851823	1.11924	0.98 (0.85-1.12)
GCST90277376	Sphingomyelin (d40:1)	CP	Weighted mode	53	-0.0185424	0.0765056	0.80945	-0.168493	0.131409	0.981628	0.844937	1.14043	0.98 (0.84-1.14)
GCST90277377	Sphingomyelin (d40:2)	CP	Inverse variance weighted	43	-0.052999	0.0411194	0.197431	-0.133593	0.027595	0.948381	0.874946	1.02798	0.95 (0.87-1.03)
GCST90277377	Sphingomyelin (d40:2)	CP	Weighted median	43	-0.10822	0.0591119	0.0671354	-0.22408	0.00763923	0.89743	0.799252	1.00767	0.90 (0.80-1.01)
GCST90277377	Sphingomyelin (d40:2)	CP	MR Egger	43	-0.000780471	0.0851335	0.99273	-0.167642	0.166081	0.99922	0.845656	1.18067	1.00 (0.85-1.18)
GCST90277377	Sphingomyelin (d40:2)	CP	Weighted mode	43	-0.100461	0.0896514	0.268837	-0.276178	0.0752559	0.904421	0.758678	1.07816	0.90 (0.76-1.08)
GCST90277378	Sphingomyelin (d42:2)	CP	Inverse variance weighted	48	-0.00158381	0.0374817	0.966295	-0.0750479	0.0718803	0.998417	0.927699	1.07453	1.00 (0.93-1.07)
GCST90277378	Sphingomyelin (d42:2)	CP	Weighted median	48	5.49535e-05	0.054174	0.999191	-0.106126	0.106236	1.00005	0.899311	1.11208	1.00 (0.90-1.11)
GCST90277378	Sphingomyelin (d42:2)	CP	MR Egger	48	-0.0259808	0.0732844	0.72457	-0.169618	0.117657	0.974354	0.843987	1.12486	0.97 (0.84-1.12)
GCST90277378	Sphingomyelin (d42:2)	CP	Weighted mode	48	-0.136752	0.111666	0.226809	-0.355618	0.0821135	0.872186	0.70074	1.08558	0.87 (0.70-1.09)
GCST90277379	Triacylglycerol (46:1)	CP	Inverse variance weighted	22	0.0304025	0.0685534	0.657414	-0.103962	0.164767	1.03087	0.901259	1.17912	1.03 (0.90-1.18)
GCST90277379	Triacylglycerol (46:1)	CP	Weighted median	22	-0.00383741	0.0849257	0.963959	-0.170292	0.162617	0.99617	0.843419	1.17659	1.00 (0.84-1.18)
GCST90277379	Triacylglycerol (46:1)	CP	MR Egger	22	-0.04524	0.164486	0.786109	-0.367633	0.277153	0.955768	0.692371	1.31937	0.96 (0.69-1.32)
GCST90277379	Triacylglycerol (46:1)	CP	Weighted mode	22	-0.0608621	0.175246	0.731826	-0.404345	0.282621	0.940953	0.667414	1.3266	0.94 (0.67-1.33)
GCST90277380	Triacylglycerol (46:2)	CP	Inverse variance weighted	22	-0.0246233	0.053118	0.642964	-0.128735	0.079488	0.975677	0.879207	1.08273	0.98 (0.88-1.08)
GCST90277380	Triacylglycerol (46:2)	CP	Weighted median	22	0.0003039	0.072889	0.996673	-0.142559	0.143166	1.0003	0.867137	1.15392	1.00 (0.87-1.15)
GCST90277380	Triacylglycerol (46:2)	CP	MR Egger	22	0.107522	0.125575	0.402008	-0.138605	0.353649	1.11352	0.870572	1.42425	1.11 (0.87-1.42)
GCST90277380	Triacylglycerol (46:2)	CP	Weighted mode	22	0.0552676	0.143227	0.703472	-0.225458	0.335993	1.05682	0.798151	1.39933	1.06 (0.80-1.40)
GCST90277381	Triacylglycerol (48:0)	CP	Inverse variance weighted	20	-0.0713043	0.0749278	0.34128	-0.218163	0.0755542	0.931179	0.803995	1.07848	0.93 (0.80-1.08)
GCST90277381	Triacylglycerol (48:0)	CP	Weighted median	20	-0.0932612	0.0853992	0.274806	-0.260644	0.0741211	0.910956	0.770556	1.07694	0.91 (0.77-1.08)
GCST90277381	Triacylglycerol (48:0)	CP	MR Egger	20	-0.112309	0.160273	0.492429	-0.426444	0.201827	0.893768	0.652826	1.22364	0.89 (0.65-1.22)
GCST90277381	Triacylglycerol (48:0)	CP	Weighted mode	20	-0.113409	0.146566	0.448587	-0.400679	0.173861	0.892786	0.669865	1.18989	0.89 (0.67-1.19)
GCST90277382	Triacylglycerol (48:1)	CP	Inverse variance weighted	26	0.0012503	0.0570413	0.982512	-0.110551	0.113051	1.00125	0.895341	1.11969	1.00 (0.90-1.12)
GCST90277382	Triacylglycerol (48:1)	CP	Weighted median	26	0.02364	0.0793802	0.76585	-0.131945	0.179225	1.02392	0.876389	1.19629	1.02 (0.88-1.20)
GCST90277382	Triacylglycerol (48:1)	CP	MR Egger	26	-0.0884631	0.149169	0.558703	-0.380835	0.203909	0.915337	0.683291	1.22619	0.92 (0.68-1.23)
GCST90277382	Triacylglycerol (48:1)	CP	Weighted mode	26	-0.192768	0.185193	0.307882	-0.555746	0.17021	0.824673	0.573644	1.18555	0.82 (0.57-1.19)
GCST90277383	Triacylglycerol (48:2)	CP	Inverse variance weighted	24	0.0371729	0.0715596	0.603435	-0.103084	0.17743	1.03787	0.902051	1.19414	1.04 (0.90-1.19)
GCST90277383	Triacylglycerol (48:2)	CP	Weighted median	24	-0.0369202	0.0859789	0.667625	-0.205439	0.131598	0.963753	0.81429	1.14065	0.96 (0.81-1.14)
GCST90277383	Triacylglycerol (48:2)	CP	MR Egger	24	-0.199439	0.168086	0.248068	-0.528887	0.130009	0.81919	0.589261	1.13884	0.82 (0.59-1.14)
GCST90277383	Triacylglycerol (48:2)	CP	Weighted mode	24	-0.192243	0.176654	0.287759	-0.538484	0.153999	0.825106	0.583632	1.16649	0.83 (0.58-1.17)
GCST90277384	Triacylglycerol (48:3)	CP	Inverse variance weighted	29	-0.0188795	0.0708148	0.789774	-0.157677	0.119918	0.981298	0.854126	1.1274	0.98 (0.85-1.13)
GCST90277384	Triacylglycerol (48:3)	CP	Weighted median	29	-0.122456	0.0801274	0.126447	-0.279505	0.034594	0.884745	0.756158	1.0352	0.88 (0.76-1.04)
GCST90277384	Triacylglycerol (48:3)	CP	MR Egger	29	-0.0120144	0.190632	0.950211	-0.385653	0.361624	0.988057	0.680006	1.43566	0.99 (0.68-1.44)
GCST90277384	Triacylglycerol (48:3)	CP	Weighted mode	29	-0.206374	0.151291	0.183406	-0.502904	0.0901567	0.813529	0.604772	1.09435	0.81 (0.60-1.09)
GCST90277385	Triacylglycerol (49:1)	CP	Inverse variance weighted	26	-0.00687623	0.0649559	0.915693	-0.13419	0.120437	0.993147	0.874424	1.12799	0.99 (0.87-1.13)
GCST90277385	Triacylglycerol (49:1)	CP	Weighted median	26	-0.00231707	0.0769066	0.975965	-0.153054	0.14842	0.997686	0.858083	1.16	1.00 (0.86-1.16)
GCST90277385	Triacylglycerol (49:1)	CP	MR Egger	26	0.136389	0.14568	0.358485	-0.149144	0.421923	1.14613	0.861445	1.52489	1.15 (0.86-1.52)
GCST90277385	Triacylglycerol (49:1)	CP	Weighted mode	26	-0.196014	0.175882	0.27568	-0.540743	0.148715	0.822001	0.582315	1.16034	0.82 (0.58-1.16)
GCST90277386	Triacylglycerol (49:2)	CP	Inverse variance weighted	18	0.0184531	0.0613062	0.763416	-0.101707	0.138613	1.01862	0.903294	1.14868	1.02 (0.90-1.15)
GCST90277386	Triacylglycerol (49:2)	CP	Weighted median	18	-0.0499794	0.084082	0.552237	-0.21478	0.114821	0.951249	0.806719	1.12167	0.95 (0.81-1.12)
GCST90277386	Triacylglycerol (49:2)	CP	MR Egger	18	0.0583143	0.140898	0.684459	-0.217845	0.334474	1.06005	0.80425	1.3972	1.06 (0.80-1.40)
GCST90277386	Triacylglycerol (49:2)	CP	Weighted mode	18	-0.152592	0.18808	0.428399	-0.521229	0.216045	0.85848	0.59379	1.24116	0.86 (0.59-1.24)
GCST90277387	Triacylglycerol (50:1)	CP	Inverse variance weighted	28	0.0970113	0.062326	0.119586	-0.0251476	0.21917	1.10187	0.975166	1.24504	1.10 (0.98-1.25)
GCST90277387	Triacylglycerol (50:1)	CP	Weighted median	28	0.121317	0.079208	0.125613	-0.0339302	0.276565	1.12898	0.966639	1.31859	1.13 (0.97-1.32)
GCST90277387	Triacylglycerol (50:1)	CP	MR Egger	28	0.0561432	0.131156	0.672129	-0.200923	0.313209	1.05775	0.817976	1.36781	1.06 (0.82-1.37)
GCST90277387	Triacylglycerol (50:1)	CP	Weighted mode	28	0.169574	0.176913	0.346307	-0.177175	0.516323	1.1848	0.837633	1.67585	1.18 (0.84-1.68)
GCST90277388	Triacylglycerol (50:2)	CP	Inverse variance weighted	20	-0.086937	0.0742091	0.241393	-0.232387	0.0585129	0.916735	0.792639	1.06026	0.92 (0.79-1.06)
GCST90277388	Triacylglycerol (50:2)	CP	Weighted median	20	-0.157376	0.0898571	0.0798764	-0.333496	0.0187439	0.854383	0.716415	1.01892	0.85 (0.72-1.02)
GCST90277388	Triacylglycerol (50:2)	CP	MR Egger	20	-0.124012	0.179871	0.499334	-0.476558	0.228535	0.88337	0.620917	1.25676	0.88 (0.62-1.26)
GCST90277388	Triacylglycerol (50:2)	CP	Weighted mode	20	-0.21759	0.206116	0.304358	-0.621577	0.186397	0.804455	0.537097	1.2049	0.80 (0.54-1.20)
GCST90277389	Triacylglycerol (50:3)	CP	Inverse variance weighted	32	0.00425696	0.0597614	0.943213	-0.112875	0.121389	1.00427	0.893262	1.12906	1.00 (0.89-1.13)
GCST90277389	Triacylglycerol (50:3)	CP	Weighted median	32	-0.0436412	0.0752823	0.562116	-0.191194	0.103912	0.957297	0.825972	1.1095	0.96 (0.83-1.11)
GCST90277389	Triacylglycerol (50:3)	CP	MR Egger	32	-0.110255	0.140805	0.439747	-0.386232	0.165723	0.895606	0.679613	1.18025	0.90 (0.68-1.18)
GCST90277389	Triacylglycerol (50:3)	CP	Weighted mode	32	-0.145763	0.160499	0.370787	-0.46034	0.168815	0.864363	0.631069	1.1839	0.86 (0.63-1.18)
GCST90277390	Triacylglycerol (50:4)	CP	Inverse variance weighted	33	-0.0320242	0.0512025	0.531681	-0.132381	0.0683327	0.968483	0.876007	1.07072	0.97 (0.88-1.07)
GCST90277390	Triacylglycerol (50:4)	CP	Weighted median	33	-0.0885931	0.0702607	0.207338	-0.226304	0.0491179	0.915218	0.797476	1.05034	0.92 (0.80-1.05)
GCST90277390	Triacylglycerol (50:4)	CP	MR Egger	33	-0.112366	0.133775	0.40736	-0.374564	0.149832	0.893717	0.687589	1.16164	0.89 (0.69-1.16)
GCST90277390	Triacylglycerol (50:4)	CP	Weighted mode	33	-0.184515	0.131156	0.169117	-0.441581	0.0725521	0.831508	0.643019	1.07525	0.83 (0.64-1.08)
GCST90277391	Triacylglycerol (50:5)	CP	Inverse variance weighted	30	-0.00137515	0.0506616	0.978345	-0.100672	0.0979216	0.998626	0.90423	1.10288	1.00 (0.90-1.10)
GCST90277391	Triacylglycerol (50:5)	CP	Weighted median	30	-0.0556163	0.0655619	0.39627	-0.184118	0.0728849	0.945902	0.831838	1.07561	0.95 (0.83-1.08)
GCST90277391	Triacylglycerol (50:5)	CP	MR Egger	30	-0.064129	0.10237	0.536098	-0.264774	0.136516	0.937884	0.767379	1.14627	0.94 (0.77-1.15)
GCST90277391	Triacylglycerol (50:5)	CP	Weighted mode	30	-0.15354	0.144354	0.296271	-0.436474	0.129394	0.857666	0.646311	1.13814	0.86 (0.65-1.14)
GCST90277392	Triacylglycerol (51:1)	CP	Inverse variance weighted	22	0.102655	0.0548404	0.0612223	-0.00483218	0.210142	1.10811	0.995179	1.23385	1.11 (1.00-1.23)
GCST90277392	Triacylglycerol (51:1)	CP	Weighted median	22	0.131442	0.0765553	0.0859863	-0.0186059	0.281491	1.14047	0.981566	1.3251	1.14 (0.98-1.33)
GCST90277392	Triacylglycerol (51:1)	CP	MR Egger	22	0.0908905	0.138962	0.520518	-0.181474	0.363255	1.09515	0.83404	1.438	1.10 (0.83-1.44)
GCST90277392	Triacylglycerol (51:1)	CP	Weighted mode	22	0.149316	0.156186	0.349941	-0.156808	0.455441	1.16104	0.854868	1.57687	1.16 (0.85-1.58)
GCST90277393	Triacylglycerol (51:2)	CP	Inverse variance weighted	21	0.0600063	0.0723228	0.406708	-0.0817465	0.201759	1.06184	0.921506	1.22355	1.06 (0.92-1.22)
GCST90277393	Triacylglycerol (51:2)	CP	Weighted median	21	0.0356764	0.0862537	0.679151	-0.133381	0.204734	1.03632	0.875132	1.2272	1.04 (0.88-1.23)
GCST90277393	Triacylglycerol (51:2)	CP	MR Egger	21	0.0117812	0.177997	0.94792	-0.337092	0.360654	1.01185	0.713843	1.43427	1.01 (0.71-1.43)
GCST90277393	Triacylglycerol (51:2)	CP	Weighted mode	21	-0.143624	0.203974	0.489471	-0.543414	0.256166	0.866213	0.580762	1.29197	0.87 (0.58-1.29)
GCST90277394	Triacylglycerol (51:3)	CP	Inverse variance weighted	27	0.00362592	0.0493669	0.941449	-0.0931331	0.100385	1.00363	0.911072	1.1056	1.00 (0.91-1.11)
GCST90277394	Triacylglycerol (51:3)	CP	Weighted median	27	-0.0510625	0.073737	0.488627	-0.195587	0.093462	0.950219	0.822352	1.09797	0.95 (0.82-1.10)
GCST90277394	Triacylglycerol (51:3)	CP	MR Egger	27	0.0204246	0.111248	0.855812	-0.197621	0.238471	1.02063	0.820681	1.26931	1.02 (0.82-1.27)
GCST90277394	Triacylglycerol (51:3)	CP	Weighted mode	27	-0.18646	0.184406	0.321268	-0.547896	0.174976	0.829892	0.578165	1.19122	0.83 (0.58-1.19)
GCST90277395	Triacylglycerol (51:4)	CP	Inverse variance weighted	23	0.0286642	0.0479665	0.550115	-0.0653501	0.122679	1.02908	0.936739	1.13052	1.03 (0.94-1.13)
GCST90277395	Triacylglycerol (51:4)	CP	Weighted median	23	0.0541914	0.0686341	0.429779	-0.0803314	0.188714	1.05569	0.922811	1.2077	1.06 (0.92-1.21)
GCST90277395	Triacylglycerol (51:4)	CP	MR Egger	23	0.20562	0.106278	0.0666075	-0.00268481	0.413925	1.22829	0.997319	1.51274	1.23 (1.00-1.51)
GCST90277395	Triacylglycerol (51:4)	CP	Weighted mode	23	0.0710653	0.13836	0.612633	-0.200119	0.34225	1.07365	0.818633	1.40811	1.07 (0.82-1.41)
GCST90277396	Triacylglycerol (52:2)	CP	Inverse variance weighted	25	-0.00217983	0.0541333	0.96788	-0.108281	0.103921	0.997823	0.897375	1.10951	1.00 (0.90-1.11)
GCST90277396	Triacylglycerol (52:2)	CP	Weighted median	25	-0.0108278	0.0782325	0.88992	-0.164164	0.142508	0.989231	0.848603	1.15316	0.99 (0.85-1.15)
GCST90277396	Triacylglycerol (52:2)	CP	MR Egger	25	-0.123738	0.121931	0.320749	-0.362723	0.115247	0.883611	0.695779	1.12215	0.88 (0.70-1.12)
GCST90277396	Triacylglycerol (52:2)	CP	Weighted mode	25	0.132786	0.146434	0.373531	-0.154226	0.419797	1.14201	0.857079	1.52165	1.14 (0.86-1.52)
GCST90277397	Triacylglycerol (52:3)	CP	Inverse variance weighted	33	0.0488145	0.0637222	0.443645	-0.0760811	0.17371	1.05003	0.926741	1.18971	1.05 (0.93-1.19)
GCST90277397	Triacylglycerol (52:3)	CP	Weighted median	33	0.0257489	0.0711059	0.717262	-0.113619	0.165117	1.02608	0.892598	1.17953	1.03 (0.89-1.18)
GCST90277397	Triacylglycerol (52:3)	CP	MR Egger	33	-0.0767277	0.143431	0.596505	-0.357853	0.204397	0.926142	0.699176	1.22679	0.93 (0.70-1.23)
GCST90277397	Triacylglycerol (52:3)	CP	Weighted mode	33	0.0347858	0.111402	0.756873	-0.183563	0.253134	1.0354	0.8323	1.28806	1.04 (0.83-1.29)
GCST90277398	Triacylglycerol (52:4)	CP	Inverse variance weighted	30	0.00367932	0.0482104	0.939166	-0.0908131	0.0981718	1.00369	0.913188	1.10315	1.00 (0.91-1.10)
GCST90277398	Triacylglycerol (52:4)	CP	Weighted median	30	-0.0555738	0.0713219	0.435864	-0.195365	0.0842171	0.945942	0.822535	1.08787	0.95 (0.82-1.09)
GCST90277398	Triacylglycerol (52:4)	CP	MR Egger	30	-0.0711496	0.118454	0.552903	-0.303319	0.16102	0.931323	0.738363	1.17471	0.93 (0.74-1.17)
GCST90277398	Triacylglycerol (52:4)	CP	Weighted mode	30	-0.0892273	0.144397	0.541443	-0.372245	0.19379	0.914638	0.689185	1.21384	0.91 (0.69-1.21)
GCST90277399	Triacylglycerol (52:5)	CP	Inverse variance weighted	29	-0.0377027	0.0535795	0.481634	-0.142719	0.0673132	0.962999	0.866998	1.06963	0.96 (0.87-1.07)
GCST90277399	Triacylglycerol (52:5)	CP	Weighted median	29	-0.0568982	0.073315	0.437702	-0.200596	0.0867991	0.94469	0.818243	1.09068	0.94 (0.82-1.09)
GCST90277399	Triacylglycerol (52:5)	CP	MR Egger	29	-0.051532	0.139543	0.714791	-0.325036	0.221972	0.949773	0.722501	1.24854	0.95 (0.72-1.25)
GCST90277399	Triacylglycerol (52:5)	CP	Weighted mode	29	-0.125116	0.184302	0.502796	-0.486349	0.236116	0.882394	0.614867	1.26632	0.88 (0.61-1.27)
GCST90277400	Triacylglycerol (52:6)	CP	Inverse variance weighted	26	-0.0334133	0.0564643	0.554012	-0.144083	0.0772567	0.967139	0.865816	1.08032	0.97 (0.87-1.08)
GCST90277400	Triacylglycerol (52:6)	CP	Weighted median	26	-0.082581	0.07862	0.293543	-0.236676	0.0715143	0.920737	0.789247	1.07413	0.92 (0.79-1.07)
GCST90277400	Triacylglycerol (52:6)	CP	MR Egger	26	-0.0465581	0.132006	0.727395	-0.30529	0.212174	0.954509	0.73691	1.23636	0.95 (0.74-1.24)
GCST90277400	Triacylglycerol (52:6)	CP	Weighted mode	26	-0.165498	0.171818	0.344662	-0.502261	0.171264	0.847471	0.605161	1.1868	0.85 (0.61-1.19)
GCST90277401	Triacylglycerol (53:2)	CP	Inverse variance weighted	22	0.112983	0.0650955	0.0826254	-0.0146041	0.24057	1.11961	0.985502	1.27197	1.12 (0.99-1.27)
GCST90277401	Triacylglycerol (53:2)	CP	Weighted median	22	0.0404941	0.0856808	0.636487	-0.12744	0.208428	1.04133	0.880346	1.23174	1.04 (0.88-1.23)
GCST90277401	Triacylglycerol (53:2)	CP	MR Egger	22	0.000388499	0.196704	0.998444	-0.385152	0.385929	1.00039	0.680347	1.47098	1.00 (0.68-1.47)
GCST90277401	Triacylglycerol (53:2)	CP	Weighted mode	22	-0.111869	0.16666	0.509383	-0.438522	0.214784	0.894161	0.644989	1.23959	0.89 (0.64-1.24)
GCST90277402	Triacylglycerol (53:3)	CP	Inverse variance weighted	27	0.044948	0.0486096	0.355135	-0.0503267	0.140223	1.04597	0.950919	1.15053	1.05 (0.95-1.15)
GCST90277402	Triacylglycerol (53:3)	CP	Weighted median	27	-0.0217493	0.0742254	0.769509	-0.167231	0.123733	0.978486	0.846004	1.13171	0.98 (0.85-1.13)
GCST90277402	Triacylglycerol (53:3)	CP	MR Egger	27	0.139261	0.121555	0.262784	-0.0989868	0.377508	1.14942	0.905755	1.45865	1.15 (0.91-1.46)
GCST90277402	Triacylglycerol (53:3)	CP	Weighted mode	27	-0.0798279	0.134285	0.557338	-0.343026	0.18337	0.923275	0.70962	1.20126	0.92 (0.71-1.20)
GCST90277403	Triacylglycerol (53:4)	CP	Inverse variance weighted	36	0.0436041	0.0464111	0.347464	-0.0473616	0.13457	1.04457	0.953742	1.14404	1.04 (0.95-1.14)
GCST90277403	Triacylglycerol (53:4)	CP	Weighted median	36	0.119306	0.0618894	0.0538881	-0.00199685	0.24061	1.12672	0.998005	1.27202	1.13 (1.00-1.27)
GCST90277403	Triacylglycerol (53:4)	CP	MR Egger	36	0.303403	0.0962035	0.00336163	0.114844	0.491962	1.35446	1.1217	1.63552	1.35 (1.12-1.64)
GCST90277403	Triacylglycerol (53:4)	CP	Weighted mode	36	0.19465	0.108539	0.0815586	-0.0180857	0.407385	1.21489	0.982077	1.50288	1.21 (0.98-1.50)
GCST90277404	Triacylglycerol (54:3)	CP	Inverse variance weighted	31	0.0445587	0.0525954	0.396885	-0.0585283	0.147646	1.04557	0.943152	1.1591	1.05 (0.94-1.16)
GCST90277404	Triacylglycerol (54:3)	CP	Weighted median	31	0.074594	0.0721822	0.301411	-0.0668832	0.216071	1.07745	0.935304	1.24119	1.08 (0.94-1.24)
GCST90277404	Triacylglycerol (54:3)	CP	MR Egger	31	0.123024	0.131881	0.358607	-0.135464	0.381511	1.13091	0.873311	1.4645	1.13 (0.87-1.46)
GCST90277404	Triacylglycerol (54:3)	CP	Weighted mode	31	0.193897	0.10471	0.073926	-0.0113343	0.399128	1.21397	0.98873	1.49052	1.21 (0.99-1.49)
GCST90277405	Triacylglycerol (54:4)	CP	Inverse variance weighted	31	0.0405994	0.0514141	0.429729	-0.0601722	0.141371	1.04143	0.941602	1.15185	1.04 (0.94-1.15)
GCST90277405	Triacylglycerol (54:4)	CP	Weighted median	31	0.0580196	0.0698698	0.406315	-0.0789252	0.194964	1.05974	0.924109	1.21527	1.06 (0.92-1.22)
GCST90277405	Triacylglycerol (54:4)	CP	MR Egger	31	0.0855733	0.128355	0.510238	-0.166002	0.337149	1.08934	0.847044	1.40095	1.09 (0.85-1.40)
GCST90277405	Triacylglycerol (54:4)	CP	Weighted mode	31	0.189732	0.110143	0.0952566	-0.0261479	0.405611	1.20893	0.974191	1.50022	1.21 (0.97-1.50)
GCST90277406	Triacylglycerol (54:5)	CP	Inverse variance weighted	30	0.0364217	0.055757	0.513613	-0.0728621	0.145705	1.03709	0.929729	1.15686	1.04 (0.93-1.16)
GCST90277406	Triacylglycerol (54:5)	CP	Weighted median	30	-0.0100364	0.0737783	0.891794	-0.154642	0.134569	0.990014	0.856722	1.14404	0.99 (0.86-1.14)
GCST90277406	Triacylglycerol (54:5)	CP	MR Egger	30	0.0599152	0.130988	0.650906	-0.196821	0.316652	1.06175	0.821337	1.37252	1.06 (0.82-1.37)
GCST90277406	Triacylglycerol (54:5)	CP	Weighted mode	30	-0.15278	0.14598	0.303938	-0.438902	0.133341	0.858318	0.644744	1.14264	0.86 (0.64-1.14)
GCST90277407	Triacylglycerol (54:6)	CP	Inverse variance weighted	23	-0.0024555	0.061084	0.967935	-0.12218	0.117269	0.997548	0.884989	1.12442	1.00 (0.88-1.12)
GCST90277407	Triacylglycerol (54:6)	CP	Weighted median	23	0.00685724	0.0803089	0.931955	-0.150548	0.164263	1.00688	0.860236	1.17852	1.01 (0.86-1.18)
GCST90277407	Triacylglycerol (54:6)	CP	MR Egger	23	0.0158551	0.139763	0.910757	-0.25808	0.28979	1.01598	0.772533	1.33615	1.02 (0.77-1.34)
GCST90277407	Triacylglycerol (54:6)	CP	Weighted mode	23	0.222665	0.185874	0.243691	-0.141649	0.586979	1.2494	0.867926	1.79855	1.25 (0.87-1.80)
GCST90277408	Triacylglycerol (54:7)	CP	Inverse variance weighted	30	-0.0382937	0.0524839	0.465617	-0.141162	0.0645747	0.96243	0.868348	1.06671	0.96 (0.87-1.07)
GCST90277408	Triacylglycerol (54:7)	CP	Weighted median	30	-0.0711861	0.0735542	0.333142	-0.215352	0.0729801	0.931289	0.806257	1.07571	0.93 (0.81-1.08)
GCST90277408	Triacylglycerol (54:7)	CP	MR Egger	30	-0.0620736	0.118171	0.603521	-0.293689	0.169542	0.939814	0.745508	1.18476	0.94 (0.75-1.18)
GCST90277408	Triacylglycerol (54:7)	CP	Weighted mode	30	-0.0954588	0.193037	0.624672	-0.473812	0.282894	0.908956	0.622624	1.32696	0.91 (0.62-1.33)
GCST90277409	Triacylglycerol (56:3)	CP	Inverse variance weighted	25	0.0461697	0.0550411	0.401569	-0.0617109	0.15405	1.04725	0.940155	1.16655	1.05 (0.94-1.17)
GCST90277409	Triacylglycerol (56:3)	CP	Weighted median	25	0.0699297	0.070601	0.321934	-0.0684482	0.208308	1.07243	0.933842	1.23159	1.07 (0.93-1.23)
GCST90277409	Triacylglycerol (56:3)	CP	MR Egger	25	0.165089	0.134956	0.23361	-0.0994249	0.429603	1.1795	0.905358	1.53665	1.18 (0.91-1.54)
GCST90277409	Triacylglycerol (56:3)	CP	Weighted mode	25	0.0449968	0.137345	0.74604	-0.224199	0.314193	1.04602	0.799156	1.36915	1.05 (0.80-1.37)
GCST90277410	Triacylglycerol (56:4)	CP	Inverse variance weighted	19	0.0396323	0.0692192	0.566941	-0.0960374	0.175302	1.04043	0.90843	1.19161	1.04 (0.91-1.19)
GCST90277410	Triacylglycerol (56:4)	CP	Weighted median	19	0.0293125	0.081541	0.719235	-0.130508	0.189133	1.02975	0.87765	1.2082	1.03 (0.88-1.21)
GCST90277410	Triacylglycerol (56:4)	CP	MR Egger	19	0.218627	0.189622	0.26488	-0.153032	0.590286	1.24437	0.858103	1.80451	1.24 (0.86-1.80)
GCST90277410	Triacylglycerol (56:4)	CP	Weighted mode	19	0.25637	0.155789	0.117191	-0.0489773	0.561717	1.29223	0.952203	1.75368	1.29 (0.95-1.75)
GCST90277411	Triacylglycerol (56:5)	CP	Inverse variance weighted	25	-0.00690839	0.0664244	0.917166	-0.1371	0.123283	0.993115	0.871883	1.1312	0.99 (0.87-1.13)
GCST90277411	Triacylglycerol (56:5)	CP	Weighted median	25	0.0481919	0.075144	0.52131	-0.0990903	0.195474	1.04937	0.905661	1.21589	1.05 (0.91-1.22)
GCST90277411	Triacylglycerol (56:5)	CP	MR Egger	25	0.215363	0.180219	0.244263	-0.137867	0.568592	1.24031	0.871215	1.76578	1.24 (0.87-1.77)
GCST90277411	Triacylglycerol (56:5)	CP	Weighted mode	25	0.124911	0.145591	0.399402	-0.160447	0.410269	1.13305	0.851763	1.50722	1.13 (0.85-1.51)
GCST90277412	Triacylglycerol (56:6)	CP	Inverse variance weighted	29	-0.0437463	0.0621626	0.481595	-0.165585	0.0780924	0.957197	0.847398	1.08122	0.96 (0.85-1.08)
GCST90277412	Triacylglycerol (56:6)	CP	Weighted median	29	-0.0500911	0.0713182	0.482454	-0.189875	0.0896925	0.951143	0.827063	1.09384	0.95 (0.83-1.09)
GCST90277412	Triacylglycerol (56:6)	CP	MR Egger	29	-0.158653	0.143355	0.278182	-0.439629	0.122323	0.853293	0.644276	1.13012	0.85 (0.64-1.13)
GCST90277412	Triacylglycerol (56:6)	CP	Weighted mode	29	-0.182737	0.098849	0.0750951	-0.376481	0.0110072	0.832987	0.686272	1.01107	0.83 (0.69-1.01)
GCST90277413	Triacylglycerol (56:7)	CP	Inverse variance weighted	33	-0.023223	0.0536707	0.665237	-0.128418	0.0819716	0.977045	0.879486	1.08542	0.98 (0.88-1.09)
GCST90277413	Triacylglycerol (56:7)	CP	Weighted median	33	-0.0229702	0.0719132	0.749411	-0.16392	0.11798	0.977292	0.84881	1.12522	0.98 (0.85-1.13)
GCST90277413	Triacylglycerol (56:7)	CP	MR Egger	33	0.10845	0.136469	0.432838	-0.15903	0.375931	1.11455	0.852971	1.45635	1.11 (0.85-1.46)
GCST90277413	Triacylglycerol (56:7)	CP	Weighted mode	33	0.166644	0.204576	0.421333	-0.234325	0.567613	1.18133	0.791105	1.76405	1.18 (0.79-1.76)
GCST90277414	Triacylglycerol (56:8)	CP	Inverse variance weighted	33	0.0600009	0.0556237	0.280725	-0.0490216	0.169023	1.06184	0.952161	1.18415	1.06 (0.95-1.18)
GCST90277414	Triacylglycerol (56:8)	CP	Weighted median	33	0.0298475	0.0709512	0.673991	-0.109217	0.168912	1.0303	0.896536	1.18402	1.03 (0.90-1.18)
GCST90277414	Triacylglycerol (56:8)	CP	MR Egger	33	0.148778	0.145915	0.3158	-0.137215	0.434771	1.16042	0.871783	1.54461	1.16 (0.87-1.54)
GCST90277414	Triacylglycerol (56:8)	CP	Weighted mode	33	-0.0236903	0.170083	0.890097	-0.357053	0.309673	0.976588	0.699735	1.36298	0.98 (0.70-1.36)
GCST90277415	Triacylglycerol (58:7)	CP	Inverse variance weighted	24	0.00368568	0.0534277	0.945002	-0.101033	0.108404	1.00369	0.903904	1.1145	1.00 (0.90-1.11)
GCST90277415	Triacylglycerol (58:7)	CP	Weighted median	24	-0.0202854	0.0707695	0.774387	-0.158994	0.118423	0.979919	0.853002	1.12572	0.98 (0.85-1.13)
GCST90277415	Triacylglycerol (58:7)	CP	MR Egger	24	0.047835	0.168298	0.778894	-0.28203	0.3777	1.049	0.754251	1.45892	1.05 (0.75-1.46)
GCST90277415	Triacylglycerol (58:7)	CP	Weighted mode	24	-0.0306332	0.205428	0.88276	-0.433273	0.372006	0.969831	0.648383	1.45064	0.97 (0.65-1.45)
GCST90277416	Triacylglycerol (58:8)	CP	Inverse variance weighted	31	-0.0442064	0.0487882	0.364889	-0.139831	0.0514184	0.956756	0.869505	1.05276	0.96 (0.87-1.05)
GCST90277416	Triacylglycerol (58:8)	CP	Weighted median	31	-0.0261423	0.0686336	0.70328	-0.160664	0.108379	0.974196	0.851578	1.11447	0.97 (0.85-1.11)
GCST90277416	Triacylglycerol (58:8)	CP	MR Egger	31	-0.0492409	0.114809	0.671169	-0.274266	0.175785	0.951952	0.76013	1.19218	0.95 (0.76-1.19)
GCST90277416	Triacylglycerol (58:8)	CP	Weighted mode	31	-0.003219	0.139873	0.981792	-0.27737	0.270932	0.996786	0.757774	1.31119	1.00 (0.76-1.31)

## Sheet: Sensitivity analyses and meta
exposure	source	number of used SNPs	IVW			Weighted median		MR-Egger			MR-PRESSO
			Cochran's Q pval	OR (95%CI)	pval	OR (95%CI)	pval	OR (95%CI)	pval	P intercept	global_test_pval
Sterol ester (27:1/20:4)	FinnGen	62	0.39576	0.91(0.87, 0.95)	8.88506e-05	0.91(0.85, 0.98)	0.00798958	0.94(0.87, 1.02)	0.12927	0.246942	0.432
	Sakaue et al.	60	0.523576	0.90(0.84, 0.96)	0.00207255	0.88(0.80, 0.96)	0.00645849	0.87(0.78, 0.98)	0.0192395	0.54723	0.528
	Meta-analysis			0.91(0.87, 0.94)	6.63443e-07	0.90(0.85, 0.95)	0.000183889	0.92(0.87, 0.98)	0.00833049
Phosphatidylcholine (20:4_0:0)	FinnGen	39	0.539289	0.89(0.84, 0.94)	9.73863e-05	0.90(0.83, 0.98)	0.0126714	0.88(0.80, 0.97)	0.0142091	0.746066	0.638
	Sakaue et al.	40	0.684136	0.83(0.76, 0.90)	1.42645e-05	0.84(0.75, 0.94)	0.00269691	0.78(0.68, 0.90)	0.00124644	0.278413	0.767
	Meta-analysis			0.87(0.83, 0.91)	1.17133e-08	0.88(0.82, 0.94)	0.00016968	0.85(0.78, 0.92)	3.95516e-05
Phosphatidylcholine (16:0_22:5)	FinnGen	37	0.300981	0.88(0.82, 0.95)	0.000629443	0.88(0.79, 0.97)	0.00936548	0.89(0.77, 1.02)	0.0958521	0.90235	0.322
	Sakaue et al.	36	0.38414	0.86(0.78, 0.96)	0.00573699	0.81(0.70, 0.94)	0.0049908	0.76(0.63, 0.91)	0.00620834	0.11398	0.368
	Meta-analysis			0.87(0.82, 0.93)	1.15046e-05	0.86(0.79, 0.93)	0.000188674	0.84(0.75, 0.94)	0.0018361
Phosphatidylcholine (17:0_20:4)	FinnGen	39	0.387398	0.89(0.84, 0.95)	0.000175662	0.90(0.83, 0.98)	0.0132343	0.92(0.83, 1.01)	0.0883897	0.552001	0.463
	Sakaue et al.	42	0.258472	0.83(0.76, 0.91)	7.18066e-05	0.84(0.75, 0.95)	0.00434609	0.83(0.72, 0.97)	0.0225596	0.978888	0.308
	Meta-analysis			0.87(0.83, 0.92)	1.04862e-07	0.88(0.82, 0.94)	0.000240218	0.89(0.82, 0.97)	0.00555879
Phosphatidylcholine (18:0_20:4)	FinnGen	49	0.199645	0.92(0.87, 0.97)	0.00169657	0.91(0.85, 0.97)	0.00599089	0.92(0.85, 1.00)	0.0466769	0.948198	0.224
	Sakaue et al.	48	0.118048	0.90(0.84, 0.97)	0.00850555	0.89(0.80, 0.98)	0.0181974	0.88(0.78, 0.99)	0.041122	0.591951	0.148
	Meta-analysis			0.91(0.88, 0.95)	4.02244e-05	0.90(0.86, 0.96)	0.000329105	0.91(0.85, 0.97)	0.00403024
Phosphatidylcholine (O-16:0_20:4)	FinnGen	35	0.225912	0.87(0.80, 0.94)	0.000694749	0.86(0.77, 0.97)	0.010287	0.89(0.76, 1.03)	0.123477	0.779502	0.28
	Sakaue et al.	35	0.757131	0.79(0.71, 0.88)	1.54701e-05	0.77(0.66, 0.91)	0.00152036	0.79(0.65, 0.95)	0.0176702	0.92408	0.792
	Meta-analysis			0.84(0.79, 0.90)	1.0283e-07	0.83(0.76, 0.91)	8.37128e-05	0.85(0.75, 0.95)	0.00525281
Phosphatidylcholine (O-16:1_20:4)	FinnGen	31	0.527212	0.89(0.83, 0.95)	0.00078505	0.87(0.79, 0.97)	0.0118617	0.81(0.71, 0.93)	0.00652524	0.155684	0.576
	Sakaue et al.	31	0.107233	0.82(0.73, 0.92)	0.00078128	0.80(0.69, 0.93)	0.00270161	0.79(0.62, 1.00)	0.0608229	0.721555	0.148
	Meta-analysis			0.87(0.82, 0.92)	4.0433e-06	0.85(0.78, 0.92)	0.000142228	0.81(0.72, 0.91)	0.000449697
Phosphatidylethanolamine (O-18:1_20:4)	FinnGen	30	0.720962	0.87(0.79, 0.95)	0.00160801	0.81(0.71, 0.92)	0.00172072	0.80(0.65, 0.99)	0.0490512	0.449863	0.723
	Sakaue et al.	29	0.216747	0.93(0.89, 0.97)	0.000890025	0.92(0.88, 0.97)	0.00260185	0.88(0.83, 0.94)	0.000541202	0.374699	0.426
	Meta-analysis			0.92(0.88, 0.95)	1.45152e-05	0.91(0.86, 0.95)	0.0387571	0.88(0.82, 0.93)	3.61093e-05

## Sheet: Reverse MR
exposure	id.outcome	outcome	method	nsnp	b	se	pval	lo_ci	up_ci	or	or_lci95	or_uci95
CP	GCST90277238	Sterol ester (27:1/14:0)	Inverse variance weighted	28	0.0326464	0.0280648	0.244728	-0.0223607	0.0876534	1.03319	0.977887	1.09161
CP	GCST90277238	Sterol ester (27:1/14:0)	Weighted median	28	0.0358474	0.0386494	0.353665	-0.0399053	0.1116	1.0365	0.96088	1.11807
CP	GCST90277238	Sterol ester (27:1/14:0)	MR Egger	28	0.0139326	0.059566	0.816894	-0.102817	0.130682	1.01403	0.902292	1.13961
CP	GCST90277238	Sterol ester (27:1/14:0)	Weighted mode	28	0.0247652	0.0586404	0.676133	-0.0901699	0.1397	1.02507	0.913776	1.14993
CP	GCST90277239	Sterol ester (27:1/15:0)	Inverse variance weighted	28	-0.0336725	0.0301848	0.264617	-0.0928348	0.0254897	0.966888	0.911344	1.02582
CP	GCST90277239	Sterol ester (27:1/15:0)	Weighted median	28	-0.0175769	0.042449	0.678822	-0.100777	0.0656231	0.982577	0.904135	1.06782
CP	GCST90277239	Sterol ester (27:1/15:0)	MR Egger	28	-0.0417171	0.0644505	0.523129	-0.16804	0.0846058	0.959141	0.84532	1.08829
CP	GCST90277239	Sterol ester (27:1/15:0)	Weighted mode	28	-0.0110313	0.0640623	0.864567	-0.136593	0.114531	0.989029	0.872325	1.12135
CP	GCST90277240	Sterol ester (27:1/16:0)	Inverse variance weighted	28	-0.00614824	0.0266789	0.81774	-0.058439	0.0461425	0.993871	0.943236	1.04722
CP	GCST90277240	Sterol ester (27:1/16:0)	Weighted median	28	-0.0401495	0.0375562	0.285046	-0.11376	0.0334607	0.960646	0.892472	1.03403
CP	GCST90277240	Sterol ester (27:1/16:0)	MR Egger	28	-0.0459276	0.0557005	0.417131	-0.155101	0.0632454	0.955111	0.856329	1.06529
CP	GCST90277240	Sterol ester (27:1/16:0)	Weighted mode	28	-0.0486123	0.0600199	0.425057	-0.166251	0.0690266	0.95255	0.846833	1.07146
CP	GCST90277241	Sterol ester (27:1/16:1)	Inverse variance weighted	28	0.0440501	0.0294372	0.134548	-0.0136469	0.101747	1.04503	0.986446	1.1071
CP	GCST90277241	Sterol ester (27:1/16:1)	Weighted median	28	0.0539923	0.0396732	0.173537	-0.0237672	0.131752	1.05548	0.976513	1.14083
CP	GCST90277241	Sterol ester (27:1/16:1)	MR Egger	28	0.0636517	0.0624868	0.317758	-0.0588223	0.186126	1.06572	0.942874	1.20457
CP	GCST90277241	Sterol ester (27:1/16:1)	Weighted mode	28	0.0440281	0.060904	0.475951	-0.0753437	0.1634	1.04501	0.927425	1.17751
CP	GCST90277242	Sterol ester (27:1/17:0)	Inverse variance weighted	28	-0.0302414	0.0295374	0.305914	-0.0881346	0.0276519	0.970211	0.915638	1.02804
CP	GCST90277242	Sterol ester (27:1/17:0)	Weighted median	28	-0.0424284	0.0403784	0.293364	-0.12157	0.0367132	0.958459	0.885529	1.0374
CP	GCST90277242	Sterol ester (27:1/17:0)	MR Egger	28	-0.041694	0.0627886	0.512512	-0.16476	0.0813717	0.959163	0.848097	1.08477
CP	GCST90277242	Sterol ester (27:1/17:0)	Weighted mode	28	-0.103345	0.0717564	0.161301	-0.243988	0.0372975	0.901816	0.783497	1.038
CP	GCST90277243	Sterol ester (27:1/17:1)	Inverse variance weighted	28	0.0272723	0.0290881	0.348462	-0.0297404	0.084285	1.02765	0.970697	1.08794
CP	GCST90277243	Sterol ester (27:1/17:1)	Weighted median	28	0.0317217	0.039469	0.421563	-0.0456374	0.109081	1.03223	0.955388	1.11525
CP	GCST90277243	Sterol ester (27:1/17:1)	MR Egger	28	0.0473372	0.0617191	0.450003	-0.0736322	0.168307	1.04848	0.929013	1.1833
CP	GCST90277243	Sterol ester (27:1/17:1)	Weighted mode	28	0.0313819	0.0624327	0.619284	-0.0909861	0.15375	1.03188	0.91303	1.1662
CP	GCST90277244	Sterol ester (27:1/18:0)	Inverse variance weighted	28	-0.0261711	0.0267833	0.328497	-0.0786664	0.0263241	0.974168	0.924348	1.02667
CP	GCST90277244	Sterol ester (27:1/18:0)	Weighted median	28	-0.00546728	0.0389016	0.888233	-0.0817145	0.0707799	0.994548	0.921535	1.07334
CP	GCST90277244	Sterol ester (27:1/18:0)	MR Egger	28	-0.0714514	0.0559237	0.21266	-0.181062	0.038159	0.931042	0.834384	1.0389
CP	GCST90277244	Sterol ester (27:1/18:0)	Weighted mode	28	0.0417598	0.0718092	0.565701	-0.0989862	0.182506	1.04264	0.905755	1.20022
CP	GCST90277245	Sterol ester (27:1/18:1)	Inverse variance weighted	28	0.0139437	0.0277537	0.615381	-0.0404535	0.0683409	1.01404	0.960354	1.07073
CP	GCST90277245	Sterol ester (27:1/18:1)	Weighted median	28	0.0169369	0.0398235	0.670619	-0.0611172	0.094991	1.01708	0.940713	1.09965
CP	GCST90277245	Sterol ester (27:1/18:1)	MR Egger	28	0.0343543	0.0588738	0.564568	-0.0810383	0.149747	1.03495	0.922158	1.16154
CP	GCST90277245	Sterol ester (27:1/18:1)	Weighted mode	28	0.0258203	0.0587687	0.663901	-0.0893664	0.141007	1.02616	0.91451	1.15143
CP	GCST90277246	Sterol ester (27:1/18:2)	Inverse variance weighted	28	-0.0533273	0.0267337	0.0460691	-0.105725	-0.000929249	0.94807	0.899672	0.999071
CP	GCST90277246	Sterol ester (27:1/18:2)	Weighted median	28	-0.044499	0.0382325	0.244463	-0.119435	0.0304367	0.956477	0.887422	1.0309
CP	GCST90277246	Sterol ester (27:1/18:2)	MR Egger	28	-0.075741	0.0558154	0.186449	-0.185139	0.0336572	0.927056	0.830989	1.03423
CP	GCST90277246	Sterol ester (27:1/18:2)	Weighted mode	28	-0.0242356	0.0788682	0.760979	-0.178817	0.130346	0.976056	0.836259	1.13922
CP	GCST90277247	Sterol ester (27:1/18:3)	Inverse variance weighted	28	0.0441475	0.0267344	0.0986697	-0.00825189	0.0965468	1.04514	0.991782	1.10136
CP	GCST90277247	Sterol ester (27:1/18:3)	Weighted median	28	0.0314027	0.0382266	0.411368	-0.0435214	0.106327	1.0319	0.957412	1.11219
CP	GCST90277247	Sterol ester (27:1/18:3)	MR Egger	28	0.0131775	0.0558195	0.815225	-0.0962286	0.122584	1.01326	0.908256	1.13041
CP	GCST90277247	Sterol ester (27:1/18:3)	Weighted mode	28	-0.012883	0.0650309	0.844447	-0.140343	0.114578	0.9872	0.86906	1.1214
CP	GCST90277248	Sterol ester (27:1/20:2)	Inverse variance weighted	28	-0.0340928	0.0296279	0.249855	-0.0921635	0.0239778	0.966482	0.911956	1.02427
CP	GCST90277248	Sterol ester (27:1/20:2)	Weighted median	28	-0.039461	0.0387465	0.308469	-0.115404	0.0364821	0.961307	0.891006	1.03716
CP	GCST90277248	Sterol ester (27:1/20:2)	MR Egger	28	0.00160227	0.0617378	0.979493	-0.119404	0.122608	1.0016	0.887449	1.13044
CP	GCST90277248	Sterol ester (27:1/20:2)	Weighted mode	28	-0.0486924	0.0671563	0.474652	-0.180319	0.082934	0.952474	0.835004	1.08647
CP	GCST90277249	Sterol ester (27:1/20:3)	Inverse variance weighted	28	0.019993	0.0267521	0.454855	-0.032441	0.0724271	1.02019	0.96808	1.07511
CP	GCST90277249	Sterol ester (27:1/20:3)	Weighted median	28	0.00809145	0.0385865	0.833905	-0.0675381	0.083721	1.00812	0.934692	1.08733
CP	GCST90277249	Sterol ester (27:1/20:3)	MR Egger	28	-0.0119552	0.0558543	0.832183	-0.12143	0.0975192	0.988116	0.885653	1.10243
CP	GCST90277249	Sterol ester (27:1/20:3)	Weighted mode	28	0.00314748	0.0575702	0.956802	-0.10969	0.115985	1.00315	0.896112	1.12298
CP	GCST90277250	Sterol ester (27:1/20:4)	Inverse variance weighted	28	-0.0142295	0.0264911	0.591169	-0.066152	0.037693	0.985871	0.935989	1.03841
CP	GCST90277250	Sterol ester (27:1/20:4)	Weighted median	28	-0.0589366	0.0374812	0.115851	-0.1324	0.0145266	0.942767	0.875991	1.01463
CP	GCST90277250	Sterol ester (27:1/20:4)	MR Egger	28	-0.117431	0.0552914	0.0433571	-0.225802	-0.00905999	0.889202	0.797876	0.990981
CP	GCST90277250	Sterol ester (27:1/20:4)	Weighted mode	28	-0.0824966	0.0538443	0.137124	-0.188032	0.0230383	0.920815	0.828589	1.02331
CP	GCST90277251	Sterol ester (27:1/20:5)	Inverse variance weighted	28	-0.0443753	0.0267463	0.0970921	-0.0967981	0.0080475	0.956595	0.907739	1.00808
CP	GCST90277251	Sterol ester (27:1/20:5)	Weighted median	28	-0.039748	0.0371344	0.284448	-0.112531	0.0330354	0.961032	0.893569	1.03359
CP	GCST90277251	Sterol ester (27:1/20:5)	MR Egger	28	-0.0932292	0.0558426	0.107017	-0.202681	0.0162224	0.910985	0.816539	1.01635
CP	GCST90277251	Sterol ester (27:1/20:5)	Weighted mode	28	-0.0653037	0.0659341	0.330753	-0.194535	0.0639272	0.936783	0.823218	1.06601
CP	GCST90277252	Sterol ester (27:1/22:6)	Inverse variance weighted	28	-0.0866344	0.0269976	0.00133215	-0.13955	-0.0337191	0.917012	0.86975	0.966843
CP	GCST90277252	Sterol ester (27:1/22:6)	Weighted median	28	-0.08313	0.0397275	0.0363936	-0.160996	-0.005264	0.920232	0.851295	0.99475
CP	GCST90277252	Sterol ester (27:1/22:6)	MR Egger	28	-0.101631	0.0573474	0.0880809	-0.214032	0.0107697	0.903363	0.807323	1.01083
CP	GCST90277252	Sterol ester (27:1/22:6)	Weighted mode	28	-0.0930744	0.059259	0.127914	-0.209222	0.0230733	0.911126	0.811215	1.02334
CP	GCST90277253	Ceramide (d40:1)	Inverse variance weighted	28	0.0392935	0.0268354	0.143127	-0.0133038	0.0918909	1.04008	0.986784	1.09625
CP	GCST90277253	Ceramide (d40:1)	Weighted median	28	0.0429936	0.0396909	0.278715	-0.0348006	0.120788	1.04393	0.965798	1.12839
CP	GCST90277253	Ceramide (d40:1)	MR Egger	28	0.00694258	0.056048	0.902372	-0.102911	0.116797	1.00697	0.902207	1.12389
CP	GCST90277253	Ceramide (d40:1)	Weighted mode	28	0.0289012	0.0628302	0.649207	-0.094246	0.152048	1.02932	0.910059	1.16422
CP	GCST90277254	Ceramide (d40:2)	Inverse variance weighted	28	0.0427184	0.0344446	0.214899	-0.024793	0.11023	1.04364	0.975512	1.11653
CP	GCST90277254	Ceramide (d40:2)	Weighted median	28	0.0204912	0.0427854	0.631989	-0.0633682	0.104351	1.0207	0.938598	1.10999
CP	GCST90277254	Ceramide (d40:2)	MR Egger	28	0.0101647	0.0725345	0.889633	-0.132003	0.152332	1.01022	0.876338	1.16455
CP	GCST90277254	Ceramide (d40:2)	Weighted mode	28	-0.0243055	0.0645649	0.709524	-0.150853	0.102242	0.975988	0.859974	1.10765
CP	GCST90277255	Ceramide (d42:1)	Inverse variance weighted	28	0.00918465	0.0267044	0.730893	-0.043156	0.0615253	1.00923	0.957762	1.06346
CP	GCST90277255	Ceramide (d42:1)	Weighted median	28	-0.0224223	0.0377239	0.552259	-0.0963611	0.0515165	0.977827	0.908136	1.05287
CP	GCST90277255	Ceramide (d42:1)	MR Egger	28	-0.0433059	0.0557648	0.444414	-0.152605	0.0659932	0.957618	0.858469	1.06822
CP	GCST90277255	Ceramide (d42:1)	Weighted mode	28	-0.0308006	0.055	0.580089	-0.138601	0.0769994	0.969669	0.870576	1.08004
CP	GCST90277256	Ceramide (d42:2)	Inverse variance weighted	28	0.0332233	0.0267024	0.213424	-0.0191134	0.08556	1.03378	0.981068	1.08933
CP	GCST90277256	Ceramide (d42:2)	Weighted median	28	0.025071	0.038687	0.516954	-0.0507555	0.100897	1.02539	0.950511	1.10616
CP	GCST90277256	Ceramide (d42:2)	MR Egger	28	-0.0654325	0.0557718	0.251345	-0.174745	0.0438802	0.936662	0.839671	1.04486
CP	GCST90277256	Ceramide (d42:2)	Weighted mode	28	0.0210845	0.0754608	0.78206	-0.126819	0.168988	1.02131	0.880893	1.18411
CP	GCST90277257	cholesterol	Inverse variance weighted	28	-0.00168605	0.0267839	0.949806	-0.0541825	0.0508104	0.998315	0.947259	1.05212
CP	GCST90277257	cholesterol	Weighted median	28	-0.00915507	0.0382679	0.810922	-0.0841602	0.06585	0.990887	0.919284	1.06807
CP	GCST90277257	cholesterol	MR Egger	28	-0.0261028	0.0559158	0.644514	-0.135698	0.0834922	0.974235	0.873106	1.08708
CP	GCST90277257	cholesterol	Weighted mode	28	-0.000428233	0.0620538	0.994545	-0.122054	0.121197	0.999572	0.885101	1.12885
CP	GCST90277258	Diacylglycerol (16:0_18:1)	Inverse variance weighted	28	0.0691039	0.0285545	0.0155174	0.0131371	0.125071	1.07155	1.01322	1.13323
CP	GCST90277258	Diacylglycerol (16:0_18:1)	Weighted median	28	0.0436639	0.0389398	0.262152	-0.032658	0.119986	1.04463	0.967869	1.12748
CP	GCST90277258	Diacylglycerol (16:0_18:1)	MR Egger	28	0.0566087	0.0596624	0.35145	-0.0603296	0.173547	1.05824	0.941454	1.18952
CP	GCST90277258	Diacylglycerol (16:0_18:1)	Weighted mode	28	0.0277615	0.0625025	0.660462	-0.0947433	0.150266	1.02815	0.909606	1.16214
CP	GCST90277259	Diacylglycerol (16:0_18:2)	Inverse variance weighted	28	0.043656	0.0291152	0.133763	-0.0134097	0.100722	1.04462	0.98668	1.10597
CP	GCST90277259	Diacylglycerol (16:0_18:2)	Weighted median	28	0.03769	0.0405629	0.352799	-0.0418133	0.117193	1.03841	0.959049	1.12434
CP	GCST90277259	Diacylglycerol (16:0_18:2)	MR Egger	28	-0.00227658	0.0609284	0.970479	-0.121696	0.117143	0.997726	0.885417	1.12428
CP	GCST90277259	Diacylglycerol (16:0_18:2)	Weighted mode	28	0.0184129	0.0586714	0.756061	-0.0965829	0.133409	1.01858	0.907935	1.14272
CP	GCST90277260	Diacylglycerol (16:1_18:1)	Inverse variance weighted	28	0.0402364	0.0287156	0.161152	-0.0160461	0.0965189	1.04106	0.984082	1.10133
CP	GCST90277260	Diacylglycerol (16:1_18:1)	Weighted median	28	0.0216162	0.041873	0.605691	-0.0604547	0.103687	1.02185	0.941336	1.10925
CP	GCST90277260	Diacylglycerol (16:1_18:1)	MR Egger	28	0.0338352	0.0599784	0.577505	-0.0837225	0.151393	1.03441	0.919686	1.16345
CP	GCST90277260	Diacylglycerol (16:1_18:1)	Weighted mode	28	-0.00590991	0.0644427	0.927607	-0.132218	0.120398	0.994108	0.87615	1.12795
CP	GCST90277261	Diacylglycerol (18:1_18:1)	Inverse variance weighted	28	0.0303547	0.0272708	0.265672	-0.0230961	0.0838055	1.03082	0.977169	1.08742
CP	GCST90277261	Diacylglycerol (18:1_18:1)	Weighted median	28	-0.00234489	0.0382555	0.951124	-0.0773258	0.072636	0.997658	0.925588	1.07534
CP	GCST90277261	Diacylglycerol (18:1_18:1)	MR Egger	28	-0.0410477	0.0569777	0.477695	-0.152724	0.0706285	0.959783	0.858367	1.07318
CP	GCST90277261	Diacylglycerol (18:1_18:1)	Weighted mode	28	-0.0247949	0.0583181	0.674085	-0.139098	0.0895086	0.97551	0.870142	1.09364
CP	GCST90277262	Diacylglycerol (18:1_18:2)	Inverse variance weighted	28	0.015536	0.0329276	0.637053	-0.0490021	0.0800741	1.01566	0.952179	1.08337
CP	GCST90277262	Diacylglycerol (18:1_18:2)	Weighted median	28	-0.0244106	0.0414005	0.555445	-0.105555	0.0567343	0.975885	0.899825	1.05837
CP	GCST90277262	Diacylglycerol (18:1_18:2)	MR Egger	28	-0.0945896	0.0655705	0.161083	-0.223108	0.0339286	0.909746	0.800029	1.03451
CP	GCST90277262	Diacylglycerol (18:1_18:2)	Weighted mode	28	-0.0256019	0.0637203	0.691005	-0.150494	0.0992899	0.974723	0.860283	1.10439
CP	GCST90277263	Diacylglycerol (18:1_18:3)	Inverse variance weighted	28	0.0295436	0.0279542	0.290576	-0.0252466	0.0843338	1.02998	0.975069	1.08799
CP	GCST90277263	Diacylglycerol (18:1_18:3)	Weighted median	28	0.00153564	0.0394445	0.968945	-0.0757756	0.0788469	1.00154	0.927024	1.08204
CP	GCST90277263	Diacylglycerol (18:1_18:3)	MR Egger	28	-0.0396952	0.0584609	0.503135	-0.154279	0.0748881	0.961082	0.857033	1.07776
CP	GCST90277263	Diacylglycerol (18:1_18:3)	Weighted mode	28	-0.0153914	0.0617344	0.805003	-0.136391	0.105608	0.984726	0.872502	1.11139
CP	GCST90277264	Phosphatidylcholine (16:0_0:0)	Inverse variance weighted	28	-0.013321	0.0267738	0.618809	-0.0657976	0.0391556	0.986767	0.93632	1.03993
CP	GCST90277264	Phosphatidylcholine (16:0_0:0)	Weighted median	28	-0.000527103	0.0374336	0.988765	-0.073897	0.0728428	0.999473	0.928767	1.07556
CP	GCST90277264	Phosphatidylcholine (16:0_0:0)	MR Egger	28	-0.0343949	0.0559033	0.543734	-0.143965	0.0751757	0.96619	0.865918	1.07807
CP	GCST90277264	Phosphatidylcholine (16:0_0:0)	Weighted mode	28	-0.0107023	0.0581987	0.855472	-0.124772	0.103367	0.989355	0.882698	1.1089
CP	GCST90277265	Phosphatidylcholine (18:0_0:0)	Inverse variance weighted	28	-0.0388555	0.0267629	0.146545	-0.0913108	0.0135998	0.96189	0.912734	1.01369
CP	GCST90277265	Phosphatidylcholine (18:0_0:0)	Weighted median	28	-0.0562642	0.0391183	0.150346	-0.132936	0.0204077	0.945289	0.875521	1.02062
CP	GCST90277265	Phosphatidylcholine (18:0_0:0)	MR Egger	28	-0.0663151	0.0558771	0.246036	-0.175834	0.043204	0.935836	0.838757	1.04415
CP	GCST90277265	Phosphatidylcholine (18:0_0:0)	Weighted mode	28	-0.0441576	0.0565145	0.441395	-0.154926	0.0666109	0.956803	0.856478	1.06888
CP	GCST90277266	Phosphatidylcholine (18:1_0:0)	Inverse variance weighted	28	-0.015757	0.026761	0.555991	-0.0682086	0.0366945	0.984366	0.934066	1.03738
CP	GCST90277266	Phosphatidylcholine (18:1_0:0)	Weighted median	28	-0.0128874	0.0373247	0.729886	-0.0860438	0.0602691	0.987195	0.917554	1.06212
CP	GCST90277266	Phosphatidylcholine (18:1_0:0)	MR Egger	28	0.0216303	0.0558768	0.701827	-0.0878882	0.131149	1.02187	0.915863	1.14014
CP	GCST90277266	Phosphatidylcholine (18:1_0:0)	Weighted mode	28	-0.00825245	0.055885	0.883702	-0.117787	0.101282	0.991782	0.888885	1.10659
CP	GCST90277267	Phosphatidylcholine (18:2_0:0)	Inverse variance weighted	28	-0.0615224	0.0267403	0.0214064	-0.113933	-0.00911145	0.940332	0.892317	0.99093
CP	GCST90277267	Phosphatidylcholine (18:2_0:0)	Weighted median	28	-0.0507031	0.0381019	0.18328	-0.125383	0.0239766	0.950561	0.882159	1.02427
CP	GCST90277267	Phosphatidylcholine (18:2_0:0)	MR Egger	28	-0.0417121	0.0558371	0.461746	-0.151153	0.0677286	0.959146	0.859716	1.07007
CP	GCST90277267	Phosphatidylcholine (18:2_0:0)	Weighted mode	28	-0.0620421	0.061009	0.318211	-0.18162	0.0575354	0.939843	0.833918	1.05922
CP	GCST90277268	Phosphatidylcholine (20:4_0:0)	Inverse variance weighted	28	-0.0127455	0.0284813	0.65451	-0.0685688	0.0430778	0.987335	0.933729	1.04402
CP	GCST90277268	Phosphatidylcholine (20:4_0:0)	Weighted median	28	-0.0537528	0.0404561	0.183957	-0.133047	0.0255412	0.947666	0.875424	1.02587
CP	GCST90277268	Phosphatidylcholine (20:4_0:0)	MR Egger	28	-0.113223	0.0593329	0.0674558	-0.229516	0.00306919	0.892951	0.794919	1.00307
CP	GCST90277268	Phosphatidylcholine (20:4_0:0)	Weighted mode	28	-0.087439	0.069065	0.216314	-0.222806	0.0479284	0.916275	0.80027	1.0491
CP	GCST90277269	Phosphatidylethanolamine (18:0_0:0)	Inverse variance weighted	28	-0.0366434	0.0286572	0.201009	-0.0928115	0.0195247	0.96402	0.911365	1.01972
CP	GCST90277269	Phosphatidylethanolamine (18:0_0:0)	Weighted median	28	-0.0673939	0.0420404	0.108918	-0.149793	0.0150053	0.934827	0.860886	1.01512
CP	GCST90277269	Phosphatidylethanolamine (18:0_0:0)	MR Egger	28	-0.0860491	0.0597945	0.162059	-0.203246	0.0311482	0.917549	0.816077	1.03164
CP	GCST90277269	Phosphatidylethanolamine (18:0_0:0)	Weighted mode	28	-0.0703598	0.0603489	0.253857	-0.188644	0.047924	0.932058	0.828082	1.04909
CP	GCST90277270	Phosphatidylethanolamine (18:1_0:0)	Inverse variance weighted	28	0.0490116	0.0315727	0.120581	-0.0128709	0.110894	1.05023	0.987212	1.11728
CP	GCST90277270	Phosphatidylethanolamine (18:1_0:0)	Weighted median	28	0.0152145	0.0453537	0.737275	-0.0736787	0.104108	1.01533	0.92897	1.10972
CP	GCST90277270	Phosphatidylethanolamine (18:1_0:0)	MR Egger	28	0.0101779	0.0659266	0.8785	-0.119038	0.139394	1.01023	0.887774	1.14958
CP	GCST90277270	Phosphatidylethanolamine (18:1_0:0)	Weighted mode	28	-0.0133673	0.0662581	0.841628	-0.143233	0.116499	0.986722	0.866552	1.12356
CP	GCST90277271	Phosphatidylethanolamine (18:2_0:0)	Inverse variance weighted	28	0.028225	0.02729	0.301015	-0.0252635	0.0817134	1.02863	0.975053	1.08514
CP	GCST90277271	Phosphatidylethanolamine (18:2_0:0)	Weighted median	28	0.0172822	0.037537	0.645226	-0.0562903	0.0908548	1.01743	0.945265	1.09511
CP	GCST90277271	Phosphatidylethanolamine (18:2_0:0)	MR Egger	28	0.0410164	0.0569658	0.477937	-0.0706365	0.152669	1.04187	0.931801	1.16494
CP	GCST90277271	Phosphatidylethanolamine (18:2_0:0)	Weighted mode	28	0.0279697	0.0567189	0.625909	-0.0831994	0.139139	1.02836	0.920168	1.14928
CP	GCST90277272	Phosphatidylcholine (14:0_16:0)	Inverse variance weighted	28	0.0206611	0.030548	0.49882	-0.039213	0.0805353	1.02088	0.961546	1.08387
CP	GCST90277272	Phosphatidylcholine (14:0_16:0)	Weighted median	28	0.0269398	0.0424472	0.525646	-0.0562567	0.110136	1.02731	0.945296	1.11643
CP	GCST90277272	Phosphatidylcholine (14:0_16:0)	MR Egger	28	0.0599723	0.0639588	0.357042	-0.0653869	0.185332	1.06181	0.936705	1.20362
CP	GCST90277272	Phosphatidylcholine (14:0_16:0)	Weighted mode	28	0.0350676	0.0606608	0.567992	-0.0838275	0.153963	1.03569	0.91959	1.16645
CP	GCST90277273	Phosphatidylcholine (14:0_18:1)	Inverse variance weighted	28	0.0484661	0.0309237	0.117049	-0.0121443	0.109076	1.04966	0.987929	1.11525
CP	GCST90277273	Phosphatidylcholine (14:0_18:1)	Weighted median	28	0.0650358	0.0399055	0.103155	-0.013179	0.143251	1.0672	0.986907	1.15402
CP	GCST90277273	Phosphatidylcholine (14:0_18:1)	MR Egger	28	0.0595044	0.0658057	0.374168	-0.0694747	0.188484	1.06131	0.932884	1.20742
CP	GCST90277273	Phosphatidylcholine (14:0_18:1)	Weighted mode	28	0.0658837	0.0644879	0.316017	-0.0605126	0.19228	1.0681	0.941282	1.21201
CP	GCST90277274	Phosphatidylcholine (14:0_18:2)	Inverse variance weighted	28	0.0393763	0.0333401	0.237583	-0.0259703	0.104723	1.04016	0.974364	1.1104
CP	GCST90277274	Phosphatidylcholine (14:0_18:2)	Weighted median	28	0.0468431	0.0412546	0.256182	-0.034016	0.127702	1.04796	0.966556	1.13621
CP	GCST90277274	Phosphatidylcholine (14:0_18:2)	MR Egger	28	0.0551148	0.0707391	0.442938	-0.0835337	0.193763	1.05666	0.91986	1.21381
CP	GCST90277274	Phosphatidylcholine (14:0_18:2)	Weighted mode	28	0.0263343	0.0605254	0.666951	-0.0922954	0.144964	1.02668	0.911836	1.156
CP	GCST90277275	Phosphatidylcholine (15:0_18:1)	Inverse variance weighted	28	0.0397773	0.0295133	0.17773	-0.0180687	0.0976233	1.04058	0.982094	1.10255
CP	GCST90277275	Phosphatidylcholine (15:0_18:1)	Weighted median	28	0.0627809	0.0424292	0.138963	-0.0203803	0.145942	1.06479	0.979826	1.15713
CP	GCST90277275	Phosphatidylcholine (15:0_18:1)	MR Egger	28	0.104399	0.0611756	0.0998248	-0.0155052	0.224303	1.11004	0.984614	1.25145
CP	GCST90277275	Phosphatidylcholine (15:0_18:1)	Weighted mode	28	0.0824224	0.0609287	0.18735	-0.0369979	0.201843	1.08591	0.963678	1.22366
CP	GCST90277276	Phosphatidylcholine (15:0_18:2)	Inverse variance weighted	28	0.00651108	0.027755	0.814526	-0.0478887	0.0609108	1.00653	0.95324	1.0628
CP	GCST90277276	Phosphatidylcholine (15:0_18:2)	Weighted median	28	-0.00328537	0.0380977	0.931279	-0.077957	0.0713862	0.99672	0.925004	1.074
CP	GCST90277276	Phosphatidylcholine (15:0_18:2)	MR Egger	28	0.0408046	0.0577989	0.486482	-0.0724812	0.15409	1.04165	0.930083	1.1666
CP	GCST90277276	Phosphatidylcholine (15:0_18:2)	Weighted mode	28	-0.0136025	0.065641	0.837389	-0.142259	0.115054	0.98649	0.867397	1.12193
CP	GCST90277277	Phosphatidylcholine (16:0_16:0)	Inverse variance weighted	28	0.0234467	0.0331119	0.47888	-0.0414526	0.0883461	1.02372	0.959395	1.09237
CP	GCST90277277	Phosphatidylcholine (16:0_16:0)	Weighted median	28	0.0345642	0.041507	0.404995	-0.0467894	0.115918	1.03517	0.954288	1.1229
CP	GCST90277277	Phosphatidylcholine (16:0_16:0)	MR Egger	28	0.0368749	0.0703885	0.604801	-0.101087	0.174836	1.03756	0.903855	1.19105
CP	GCST90277277	Phosphatidylcholine (16:0_16:0)	Weighted mode	28	0.0422022	0.0585646	0.477343	-0.0725844	0.156989	1.04311	0.929987	1.16998
CP	GCST90277278	Phosphatidylcholine (16:0_16:1)	Inverse variance weighted	28	0.0600822	0.0293414	0.0405899	0.00257309	0.117591	1.06192	1.00258	1.12478
CP	GCST90277278	Phosphatidylcholine (16:0_16:1)	Weighted median	28	0.0482821	0.0402451	0.230256	-0.0305984	0.127163	1.04947	0.969865	1.1356
CP	GCST90277278	Phosphatidylcholine (16:0_16:1)	MR Egger	28	0.0969408	0.0618823	0.129315	-0.0243485	0.21823	1.1018	0.975946	1.24387
CP	GCST90277278	Phosphatidylcholine (16:0_16:1)	Weighted mode	28	0.0545165	0.0669453	0.422572	-0.0766963	0.185729	1.05603	0.926171	1.2041
CP	GCST90277279	Phosphatidylcholine (16:0_17:1)	Inverse variance weighted	28	0.0382818	0.0269126	0.154896	-0.014467	0.0910305	1.03902	0.985637	1.0953
CP	GCST90277279	Phosphatidylcholine (16:0_17:1)	Weighted median	28	0.0669281	0.0397807	0.0924867	-0.0110422	0.144898	1.06922	0.989019	1.15592
CP	GCST90277279	Phosphatidylcholine (16:0_17:1)	MR Egger	28	0.0923271	0.0561866	0.112377	-0.0177987	0.202453	1.09672	0.982359	1.2244
CP	GCST90277279	Phosphatidylcholine (16:0_17:1)	Weighted mode	28	0.0949353	0.0650215	0.155813	-0.0325069	0.222377	1.09959	0.968016	1.24904
CP	GCST90277280	Phosphatidylcholine (16:0_18:0)	Inverse variance weighted	28	0.00856539	0.0267721	0.749016	-0.0439079	0.0610387	1.0086	0.957042	1.06294
CP	GCST90277280	Phosphatidylcholine (16:0_18:0)	Weighted median	28	0.00016658	0.0365134	0.99636	-0.0713997	0.0717329	1.00017	0.93109	1.07437
CP	GCST90277280	Phosphatidylcholine (16:0_18:0)	MR Egger	28	0.0201386	0.0558871	0.721501	-0.0894002	0.129677	1.02034	0.91448	1.13846
CP	GCST90277280	Phosphatidylcholine (16:0_18:0)	Weighted mode	28	0.0113082	0.061435	0.855335	-0.109104	0.131721	1.01137	0.896637	1.14079
CP	GCST90277281	Phosphatidylcholine (16:0_18:1)	Inverse variance weighted	28	0.0627562	0.0300358	0.0366737	0.00388598	0.121626	1.06477	1.00389	1.12933
CP	GCST90277281	Phosphatidylcholine (16:0_18:1)	Weighted median	28	0.0965042	0.0390245	0.0134016	0.0200162	0.172992	1.10131	1.02022	1.18886
CP	GCST90277281	Phosphatidylcholine (16:0_18:1)	MR Egger	28	0.124151	0.0624148	0.057305	0.00181811	0.246484	1.13219	1.00182	1.27952
CP	GCST90277281	Phosphatidylcholine (16:0_18:1)	Weighted mode	28	0.0997306	0.0649302	0.136184	-0.0275326	0.226994	1.10487	0.972843	1.25482
CP	GCST90277282	Phosphatidylcholine (16:0_18:2)	Inverse variance weighted	28	0.00591815	0.0271667	0.827549	-0.0473286	0.0591649	1.00594	0.953774	1.06095
CP	GCST90277282	Phosphatidylcholine (16:0_18:2)	Weighted median	28	-0.0396145	0.039376	0.314387	-0.116791	0.0375623	0.96116	0.889771	1.03828
CP	GCST90277282	Phosphatidylcholine (16:0_18:2)	MR Egger	28	0.0455088	0.0571264	0.432878	-0.0664588	0.157476	1.04656	0.935701	1.17055
CP	GCST90277282	Phosphatidylcholine (16:0_18:2)	Weighted mode	28	-0.0601447	0.0615145	0.336886	-0.180713	0.0604237	0.941628	0.834675	1.06229
CP	GCST90277283	Phosphatidylcholine (16:0_18:3)	Inverse variance weighted	28	0.050939	0.0291024	0.0800596	-0.00610159	0.10798	1.05226	0.993917	1.11403
CP	GCST90277283	Phosphatidylcholine (16:0_18:3)	Weighted median	28	0.0415242	0.0392052	0.289532	-0.0353181	0.118366	1.0424	0.965298	1.12566
CP	GCST90277283	Phosphatidylcholine (16:0_18:3)	MR Egger	28	0.0695357	0.0617812	0.270654	-0.0515556	0.190627	1.07201	0.949751	1.21001
CP	GCST90277283	Phosphatidylcholine (16:0_18:3)	Weighted mode	28	0.0129369	0.0624466	0.837434	-0.109458	0.135332	1.01302	0.896319	1.14492
CP	GCST90277284	Phosphatidylcholine (16:0_20:1)	Inverse variance weighted	28	0.0707067	0.0273038	0.00960795	0.0171912	0.124222	1.07327	1.01734	1.13227
CP	GCST90277284	Phosphatidylcholine (16:0_20:1)	Weighted median	28	0.108798	0.0401878	0.00678449	0.03003	0.187566	1.11494	1.03049	1.20631
CP	GCST90277284	Phosphatidylcholine (16:0_20:1)	MR Egger	28	0.13156	0.0569165	0.0289928	0.0200037	0.243116	1.14061	1.02021	1.27522
CP	GCST90277284	Phosphatidylcholine (16:0_20:1)	Weighted mode	28	0.125428	0.0716208	0.0912534	-0.0149492	0.265804	1.13363	0.985162	1.30448
CP	GCST90277285	Phosphatidylcholine (16:0_20:2)	Inverse variance weighted	28	0.050816	0.0268182	0.0581146	-0.00174768	0.10338	1.05213	0.998254	1.10891
CP	GCST90277285	Phosphatidylcholine (16:0_20:2)	Weighted median	28	0.0356822	0.0383533	0.352187	-0.0394903	0.110855	1.03633	0.961279	1.11723
CP	GCST90277285	Phosphatidylcholine (16:0_20:2)	MR Egger	28	0.0657306	0.0559957	0.251095	-0.0440209	0.175482	1.06794	0.956934	1.19182
CP	GCST90277285	Phosphatidylcholine (16:0_20:2)	Weighted mode	28	0.029178	0.0620799	0.642124	-0.0924986	0.150855	1.02961	0.91165	1.16283
CP	GCST90277286	Phosphatidylcholine (16:0_20:3)	Inverse variance weighted	28	0.0615499	0.0267425	0.0213591	0.0091346	0.113965	1.06348	1.00918	1.12071
CP	GCST90277286	Phosphatidylcholine (16:0_20:3)	Weighted median	28	0.0491459	0.0375646	0.19077	-0.0244807	0.122773	1.05037	0.975816	1.13063
CP	GCST90277286	Phosphatidylcholine (16:0_20:3)	MR Egger	28	0.0437217	0.0558385	0.4407	-0.0657218	0.153165	1.04469	0.936391	1.16552
CP	GCST90277286	Phosphatidylcholine (16:0_20:3)	Weighted mode	28	0.0463882	0.0596584	0.443586	-0.0705422	0.163319	1.04748	0.931888	1.17741
CP	GCST90277287	Phosphatidylcholine (16:0_20:4)	Inverse variance weighted	28	0.049331	0.027251	0.0702576	-0.00408093	0.102743	1.05057	0.995927	1.10821
CP	GCST90277287	Phosphatidylcholine (16:0_20:4)	Weighted median	28	0.0267839	0.0382341	0.4836	-0.0481549	0.101723	1.02715	0.952986	1.10708
CP	GCST90277287	Phosphatidylcholine (16:0_20:4)	MR Egger	28	-0.0353364	0.0556091	0.530693	-0.14433	0.0736574	0.965281	0.865602	1.07644
CP	GCST90277287	Phosphatidylcholine (16:0_20:4)	Weighted mode	28	0.0309258	0.0632787	0.628984	-0.0931005	0.154952	1.03141	0.911102	1.1676
CP	GCST90277288	Phosphatidylcholine (16:0_20:5)	Inverse variance weighted	28	-0.00987359	0.0267669	0.712223	-0.0623368	0.0425896	0.990175	0.939566	1.04351
CP	GCST90277288	Phosphatidylcholine (16:0_20:5)	Weighted median	28	0.00864981	0.0407391	0.831856	-0.0711989	0.0884985	1.00869	0.931277	1.09253
CP	GCST90277288	Phosphatidylcholine (16:0_20:5)	MR Egger	28	-0.0536182	0.0558858	0.346183	-0.163154	0.0559179	0.947794	0.84946	1.05751
CP	GCST90277288	Phosphatidylcholine (16:0_20:5)	Weighted mode	28	0.0126632	0.0690849	0.855933	-0.122743	0.14807	1.01274	0.884491	1.15959
CP	GCST90277289	Phosphatidylcholine (16:0_22:4)	Inverse variance weighted	28	0.0880046	0.0272553	0.00124269	0.0345842	0.141425	1.09199	1.03519	1.15191
CP	GCST90277289	Phosphatidylcholine (16:0_22:4)	Weighted median	28	0.0743195	0.0367754	0.0432896	0.00223982	0.146399	1.07715	1.00224	1.15766
CP	GCST90277289	Phosphatidylcholine (16:0_22:4)	MR Egger	28	0.032604	0.0567911	0.570832	-0.0787067	0.143915	1.03314	0.924311	1.15479
CP	GCST90277289	Phosphatidylcholine (16:0_22:4)	Weighted mode	28	0.0692305	0.0542303	0.212614	-0.0370608	0.175522	1.07168	0.963618	1.19187
CP	GCST90277290	Phosphatidylcholine (16:0_22:5)	Inverse variance weighted	28	-0.00479618	0.0266978	0.85743	-0.057124	0.0475316	0.995215	0.944477	1.04868
CP	GCST90277290	Phosphatidylcholine (16:0_22:5)	Weighted median	28	-0.00234717	0.0370649	0.949507	-0.0749944	0.0703	0.997656	0.927749	1.07283
CP	GCST90277290	Phosphatidylcholine (16:0_22:5)	MR Egger	28	-0.0252793	0.0557384	0.653927	-0.134527	0.083968	0.975038	0.87413	1.08759
CP	GCST90277290	Phosphatidylcholine (16:0_22:5)	Weighted mode	28	0.0277171	0.0626566	0.661749	-0.0950898	0.150524	1.0281	0.909291	1.16244
CP	GCST90277291	Phosphatidylcholine (16:0_22:6)	Inverse variance weighted	28	-0.0453044	0.0297814	0.128201	-0.103676	0.0130671	0.955707	0.901517	1.01315
CP	GCST90277291	Phosphatidylcholine (16:0_22:6)	Weighted median	28	-0.0333643	0.0401186	0.405612	-0.111997	0.0452682	0.967186	0.894047	1.04631
CP	GCST90277291	Phosphatidylcholine (16:0_22:6)	MR Egger	28	-0.0461455	0.0633626	0.472953	-0.170336	0.0780452	0.954903	0.843381	1.08117
CP	GCST90277291	Phosphatidylcholine (16:0_22:6)	Weighted mode	28	-0.0424403	0.0642967	0.514801	-0.168462	0.0835812	0.958448	0.844964	1.08717
CP	GCST90277292	Phosphatidylcholine (16:1_18:0)	Inverse variance weighted	28	0.0438153	0.0280242	0.11794	-0.0111122	0.0987429	1.04479	0.988949	1.10378
CP	GCST90277292	Phosphatidylcholine (16:1_18:0)	Weighted median	28	0.0260511	0.0408512	0.523664	-0.0540172	0.106119	1.02639	0.947416	1.11195
CP	GCST90277292	Phosphatidylcholine (16:1_18:0)	MR Egger	28	0.0706868	0.0589718	0.241474	-0.0448979	0.186272	1.07325	0.956095	1.20475
CP	GCST90277292	Phosphatidylcholine (16:1_18:0)	Weighted mode	28	0.0354668	0.0708399	0.620666	-0.103379	0.174313	1.0361	0.901785	1.19043
CP	GCST90277293	Phosphatidylcholine (16:1_18:1)	Inverse variance weighted	28	0.0557209	0.0267418	0.0371907	0.00330702	0.108135	1.0573	1.00331	1.1142
CP	GCST90277293	Phosphatidylcholine (16:1_18:1)	Weighted median	28	0.0693014	0.0402946	0.0854568	-0.00967611	0.148279	1.07176	0.990371	1.15984
CP	GCST90277293	Phosphatidylcholine (16:1_18:1)	MR Egger	28	0.0872225	0.0559563	0.131144	-0.0224519	0.196897	1.09114	0.977798	1.21762
CP	GCST90277293	Phosphatidylcholine (16:1_18:1)	Weighted mode	28	0.0744018	0.0647489	0.2606	-0.0525061	0.20131	1.07724	0.948849	1.223
CP	GCST90277294	Phosphatidylcholine (16:1_18:2)	Inverse variance weighted	28	0.0398662	0.0266962	0.13535	-0.0124582	0.0921907	1.04067	0.987619	1.09657
CP	GCST90277294	Phosphatidylcholine (16:1_18:2)	Weighted median	28	0.0283986	0.0386279	0.462227	-0.0473121	0.104109	1.02881	0.95379	1.10972
CP	GCST90277294	Phosphatidylcholine (16:1_18:2)	MR Egger	28	0.10768	0.0557513	0.0643981	-0.0015923	0.216953	1.11369	0.998409	1.24229
CP	GCST90277294	Phosphatidylcholine (16:1_18:2)	Weighted mode	28	-0.00520451	0.0674242	0.939041	-0.137356	0.126947	0.994809	0.87166	1.13536
CP	GCST90277295	Phosphatidylcholine (16:1_20:4)	Inverse variance weighted	28	0.0119566	0.0303377	0.693496	-0.0475053	0.0714184	1.01203	0.953605	1.07403
CP	GCST90277295	Phosphatidylcholine (16:1_20:4)	Weighted median	28	-0.00715525	0.0425979	0.866605	-0.090647	0.0763365	0.99287	0.91334	1.07933
CP	GCST90277295	Phosphatidylcholine (16:1_20:4)	MR Egger	28	-0.00337318	0.0632758	0.957893	-0.127394	0.120647	0.996632	0.880387	1.12823
CP	GCST90277295	Phosphatidylcholine (16:1_20:4)	Weighted mode	28	-0.00768646	0.0650014	0.906744	-0.135089	0.119716	0.992343	0.873638	1.12718
CP	GCST90277296	Phosphatidylcholine (17:0_18:1)	Inverse variance weighted	28	0.0402651	0.0307193	0.189944	-0.0199447	0.100475	1.04109	0.980253	1.1057
CP	GCST90277296	Phosphatidylcholine (17:0_18:1)	Weighted median	28	0.040608	0.0407334	0.318802	-0.0392294	0.120445	1.04144	0.96153	1.128
CP	GCST90277296	Phosphatidylcholine (17:0_18:1)	MR Egger	28	0.128292	0.0623588	0.0498144	0.00606911	0.250516	1.13689	1.00609	1.28469
CP	GCST90277296	Phosphatidylcholine (17:0_18:1)	Weighted mode	28	0.0713101	0.0689393	0.310131	-0.063811	0.206431	1.07391	0.938182	1.22928
CP	GCST90277297	Phosphatidylcholine (17:0_18:2)	Inverse variance weighted	28	-0.0325481	0.0287238	0.257155	-0.0888468	0.0237506	0.967976	0.914986	1.02403
CP	GCST90277297	Phosphatidylcholine (17:0_18:2)	Weighted median	28	-0.0497524	0.0395539	0.20845	-0.127278	0.0277732	0.951465	0.880489	1.02816
CP	GCST90277297	Phosphatidylcholine (17:0_18:2)	MR Egger	28	0.0214191	0.0599212	0.723636	-0.0960264	0.138865	1.02165	0.90844	1.14897
CP	GCST90277297	Phosphatidylcholine (17:0_18:2)	Weighted mode	28	-0.0597514	0.0644718	0.36225	-0.186116	0.0666134	0.941999	0.830177	1.06888
CP	GCST90277298	Phosphatidylcholine (17:0_20:4)	Inverse variance weighted	28	0.0210622	0.0289702	0.467207	-0.0357194	0.0778438	1.02129	0.964911	1.08095
CP	GCST90277298	Phosphatidylcholine (17:0_20:4)	Weighted median	28	-0.0126801	0.040003	0.751259	-0.0910861	0.0657258	0.9874	0.912939	1.06793
CP	GCST90277298	Phosphatidylcholine (17:0_20:4)	MR Egger	28	-0.0520852	0.0593977	0.388577	-0.168505	0.0643342	0.949248	0.844927	1.06645
CP	GCST90277298	Phosphatidylcholine (17:0_20:4)	Weighted mode	28	-0.0335366	0.0565963	0.558407	-0.144465	0.077392	0.967019	0.865485	1.08047
CP	GCST90277299	Phosphatidylcholine (18:0_18:1)	Inverse variance weighted	28	0.0603234	0.0267534	0.0241462	0.00788676	0.11276	1.06218	1.00792	1.11936
CP	GCST90277299	Phosphatidylcholine (18:0_18:1)	Weighted median	28	0.068453	0.0382637	0.0736185	-0.00654397	0.14345	1.07085	0.993477	1.15425
CP	GCST90277299	Phosphatidylcholine (18:0_18:1)	MR Egger	28	0.117173	0.0558538	0.0457861	0.00769975	0.226647	1.12431	1.00773	1.25439
CP	GCST90277299	Phosphatidylcholine (18:0_18:1)	Weighted mode	28	0.0940402	0.0619173	0.140436	-0.0273177	0.215398	1.0986	0.973052	1.24036
CP	GCST90277300	Phosphatidylcholine (18:0_18:2)	Inverse variance weighted	28	0.00153568	0.0266694	0.954082	-0.0507364	0.0538078	1.00154	0.950529	1.05528
CP	GCST90277300	Phosphatidylcholine (18:0_18:2)	Weighted median	28	-0.0103572	0.0392854	0.792057	-0.0873566	0.0666421	0.989696	0.91635	1.06891
CP	GCST90277300	Phosphatidylcholine (18:0_18:2)	MR Egger	28	0.0479134	0.0556843	0.397408	-0.0612279	0.157055	1.04908	0.940609	1.17006
CP	GCST90277300	Phosphatidylcholine (18:0_18:2)	Weighted mode	28	-0.0112778	0.0658987	0.865392	-0.140439	0.117884	0.988786	0.868976	1.12511
CP	GCST90277301	Phosphatidylcholine (18:0_18:3)	Inverse variance weighted	28	0.0381776	0.0277444	0.168807	-0.0162014	0.0925566	1.03892	0.983929	1.09698
CP	GCST90277301	Phosphatidylcholine (18:0_18:3)	Weighted median	28	0.0618003	0.0399602	0.121973	-0.0165217	0.140122	1.06375	0.983614	1.15041
CP	GCST90277301	Phosphatidylcholine (18:0_18:3)	MR Egger	28	0.0765995	0.0579425	0.197684	-0.0369678	0.190167	1.07961	0.963707	1.20945
CP	GCST90277301	Phosphatidylcholine (18:0_18:3)	Weighted mode	28	0.0800174	0.073345	0.284925	-0.0637388	0.223774	1.08331	0.93825	1.25079
CP	GCST90277302	Phosphatidylcholine (18:0_20:2)	Inverse variance weighted	28	0.0335413	0.0297693	0.259866	-0.0248065	0.0918892	1.03411	0.975499	1.09624
CP	GCST90277302	Phosphatidylcholine (18:0_20:2)	Weighted median	28	0.0011955	0.0441441	0.978394	-0.0853269	0.0877179	1.0012	0.918212	1.09168
CP	GCST90277302	Phosphatidylcholine (18:0_20:2)	MR Egger	28	0.099255	0.0621839	0.122539	-0.0226254	0.221135	1.10435	0.977629	1.24749
CP	GCST90277302	Phosphatidylcholine (18:0_20:2)	Weighted mode	28	-0.0457722	0.0711196	0.525268	-0.185167	0.0936222	0.95526	0.830966	1.09814
CP	GCST90277303	Phosphatidylcholine (18:0_20:3)	Inverse variance weighted	28	0.043881	0.0267042	0.100337	-0.00845926	0.0962213	1.04486	0.991576	1.101
CP	GCST90277303	Phosphatidylcholine (18:0_20:3)	Weighted median	28	0.0512912	0.0377354	0.174074	-0.0226703	0.125253	1.05263	0.977585	1.13343
CP	GCST90277303	Phosphatidylcholine (18:0_20:3)	MR Egger	28	0.0299056	0.0557505	0.59623	-0.0793655	0.139177	1.03036	0.923702	1.14933
CP	GCST90277303	Phosphatidylcholine (18:0_20:3)	Weighted mode	28	0.0696263	0.0628831	0.27796	-0.0536246	0.192877	1.07211	0.947788	1.21273
CP	GCST90277304	Phosphatidylcholine (18:0_20:4)	Inverse variance weighted	28	0.0354795	0.0264892	0.180442	-0.0164393	0.0873982	1.03612	0.983695	1.09133
CP	GCST90277304	Phosphatidylcholine (18:0_20:4)	Weighted median	28	0.0206579	0.0368068	0.574627	-0.0514835	0.0927993	1.02087	0.949819	1.09724
CP	GCST90277304	Phosphatidylcholine (18:0_20:4)	MR Egger	28	-0.0616467	0.0552976	0.275128	-0.17003	0.0467366	0.940215	0.84364	1.04785
CP	GCST90277304	Phosphatidylcholine (18:0_20:4)	Weighted mode	28	0.0247725	0.0585659	0.675657	-0.0900168	0.139562	1.02508	0.913916	1.14977
CP	GCST90277305	Phosphatidylcholine (18:0_20:5)	Inverse variance weighted	28	-0.00332825	0.0268755	0.901442	-0.0560041	0.0493476	0.996677	0.945535	1.05059
CP	GCST90277305	Phosphatidylcholine (18:0_20:5)	Weighted median	28	-0.018533	0.0396602	0.640289	-0.096267	0.059201	0.981638	0.908221	1.06099
CP	GCST90277305	Phosphatidylcholine (18:0_20:5)	MR Egger	28	-0.0660711	0.0561738	0.250176	-0.176172	0.0440296	0.936064	0.838474	1.04501
CP	GCST90277305	Phosphatidylcholine (18:0_20:5)	Weighted mode	28	-0.0272516	0.0624775	0.666173	-0.149708	0.0952044	0.973116	0.86096	1.09988
CP	GCST90277306	Phosphatidylcholine (18:0_22:5)	Inverse variance weighted	28	0.000936383	0.0274535	0.972791	-0.0528724	0.0547452	1.00094	0.948501	1.05627
CP	GCST90277306	Phosphatidylcholine (18:0_22:5)	Weighted median	28	0.00643292	0.0394088	0.870333	-0.0708084	0.0836742	1.00645	0.93164	1.08727
CP	GCST90277306	Phosphatidylcholine (18:0_22:5)	MR Egger	28	-0.0276549	0.0573624	0.633762	-0.140085	0.0847754	0.972724	0.869284	1.08847
CP	GCST90277306	Phosphatidylcholine (18:0_22:5)	Weighted mode	28	0.0307425	0.061437	0.620854	-0.0896739	0.151159	1.03122	0.914229	1.16318
CP	GCST90277307	Phosphatidylcholine (18:0_22:6)	Inverse variance weighted	28	-0.0391745	0.0284349	0.168299	-0.094907	0.0165579	0.961583	0.909458	1.0167
CP	GCST90277307	Phosphatidylcholine (18:0_22:6)	Weighted median	28	-0.0338244	0.0389836	0.385582	-0.110232	0.0425834	0.966741	0.895626	1.0435
CP	GCST90277307	Phosphatidylcholine (18:0_22:6)	MR Egger	28	-0.054864	0.0604976	0.3728	-0.173439	0.0637114	0.946614	0.840768	1.06578
CP	GCST90277307	Phosphatidylcholine (18:0_22:6)	Weighted mode	28	-0.0238454	0.0560243	0.673754	-0.133653	0.0859623	0.976437	0.874894	1.08977
CP	GCST90277308	Phosphatidylcholine (18:1_18:1)	Inverse variance weighted	28	0.0214463	0.0267417	0.422566	-0.0309675	0.07386	1.02168	0.969507	1.07666
CP	GCST90277308	Phosphatidylcholine (18:1_18:1)	Weighted median	28	0.0128188	0.0384335	0.738732	-0.0625109	0.0881486	1.0129	0.939403	1.09215
CP	GCST90277308	Phosphatidylcholine (18:1_18:1)	MR Egger	28	0.0797348	0.0558354	0.165185	-0.0297027	0.189172	1.083	0.970734	1.20825
CP	GCST90277308	Phosphatidylcholine (18:1_18:1)	Weighted mode	28	0.0752752	0.0638407	0.248641	-0.0498526	0.200403	1.07818	0.95137	1.2219
CP	GCST90277309	Phosphatidylcholine (18:1_18:2)	Inverse variance weighted	28	0.0163603	0.0266458	0.539219	-0.0358654	0.0685861	1.01649	0.96477	1.07099
CP	GCST90277309	Phosphatidylcholine (18:1_18:2)	Weighted median	28	-0.0058932	0.0393594	0.880979	-0.0830377	0.0712513	0.994124	0.920316	1.07385
CP	GCST90277309	Phosphatidylcholine (18:1_18:2)	MR Egger	28	0.0947438	0.0556381	0.100522	-0.0143069	0.203794	1.09938	0.985795	1.22605
CP	GCST90277309	Phosphatidylcholine (18:1_18:2)	Weighted mode	28	-0.0191667	0.0609203	0.75547	-0.138571	0.100237	0.981016	0.870602	1.10543
CP	GCST90277310	Phosphatidylcholine (18:1_18:3)	Inverse variance weighted	28	0.000358605	0.0359209	0.992035	-0.0700463	0.0707635	1.00036	0.932351	1.07333
CP	GCST90277310	Phosphatidylcholine (18:1_18:3)	Weighted median	28	-0.0290205	0.04499	0.518899	-0.117201	0.0591599	0.971397	0.889406	1.06094
CP	GCST90277310	Phosphatidylcholine (18:1_18:3)	MR Egger	28	-0.0320437	0.0763507	0.678159	-0.181691	0.117604	0.968464	0.833859	1.1248
CP	GCST90277310	Phosphatidylcholine (18:1_18:3)	Weighted mode	28	-0.0334366	0.0772706	0.668654	-0.184887	0.118014	0.967116	0.831198	1.12526
CP	GCST90277311	Phosphatidylcholine (18:1_20:2)	Inverse variance weighted	28	0.0579756	0.0301327	0.0543531	-0.00108443	0.117036	1.05969	0.998916	1.12416
CP	GCST90277311	Phosphatidylcholine (18:1_20:2)	Weighted median	28	0.0818364	0.0437368	0.0613299	-0.00388779	0.16756	1.08528	0.99612	1.18242
CP	GCST90277311	Phosphatidylcholine (18:1_20:2)	MR Egger	28	0.145791	0.0617526	0.0260091	0.024756	0.266826	1.15695	1.02506	1.30581
CP	GCST90277311	Phosphatidylcholine (18:1_20:2)	Weighted mode	28	0.0942748	0.0725968	0.205061	-0.0480149	0.236565	1.09886	0.95312	1.26689
CP	GCST90277312	Phosphatidylcholine (18:1_20:3)	Inverse variance weighted	28	0.0591374	0.0267545	0.0270792	0.00669864	0.111576	1.06092	1.00672	1.11804
CP	GCST90277312	Phosphatidylcholine (18:1_20:3)	Weighted median	28	0.0538401	0.0371505	0.147269	-0.0189748	0.126655	1.05532	0.981204	1.13503
CP	GCST90277312	Phosphatidylcholine (18:1_20:3)	MR Egger	28	0.0451871	0.0558657	0.42594	-0.0643096	0.154684	1.04622	0.937715	1.16729
CP	GCST90277312	Phosphatidylcholine (18:1_20:3)	Weighted mode	28	0.056762	0.0596409	0.349678	-0.0601343	0.173658	1.0584	0.941638	1.18965
CP	GCST90277313	Phosphatidylcholine (18:1_20:4)	Inverse variance weighted	28	0.0675437	0.0266854	0.0113704	0.0152402	0.119847	1.06988	1.01536	1.12732
CP	GCST90277313	Phosphatidylcholine (18:1_20:4)	Weighted median	28	0.0291778	0.0384687	0.448162	-0.0462209	0.104577	1.02961	0.954831	1.11024
CP	GCST90277313	Phosphatidylcholine (18:1_20:4)	MR Egger	28	0.0108991	0.0557189	0.846437	-0.09831	0.120108	1.01096	0.906368	1.12762
CP	GCST90277313	Phosphatidylcholine (18:1_20:4)	Weighted mode	28	0.0261439	0.059983	0.666406	-0.0914226	0.143711	1.02649	0.912632	1.15455
CP	GCST90277314	Phosphatidylcholine (18:2_18:2)	Inverse variance weighted	28	0.000799792	0.026725	0.976126	-0.0515813	0.0531809	1.0008	0.949726	1.05462
CP	GCST90277314	Phosphatidylcholine (18:2_18:2)	Weighted median	28	-0.0408926	0.0379429	0.28115	-0.115261	0.0334756	0.959932	0.891134	1.03404
CP	GCST90277314	Phosphatidylcholine (18:2_18:2)	MR Egger	28	0.0854863	0.0557986	0.137588	-0.0238789	0.194851	1.08925	0.976404	1.21513
CP	GCST90277314	Phosphatidylcholine (18:2_18:2)	Weighted mode	28	-0.0705035	0.0732867	0.344575	-0.214145	0.0731383	0.931924	0.807231	1.07588
CP	GCST90277315	Phosphatidylcholine (18:2_20:1)	Inverse variance weighted	28	-0.00900437	0.0303996	0.767077	-0.0685875	0.0505788	0.991036	0.933712	1.05188
CP	GCST90277315	Phosphatidylcholine (18:2_20:1)	Weighted median	28	-0.0167987	0.0451725	0.709984	-0.105337	0.0717395	0.983342	0.900021	1.07438
CP	GCST90277315	Phosphatidylcholine (18:2_20:1)	MR Egger	28	-0.000521158	0.0634281	0.993507	-0.12484	0.123798	0.999479	0.882638	1.13179
CP	GCST90277315	Phosphatidylcholine (18:2_20:1)	Weighted mode	28	0.000213504	0.0950089	0.998224	-0.186004	0.186431	1.00021	0.83027	1.20494
CP	GCST90277316	Phosphatidylcholine (18:2_20:3)	Inverse variance weighted	28	0.055912	0.0278448	0.0446449	0.00133613	0.110488	1.0575	1.00134	1.11682
CP	GCST90277316	Phosphatidylcholine (18:2_20:3)	Weighted median	28	0.0398658	0.0382804	0.297683	-0.0351638	0.114895	1.04067	0.965447	1.12176
CP	GCST90277316	Phosphatidylcholine (18:2_20:3)	MR Egger	28	0.117528	0.0580424	0.0532638	0.0037652	0.231291	1.12471	1.00377	1.26023
CP	GCST90277316	Phosphatidylcholine (18:2_20:3)	Weighted mode	28	0.00844825	0.063078	0.894449	-0.115185	0.132081	1.00848	0.891202	1.1412
CP	GCST90277317	Phosphatidylcholine (18:2_20:4)	Inverse variance weighted	28	0.0130975	0.0270038	0.627659	-0.03983	0.066025	1.01318	0.960953	1.06825
CP	GCST90277317	Phosphatidylcholine (18:2_20:4)	Weighted median	28	0.025499	0.0393912	0.51742	-0.0517077	0.102706	1.02583	0.949606	1.10817
CP	GCST90277317	Phosphatidylcholine (18:2_20:4)	MR Egger	28	0.0405282	0.0564356	0.47908	-0.0700856	0.151142	1.04136	0.932314	1.16316
CP	GCST90277317	Phosphatidylcholine (18:2_20:4)	Weighted mode	28	0.0589495	0.0792768	0.463547	-0.0964331	0.214332	1.06072	0.908071	1.23903
CP	GCST90277318	Phosphatidylcholine (O-16:0_16:0)	Inverse variance weighted	28	0.0131813	0.0279168	0.636811	-0.0415357	0.0678982	1.01327	0.959315	1.07026
CP	GCST90277318	Phosphatidylcholine (O-16:0_16:0)	Weighted median	28	0.00878023	0.0415711	0.832723	-0.0726992	0.0902596	1.00882	0.929881	1.09446
CP	GCST90277318	Phosphatidylcholine (O-16:0_16:0)	MR Egger	28	0.0389867	0.058923	0.514013	-0.0765023	0.154476	1.03976	0.926351	1.16705
CP	GCST90277318	Phosphatidylcholine (O-16:0_16:0)	Weighted mode	28	-0.0802024	0.0818794	0.336019	-0.240686	0.0802812	0.922929	0.786088	1.08359
CP	GCST90277319	Phosphatidylcholine (O-16:0_16:1)	Inverse variance weighted	28	0.0357217	0.0357675	0.317931	-0.0343826	0.105826	1.03637	0.966202	1.11163
CP	GCST90277319	Phosphatidylcholine (O-16:0_16:1)	Weighted median	28	0.0136976	0.0507796	0.787355	-0.0858303	0.113226	1.01379	0.91775	1.11988
CP	GCST90277319	Phosphatidylcholine (O-16:0_16:1)	MR Egger	28	0.169816	0.0698252	0.0222072	0.0329584	0.306673	1.18509	1.03351	1.3589
CP	GCST90277319	Phosphatidylcholine (O-16:0_16:1)	Weighted mode	28	-0.0283538	0.087932	0.749594	-0.2007	0.143993	0.972044	0.818157	1.15488
CP	GCST90277320	Phosphatidylcholine (O-16:0_18:1)	Inverse variance weighted	28	-0.0376549	0.0271563	0.165564	-0.0908813	0.0155715	0.963045	0.913126	1.01569
CP	GCST90277320	Phosphatidylcholine (O-16:0_18:1)	Weighted median	28	-0.0650096	0.0394925	0.0997383	-0.142415	0.0123958	0.937059	0.867261	1.01247
CP	GCST90277320	Phosphatidylcholine (O-16:0_18:1)	MR Egger	28	0.000359244	0.0566656	0.99499	-0.110705	0.111424	1.00036	0.895203	1.11787
CP	GCST90277320	Phosphatidylcholine (O-16:0_18:1)	Weighted mode	28	-0.107377	0.0713341	0.143864	-0.247192	0.0324376	0.898187	0.780991	1.03297
CP	GCST90277321	Phosphatidylcholine (O-16:0_18:2)	Inverse variance weighted	28	-0.0217263	0.033721	0.519385	-0.0878194	0.0443669	0.978508	0.915926	1.04537
CP	GCST90277321	Phosphatidylcholine (O-16:0_18:2)	Weighted median	28	-0.0407938	0.041388	0.324309	-0.121914	0.0403267	0.960027	0.885224	1.04115
CP	GCST90277321	Phosphatidylcholine (O-16:0_18:2)	MR Egger	28	0.12943	0.0632982	0.0511245	0.00536583	0.253495	1.13818	1.00538	1.28852
CP	GCST90277321	Phosphatidylcholine (O-16:0_18:2)	Weighted mode	28	-0.0374406	0.0558482	0.508298	-0.146903	0.0720218	0.963252	0.863378	1.07468
CP	GCST90277322	Phosphatidylcholine (O-16:0_20:3)	Inverse variance weighted	28	0.0300509	0.0299872	0.316283	-0.028724	0.0888258	1.03051	0.971685	1.09289
CP	GCST90277322	Phosphatidylcholine (O-16:0_20:3)	Weighted median	28	-0.00106814	0.0424423	0.979922	-0.0842551	0.0821188	0.998932	0.919197	1.08558
CP	GCST90277322	Phosphatidylcholine (O-16:0_20:3)	MR Egger	28	0.135735	0.0591852	0.0301583	0.0197323	0.251738	1.14538	1.01993	1.28626
CP	GCST90277322	Phosphatidylcholine (O-16:0_20:3)	Weighted mode	28	-0.0316646	0.0724106	0.665377	-0.173589	0.11026	0.968831	0.840642	1.11657
CP	GCST90277323	Phosphatidylcholine (O-16:0_20:4)	Inverse variance weighted	28	0.0217347	0.0267098	0.415797	-0.0306165	0.0740859	1.02197	0.969847	1.0769
CP	GCST90277323	Phosphatidylcholine (O-16:0_20:4)	Weighted median	28	-0.00753837	0.0353864	0.831303	-0.0768957	0.061819	0.99249	0.925986	1.06377
CP	GCST90277323	Phosphatidylcholine (O-16:0_20:4)	MR Egger	28	0.0235661	0.0557691	0.676087	-0.0857414	0.132874	1.02385	0.917832	1.14211
CP	GCST90277323	Phosphatidylcholine (O-16:0_20:4)	Weighted mode	28	-0.0469111	0.069976	0.508305	-0.184064	0.0902419	0.954172	0.831883	1.09444
CP	GCST90277324	Phosphatidylcholine (O-16:0_22:5)	Inverse variance weighted	28	-0.0361344	0.0291729	0.215482	-0.0933132	0.0210444	0.964511	0.910908	1.02127
CP	GCST90277324	Phosphatidylcholine (O-16:0_22:5)	Weighted median	28	-0.0309344	0.0415977	0.457085	-0.112466	0.0505972	0.969539	0.893628	1.0519
CP	GCST90277324	Phosphatidylcholine (O-16:0_22:5)	MR Egger	28	-0.0309228	0.0607623	0.615104	-0.150017	0.0881712	0.96955	0.860693	1.09218
CP	GCST90277324	Phosphatidylcholine (O-16:0_22:5)	Weighted mode	28	-0.0339454	0.0604425	0.579011	-0.152413	0.0845219	0.966624	0.858634	1.0882
CP	GCST90277325	Phosphatidylcholine (O-16:1_16:0)	Inverse variance weighted	28	0.000652006	0.0379055	0.986276	-0.0736428	0.0749468	1.00065	0.929003	1.07783
CP	GCST90277325	Phosphatidylcholine (O-16:1_16:0)	Weighted median	28	-0.0149135	0.0473669	0.752875	-0.107753	0.0779255	0.985197	0.89785	1.08104
CP	GCST90277325	Phosphatidylcholine (O-16:1_16:0)	MR Egger	28	0.121282	0.0760462	0.122833	-0.0277691	0.270332	1.12894	0.972613	1.3104
CP	GCST90277325	Phosphatidylcholine (O-16:1_16:0)	Weighted mode	28	-0.0487137	0.0932795	0.605766	-0.231542	0.134114	0.952454	0.79331	1.14352
CP	GCST90277326	Phosphatidylcholine (O-16:1_18:0)	Inverse variance weighted	28	-0.0207503	0.032278	0.520313	-0.0840152	0.0425146	0.979463	0.919417	1.04343
CP	GCST90277326	Phosphatidylcholine (O-16:1_18:0)	Weighted median	28	-0.0217317	0.0406158	0.592611	-0.101339	0.0578753	0.978503	0.903627	1.05958
CP	GCST90277326	Phosphatidylcholine (O-16:1_18:0)	MR Egger	28	-0.0354656	0.0685162	0.609097	-0.169757	0.0988261	0.965156	0.84387	1.10387
CP	GCST90277326	Phosphatidylcholine (O-16:1_18:0)	Weighted mode	28	-0.125855	0.0966345	0.203786	-0.315259	0.0635486	0.881743	0.7296	1.06561
CP	GCST90277327	Phosphatidylcholine (O-16:1_18:1)	Inverse variance weighted	28	-0.0248947	0.0288097	0.387528	-0.0813618	0.0315723	0.975413	0.92186	1.03208
CP	GCST90277327	Phosphatidylcholine (O-16:1_18:1)	Weighted median	28	-0.0381922	0.0400412	0.340173	-0.116673	0.0402885	0.962528	0.889876	1.04111
CP	GCST90277327	Phosphatidylcholine (O-16:1_18:1)	MR Egger	28	0.12357	0.0558528	0.0359254	0.0140988	0.233042	1.13153	1.0142	1.26243
CP	GCST90277327	Phosphatidylcholine (O-16:1_18:1)	Weighted mode	28	-0.0549682	0.0618906	0.382304	-0.176274	0.0663374	0.946515	0.838388	1.06859
CP	GCST90277328	Phosphatidylcholine (O-16:1_18:2)	Inverse variance weighted	28	-0.0295864	0.0310653	0.340898	-0.0904744	0.0313016	0.970847	0.913498	1.0318
CP	GCST90277328	Phosphatidylcholine (O-16:1_18:2)	Weighted median	28	-0.0450817	0.0410653	0.27229	-0.12557	0.0354063	0.955919	0.881994	1.03604
CP	GCST90277328	Phosphatidylcholine (O-16:1_18:2)	MR Egger	28	0.0821916	0.0612047	0.190912	-0.0377696	0.202153	1.08566	0.962935	1.22404
CP	GCST90277328	Phosphatidylcholine (O-16:1_18:2)	Weighted mode	28	-0.0513891	0.07368	0.491475	-0.195802	0.0930236	0.949909	0.822175	1.09749
CP	GCST90277329	Phosphatidylcholine (O-16:1_20:3)	Inverse variance weighted	28	-0.014865	0.0275208	0.589103	-0.0688057	0.0390757	0.985245	0.933508	1.03985
CP	GCST90277329	Phosphatidylcholine (O-16:1_20:3)	Weighted median	28	0.00409129	0.0387548	0.915925	-0.0718682	0.0800508	1.0041	0.930654	1.08334
CP	GCST90277329	Phosphatidylcholine (O-16:1_20:3)	MR Egger	28	0.00408623	0.0573564	0.94375	-0.108332	0.116505	1.00409	0.897329	1.12356
CP	GCST90277329	Phosphatidylcholine (O-16:1_20:3)	Weighted mode	28	0.046805	0.0720481	0.521416	-0.0944092	0.188019	1.04792	0.90991	1.20686
CP	GCST90277330	Phosphatidylcholine (O-16:1_20:4)	Inverse variance weighted	28	-0.0620689	0.0290328	0.0325255	-0.118973	-0.00516469	0.939818	0.887832	0.994849
CP	GCST90277330	Phosphatidylcholine (O-16:1_20:4)	Weighted median	28	-0.114927	0.0414912	0.00560711	-0.19625	-0.0336043	0.891431	0.821807	0.966954
CP	GCST90277330	Phosphatidylcholine (O-16:1_20:4)	MR Egger	28	-0.0446002	0.0604808	0.467466	-0.163143	0.0739422	0.95638	0.84947	1.07674
CP	GCST90277330	Phosphatidylcholine (O-16:1_20:4)	Weighted mode	28	-0.127458	0.0773855	0.111139	-0.279133	0.0242175	0.88033	0.756439	1.02451
CP	GCST90277331	Phosphatidylcholine (O-16:2_18:0)	Inverse variance weighted	28	-0.0200264	0.027743	0.470384	-0.0744027	0.0343499	0.980173	0.928298	1.03495
CP	GCST90277331	Phosphatidylcholine (O-16:2_18:0)	Weighted median	28	-0.0192452	0.0380153	0.612683	-0.0937552	0.0552649	0.980939	0.910506	1.05682
CP	GCST90277331	Phosphatidylcholine (O-16:2_18:0)	MR Egger	28	0.0721768	0.0579037	0.223696	-0.0413144	0.185668	1.07485	0.959527	1.20402
CP	GCST90277331	Phosphatidylcholine (O-16:2_18:0)	Weighted mode	28	0.0582908	0.0630589	0.363474	-0.0653047	0.181886	1.06002	0.936782	1.19948
CP	GCST90277332	Phosphatidylcholine (O-17:0_15:0)	Inverse variance weighted	28	0.0316838	0.0319976	0.32208	-0.0310315	0.0943991	1.03219	0.969445	1.099
CP	GCST90277332	Phosphatidylcholine (O-17:0_15:0)	Weighted median	28	0.0260478	0.0442483	0.55608	-0.0606789	0.112775	1.02639	0.941125	1.11938
CP	GCST90277332	Phosphatidylcholine (O-17:0_15:0)	MR Egger	28	0.0728632	0.0673763	0.289432	-0.0591944	0.204921	1.07558	0.942524	1.22743
CP	GCST90277332	Phosphatidylcholine (O-17:0_15:0)	Weighted mode	28	0.0363771	0.0845273	0.67035	-0.129296	0.202051	1.03705	0.878713	1.22391
CP	GCST90277333	Phosphatidylcholine (O-17:0_17:1)	Inverse variance weighted	28	0.00558303	0.0284211	0.844266	-0.0501223	0.0612883	1.0056	0.951113	1.06321
CP	GCST90277333	Phosphatidylcholine (O-17:0_17:1)	Weighted median	28	-0.00875112	0.0398048	0.825987	-0.0867686	0.0692664	0.991287	0.916889	1.07172
CP	GCST90277333	Phosphatidylcholine (O-17:0_17:1)	MR Egger	28	0.0600666	0.0591598	0.319306	-0.0558867	0.17602	1.06191	0.945646	1.19246
CP	GCST90277333	Phosphatidylcholine (O-17:0_17:1)	Weighted mode	28	-0.0213299	0.0616003	0.731829	-0.142067	0.0994067	0.978896	0.867563	1.10452
CP	GCST90277334	Phosphatidylcholine (O-18:0_14:0)	Inverse variance weighted	28	0.00830931	0.0286082	0.77147	-0.0477627	0.0643813	1.00834	0.95336	1.0665
CP	GCST90277334	Phosphatidylcholine (O-18:0_14:0)	Weighted median	28	-0.0257914	0.040324	0.522431	-0.104826	0.0532437	0.974538	0.900481	1.05469
CP	GCST90277334	Phosphatidylcholine (O-18:0_14:0)	MR Egger	28	0.00891151	0.0608592	0.884713	-0.110372	0.128195	1.00895	0.895501	1.13678
CP	GCST90277334	Phosphatidylcholine (O-18:0_14:0)	Weighted mode	28	-0.0161157	0.0654879	0.807477	-0.144472	0.112241	0.984014	0.865479	1.11878
CP	GCST90277335	Phosphatidylcholine (O-18:0_16:1)	Inverse variance weighted	28	-0.0275368	0.0293513	0.348151	-0.0850653	0.0299916	0.972839	0.918452	1.03045
CP	GCST90277335	Phosphatidylcholine (O-18:0_16:1)	Weighted median	28	0.0128505	0.041206	0.755147	-0.0679132	0.0936142	1.01293	0.934342	1.09814
CP	GCST90277335	Phosphatidylcholine (O-18:0_16:1)	MR Egger	28	0.00631834	0.0613333	0.91874	-0.113895	0.126532	1.00634	0.892352	1.13489
CP	GCST90277335	Phosphatidylcholine (O-18:0_16:1)	Weighted mode	28	0.0220961	0.0649731	0.736428	-0.105251	0.149443	1.02234	0.900098	1.16119
CP	GCST90277336	Phosphatidylcholine (O-18:0_20:4)	Inverse variance weighted	28	-0.00812512	0.0271663	0.764873	-0.061371	0.0451208	0.991908	0.940474	1.04615
CP	GCST90277336	Phosphatidylcholine (O-18:0_20:4)	Weighted median	28	-0.0313419	0.0393003	0.425161	-0.108371	0.0456867	0.969144	0.897295	1.04675
CP	GCST90277336	Phosphatidylcholine (O-18:0_20:4)	MR Egger	28	0.000713645	0.0566112	0.990038	-0.110244	0.111672	1.00071	0.895615	1.11815
CP	GCST90277336	Phosphatidylcholine (O-18:0_20:4)	Weighted mode	28	-0.0448315	0.0604611	0.464796	-0.163335	0.0736723	0.956159	0.849306	1.07645
CP	GCST90277337	Phosphatidylcholine (O-18:1_16:0)	Inverse variance weighted	28	-0.0451662	0.0271534	0.0962382	-0.0983869	0.0080545	0.955839	0.906298	1.00809
CP	GCST90277337	Phosphatidylcholine (O-18:1_16:0)	Weighted median	28	-0.062986	0.0388753	0.105188	-0.139182	0.0132095	0.938957	0.87007	1.0133
CP	GCST90277337	Phosphatidylcholine (O-18:1_16:0)	MR Egger	28	-0.0301022	0.056661	0.599743	-0.141158	0.0809535	0.970346	0.868352	1.08432
CP	GCST90277337	Phosphatidylcholine (O-18:1_16:0)	Weighted mode	28	-0.115251	0.0797699	0.160023	-0.2716	0.0410981	0.891142	0.762159	1.04195
CP	GCST90277338	Phosphatidylcholine (O-18:1_18:2)	Inverse variance weighted	28	-0.0292672	0.0324771	0.367501	-0.0929223	0.0343879	0.971157	0.911264	1.03499
CP	GCST90277338	Phosphatidylcholine (O-18:1_18:2)	Weighted median	28	-0.03553	0.0416897	0.394075	-0.117242	0.0461817	0.965094	0.88937	1.04726
CP	GCST90277338	Phosphatidylcholine (O-18:1_18:2)	MR Egger	28	0.138902	0.0579031	0.0239101	0.0254123	0.252393	1.14901	1.02574	1.2871
CP	GCST90277338	Phosphatidylcholine (O-18:1_18:2)	Weighted mode	28	-0.0491653	0.0666215	0.466893	-0.179743	0.0814128	0.952024	0.835485	1.08482
CP	GCST90277339	Phosphatidylcholine (O-18:1_20:3)	Inverse variance weighted	28	0.0260093	0.0273718	0.341998	-0.0276393	0.079658	1.02635	0.972739	1.08292
CP	GCST90277339	Phosphatidylcholine (O-18:1_20:3)	Weighted median	28	0.0261805	0.0399034	0.511762	-0.0520302	0.104391	1.02653	0.9493	1.11003
CP	GCST90277339	Phosphatidylcholine (O-18:1_20:3)	MR Egger	28	0.0840037	0.0569914	0.152495	-0.0276994	0.195707	1.08763	0.972681	1.21617
CP	GCST90277339	Phosphatidylcholine (O-18:1_20:3)	Weighted mode	28	0.132488	0.0808902	0.113052	-0.0260571	0.291033	1.14167	0.974279	1.33781
CP	GCST90277340	Phosphatidylcholine (O-18:1_20:4)	Inverse variance weighted	28	0.00416576	0.026744	0.876219	-0.0482525	0.0565841	1.00417	0.952893	1.05822
CP	GCST90277340	Phosphatidylcholine (O-18:1_20:4)	Weighted median	28	-0.0244034	0.0374608	0.514764	-0.0978266	0.0490198	0.975892	0.906806	1.05024
CP	GCST90277340	Phosphatidylcholine (O-18:1_20:4)	MR Egger	28	0.0101759	0.0558363	0.856804	-0.0992633	0.119615	1.01023	0.905504	1.12706
CP	GCST90277340	Phosphatidylcholine (O-18:1_20:4)	Weighted mode	28	-0.0839853	0.0677799	0.225977	-0.216834	0.0488634	0.919445	0.805064	1.05008
CP	GCST90277341	Phosphatidylcholine (O-18:2_16:0)	Inverse variance weighted	28	-0.0319916	0.0268006	0.2326	-0.0845207	0.0205376	0.968515	0.918953	1.02075
CP	GCST90277341	Phosphatidylcholine (O-18:2_16:0)	Weighted median	28	-0.0514672	0.0389928	0.186864	-0.127893	0.0249588	0.949835	0.879947	1.02527
CP	GCST90277341	Phosphatidylcholine (O-18:2_16:0)	MR Egger	28	0.01553	0.0559544	0.783554	-0.0941405	0.125201	1.01565	0.910155	1.13338
CP	GCST90277341	Phosphatidylcholine (O-18:2_16:0)	Weighted mode	28	-0.0564836	0.072213	0.440915	-0.198021	0.0850539	0.945082	0.820352	1.08878
CP	GCST90277342	Phosphatidylcholine (O-18:2_18:1)	Inverse variance weighted	28	-0.0192529	0.0283125	0.496495	-0.0747453	0.0362395	0.980931	0.92798	1.0369
CP	GCST90277342	Phosphatidylcholine (O-18:2_18:1)	Weighted median	28	0.0131001	0.0421056	0.755706	-0.0694269	0.0956271	1.01319	0.932928	1.10035
CP	GCST90277342	Phosphatidylcholine (O-18:2_18:1)	MR Egger	28	0.13113	0.0579133	0.0321299	0.0176201	0.24464	1.14012	1.01778	1.27716
CP	GCST90277342	Phosphatidylcholine (O-18:2_18:1)	Weighted mode	28	0.0118391	0.0605223	0.846376	-0.106785	0.130463	1.01191	0.898719	1.13936
CP	GCST90277343	Phosphatidylcholine (O-18:2_18:2)	Inverse variance weighted	28	-0.0548682	0.026763	0.0403496	-0.107324	-0.00241274	0.94661	0.898235	0.99759
CP	GCST90277343	Phosphatidylcholine (O-18:2_18:2)	Weighted median	28	-0.0346867	0.0378836	0.359869	-0.108939	0.0395651	0.965908	0.896786	1.04036
CP	GCST90277343	Phosphatidylcholine (O-18:2_18:2)	MR Egger	28	-0.00879697	0.0558584	0.876078	-0.118279	0.100686	0.991242	0.888448	1.10593
CP	GCST90277343	Phosphatidylcholine (O-18:2_18:2)	Weighted mode	28	-0.0298546	0.0740054	0.689823	-0.174905	0.115196	0.970587	0.839537	1.12209
CP	GCST90277344	Phosphatidylcholine (O-18:2_20:4)	Inverse variance weighted	28	-0.0136006	0.0288205	0.636993	-0.0700887	0.0428875	0.986491	0.932311	1.04382
CP	GCST90277344	Phosphatidylcholine (O-18:2_20:4)	Weighted median	28	-0.046641	0.0416553	0.262846	-0.128285	0.0350034	0.95443	0.879602	1.03562
CP	GCST90277344	Phosphatidylcholine (O-18:2_20:4)	MR Egger	28	0.0146273	0.0599405	0.809122	-0.102856	0.132111	1.01473	0.902257	1.14123
CP	GCST90277344	Phosphatidylcholine (O-18:2_20:4)	Weighted mode	28	-0.0594242	0.0655916	0.372964	-0.187984	0.0691353	0.942307	0.828628	1.07158
CP	GCST90277345	Phosphatidylethanolamine (16:0_18:2)	Inverse variance weighted	28	0.018393	0.0305894	0.547648	-0.0415622	0.0783483	1.01856	0.95929	1.0815
CP	GCST90277345	Phosphatidylethanolamine (16:0_18:2)	Weighted median	28	0.045527	0.0431516	0.291404	-0.0390501	0.130104	1.04658	0.961702	1.13895
CP	GCST90277345	Phosphatidylethanolamine (16:0_18:2)	MR Egger	28	0.0501492	0.0635078	0.436873	-0.0743261	0.174625	1.05143	0.928369	1.1908
CP	GCST90277345	Phosphatidylethanolamine (16:0_18:2)	Weighted mode	28	0.0923249	0.0710583	0.204832	-0.0469494	0.231599	1.09672	0.954136	1.26061
CP	GCST90277346	Phosphatidylethanolamine (16:0_20:4)	Inverse variance weighted	28	0.0429678	0.0278149	0.122401	-0.0115495	0.0974851	1.0439	0.988517	1.1024
CP	GCST90277346	Phosphatidylethanolamine (16:0_20:4)	Weighted median	28	0.0717682	0.0387463	0.063989	-0.00417466	0.147711	1.07441	0.995834	1.15918
CP	GCST90277346	Phosphatidylethanolamine (16:0_20:4)	MR Egger	28	0.0134208	0.0581939	0.819414	-0.100639	0.127481	1.01351	0.904259	1.13596
CP	GCST90277346	Phosphatidylethanolamine (16:0_20:4)	Weighted mode	28	0.0900401	0.0743834	0.236583	-0.0557514	0.235832	1.09422	0.945774	1.26596
CP	GCST90277347	Phosphatidylethanolamine (18:0_18:2)	Inverse variance weighted	28	0.0237202	0.0267365	0.374979	-0.0286833	0.0761238	1.024	0.971724	1.0791
CP	GCST90277347	Phosphatidylethanolamine (18:0_18:2)	Weighted median	28	0.046465	0.0374076	0.21419	-0.026854	0.119784	1.04756	0.973503	1.12725
CP	GCST90277347	Phosphatidylethanolamine (18:0_18:2)	MR Egger	28	0.0403094	0.0559119	0.477376	-0.0692778	0.149897	1.04113	0.933067	1.16171
CP	GCST90277347	Phosphatidylethanolamine (18:0_18:2)	Weighted mode	28	0.0545245	0.0614176	0.382507	-0.0658541	0.174903	1.05604	0.936267	1.19113
CP	GCST90277348	Phosphatidylethanolamine (18:0_20:4)	Inverse variance weighted	28	0.0483636	0.0267078	0.070165	-0.00398362	0.100711	1.04955	0.996024	1.10596
CP	GCST90277348	Phosphatidylethanolamine (18:0_20:4)	Weighted median	28	0.00719816	0.0369279	0.845452	-0.0651806	0.0795769	1.00722	0.936898	1.08283
CP	GCST90277348	Phosphatidylethanolamine (18:0_20:4)	MR Egger	28	0.00845135	0.0557608	0.8807	-0.10084	0.117742	1.00849	0.904078	1.12495
CP	GCST90277348	Phosphatidylethanolamine (18:0_20:4)	Weighted mode	28	-0.00810266	0.0556638	0.885347	-0.117204	0.100998	0.99193	0.889404	1.10627
CP	GCST90277349	Phosphatidylethanolamine (18:1_18:1)	Inverse variance weighted	28	0.0283915	0.027011	0.29321	-0.0245502	0.0813331	1.0288	0.975749	1.08473
CP	GCST90277349	Phosphatidylethanolamine (18:1_18:1)	Weighted median	28	0.0474685	0.0363181	0.191206	-0.0237151	0.118652	1.04861	0.976564	1.12598
CP	GCST90277349	Phosphatidylethanolamine (18:1_18:1)	MR Egger	28	0.0296243	0.0563972	0.60384	-0.0809142	0.140163	1.03007	0.922273	1.15046
CP	GCST90277349	Phosphatidylethanolamine (18:1_18:1)	Weighted mode	28	0.0401032	0.0553219	0.474745	-0.0683277	0.148534	1.04092	0.933954	1.16013
CP	GCST90277350	Phosphatidylethanolamine (O-16:1_18:2)	Inverse variance weighted	28	-0.00678139	0.0307187	0.825281	-0.0669901	0.0534273	0.993242	0.935204	1.05488
CP	GCST90277350	Phosphatidylethanolamine (O-16:1_18:2)	Weighted median	28	-0.0317591	0.0444617	0.47504	-0.118904	0.0553858	0.96874	0.887893	1.05695
CP	GCST90277350	Phosphatidylethanolamine (O-16:1_18:2)	MR Egger	28	0.0617971	0.0638105	0.341745	-0.0632716	0.186866	1.06375	0.938689	1.20547
CP	GCST90277350	Phosphatidylethanolamine (O-16:1_18:2)	Weighted mode	28	-0.0760873	0.0771686	0.332893	-0.227338	0.0751632	0.926735	0.796652	1.07806
CP	GCST90277351	Phosphatidylethanolamine (O-16:1_20:4)	Inverse variance weighted	28	-0.00476729	0.0267503	0.858555	-0.0571979	0.0476634	0.995244	0.944407	1.04882
CP	GCST90277351	Phosphatidylethanolamine (O-16:1_20:4)	Weighted median	28	-0.00754841	0.0395242	0.84854	-0.0850159	0.0699191	0.99248	0.918498	1.07242
CP	GCST90277351	Phosphatidylethanolamine (O-16:1_20:4)	MR Egger	28	0.0247995	0.0558499	0.660689	-0.0846664	0.134265	1.02511	0.918819	1.1437
CP	GCST90277351	Phosphatidylethanolamine (O-16:1_20:4)	Weighted mode	28	0.0337952	0.0812119	0.680599	-0.12538	0.19297	1.03437	0.882162	1.21285
CP	GCST90277352	Phosphatidylethanolamine (O-16:1_22:5)	Inverse variance weighted	28	-0.00981037	0.0301275	0.744705	-0.0688602	0.0492395	0.990238	0.933457	1.05047
CP	GCST90277352	Phosphatidylethanolamine (O-16:1_22:5)	Weighted median	28	-0.0199006	0.0428662	0.642469	-0.103918	0.0641171	0.980296	0.901299	1.06622
CP	GCST90277352	Phosphatidylethanolamine (O-16:1_22:5)	MR Egger	28	0.0138857	0.0626162	0.826235	-0.108842	0.136614	1.01398	0.896872	1.14638
CP	GCST90277352	Phosphatidylethanolamine (O-16:1_22:5)	Weighted mode	28	-0.0071336	0.067641	0.916788	-0.13971	0.125443	0.992892	0.86961	1.13365
CP	GCST90277353	Phosphatidylethanolamine (O-18:1_18:2)	Inverse variance weighted	28	-0.00617472	0.0313544	0.84388	-0.0676293	0.0552798	0.993844	0.934607	1.05684
CP	GCST90277353	Phosphatidylethanolamine (O-18:1_18:2)	Weighted median	28	-0.0213356	0.0414415	0.606667	-0.102561	0.0598897	0.97889	0.902523	1.06172
CP	GCST90277353	Phosphatidylethanolamine (O-18:1_18:2)	MR Egger	28	0.123186	0.0600368	0.050382	0.00551443	0.240858	1.1311	1.00553	1.27234
CP	GCST90277353	Phosphatidylethanolamine (O-18:1_18:2)	Weighted mode	28	1.44683e-05	0.0657964	0.999826	-0.128946	0.128975	1.00001	0.879021	1.13766
CP	GCST90277354	Phosphatidylethanolamine (O-18:1_20:4)	Inverse variance weighted	28	0.0138495	0.0268776	0.606357	-0.0388306	0.0665296	1.01395	0.961914	1.06879
CP	GCST90277354	Phosphatidylethanolamine (O-18:1_20:4)	Weighted median	28	-0.0258457	0.041571	0.534122	-0.107325	0.0556334	0.974485	0.898234	1.05721
CP	GCST90277354	Phosphatidylethanolamine (O-18:1_20:4)	MR Egger	28	0.0696095	0.0558373	0.223641	-0.0398317	0.179051	1.07209	0.960951	1.19608
CP	GCST90277354	Phosphatidylethanolamine (O-18:1_20:4)	Weighted mode	28	-0.0552983	0.0635108	0.391598	-0.179779	0.0691828	0.946203	0.835454	1.07163
CP	GCST90277355	Phosphatidylethanolamine (O-18:2_18:1)	Inverse variance weighted	28	0.0193639	0.0294388	0.510686	-0.038336	0.0770639	1.01955	0.962389	1.08011
CP	GCST90277355	Phosphatidylethanolamine (O-18:2_18:1)	Weighted median	28	0.0343417	0.0407314	0.399158	-0.0454918	0.114175	1.03494	0.955527	1.12095
CP	GCST90277355	Phosphatidylethanolamine (O-18:2_18:1)	MR Egger	28	0.133199	0.0575834	0.0288859	0.0203353	0.246062	1.14248	1.02054	1.27898
CP	GCST90277355	Phosphatidylethanolamine (O-18:2_18:1)	Weighted mode	28	0.0417099	0.0646243	0.524102	-0.0849538	0.168374	1.04259	0.918555	1.18338
CP	GCST90277356	Phosphatidylethanolamine (O-18:2_18:2)	Inverse variance weighted	28	-0.0258798	0.0340431	0.447131	-0.0926044	0.0408447	0.974452	0.911554	1.04169
CP	GCST90277356	Phosphatidylethanolamine (O-18:2_18:2)	Weighted median	28	0.00862279	0.0448202	0.84744	-0.0792247	0.0964703	1.00866	0.923832	1.10128
CP	GCST90277356	Phosphatidylethanolamine (O-18:2_18:2)	MR Egger	28	0.133695	0.0627936	0.0428801	0.0106195	0.25677	1.14304	1.01068	1.29275
CP	GCST90277356	Phosphatidylethanolamine (O-18:2_18:2)	Weighted mode	28	0.0277543	0.0753288	0.715417	-0.11989	0.175399	1.02814	0.887018	1.19172
CP	GCST90277357	Phosphatidylethanolamine (O-18:2_20:4)	Inverse variance weighted	28	-0.0448769	0.0267853	0.09385	-0.0973761	0.00762231	0.956115	0.907215	1.00765
CP	GCST90277357	Phosphatidylethanolamine (O-18:2_20:4)	Weighted median	28	-0.0559798	0.0375278	0.135781	-0.129534	0.0175747	0.945558	0.878504	1.01773
CP	GCST90277357	Phosphatidylethanolamine (O-18:2_20:4)	MR Egger	28	-0.0226726	0.0559139	0.688434	-0.132264	0.0869186	0.977582	0.87611	1.09081
CP	GCST90277357	Phosphatidylethanolamine (O-18:2_20:4)	Weighted mode	28	-0.0968776	0.0615693	0.127256	-0.217554	0.0237982	0.907667	0.804485	1.02408
CP	GCST90277358	Phosphatidylinositol (16:0_18:1)	Inverse variance weighted	28	-0.000549668	0.0267626	0.983614	-0.0530043	0.051905	0.99945	0.948376	1.05328
CP	GCST90277358	Phosphatidylinositol (16:0_18:1)	Weighted median	28	-0.0268137	0.0382451	0.48324	-0.101774	0.0481467	0.973543	0.903234	1.04932
CP	GCST90277358	Phosphatidylinositol (16:0_18:1)	MR Egger	28	0.0289055	0.0558608	0.609212	-0.0805816	0.138393	1.02933	0.92258	1.14843
CP	GCST90277358	Phosphatidylinositol (16:0_18:1)	Weighted mode	28	-0.0345333	0.0694802	0.623196	-0.170715	0.101648	0.966056	0.843062	1.10699
CP	GCST90277359	Phosphatidylinositol (16:0_18:2)	Inverse variance weighted	28	0.00168647	0.0271455	0.950462	-0.0515187	0.0548916	1.00169	0.949786	1.05643
CP	GCST90277359	Phosphatidylinositol (16:0_18:2)	Weighted median	28	0.00102882	0.0396992	0.979325	-0.0767816	0.0788392	1.00103	0.926092	1.08203
CP	GCST90277359	Phosphatidylinositol (16:0_18:2)	MR Egger	28	0.013627	0.0576058	0.814855	-0.0992805	0.126534	1.01372	0.905489	1.13489
CP	GCST90277359	Phosphatidylinositol (16:0_18:2)	Weighted mode	28	0.015731	0.0592054	0.792487	-0.100312	0.131774	1.01586	0.904556	1.14085
CP	GCST90277360	Phosphatidylinositol (16:0_20:4)	Inverse variance weighted	28	0.0740747	0.0304853	0.0151049	0.0143236	0.133826	1.07689	1.01443	1.14319
CP	GCST90277360	Phosphatidylinositol (16:0_20:4)	Weighted median	28	0.0685257	0.0449685	0.127544	-0.0196126	0.156664	1.07093	0.980578	1.1696
CP	GCST90277360	Phosphatidylinositol (16:0_20:4)	MR Egger	28	0.0874453	0.0639099	0.18294	-0.0378182	0.212709	1.09138	0.962888	1.23702
CP	GCST90277360	Phosphatidylinositol (16:0_20:4)	Weighted mode	28	0.0841407	0.0935511	0.376387	-0.0992196	0.267501	1.08778	0.905544	1.30669
CP	GCST90277361	Phosphatidylinositol (18:0_18:1)	Inverse variance weighted	28	0.0280098	0.0279345	0.316008	-0.0267419	0.0827615	1.02841	0.973613	1.08628
CP	GCST90277361	Phosphatidylinositol (18:0_18:1)	Weighted median	28	0.049295	0.0380416	0.195038	-0.0252665	0.123856	1.05053	0.97505	1.13185
CP	GCST90277361	Phosphatidylinositol (18:0_18:1)	MR Egger	28	0.0947669	0.0575213	0.111488	-0.017975	0.207509	1.0994	0.982186	1.23061
CP	GCST90277361	Phosphatidylinositol (18:0_18:1)	Weighted mode	28	0.065221	0.0615361	0.298588	-0.0553897	0.185832	1.06739	0.946116	1.20422
CP	GCST90277362	Phosphatidylinositol (18:0_18:2)	Inverse variance weighted	28	-0.0363644	0.0266625	0.172606	-0.088623	0.0158941	0.964289	0.915191	1.01602
CP	GCST90277362	Phosphatidylinositol (18:0_18:2)	Weighted median	28	-0.0374965	0.0378011	0.321227	-0.111587	0.0365938	0.963198	0.894414	1.03727
CP	GCST90277362	Phosphatidylinositol (18:0_18:2)	MR Egger	28	-0.0296359	0.0556667	0.598982	-0.138743	0.0794708	0.970799	0.870452	1.08271
CP	GCST90277362	Phosphatidylinositol (18:0_18:2)	Weighted mode	28	-0.0338788	0.0549768	0.542898	-0.141633	0.0738757	0.966689	0.867939	1.07667
CP	GCST90277363	Phosphatidylinositol (18:0_20:3)	Inverse variance weighted	28	0.0521774	0.0274605	0.0574209	-0.00164508	0.106	1.05356	0.998356	1.11182
CP	GCST90277363	Phosphatidylinositol (18:0_20:3)	Weighted median	28	0.0737299	0.0380449	0.0526269	-0.000838129	0.148298	1.07652	0.999162	1.15986
CP	GCST90277363	Phosphatidylinositol (18:0_20:3)	MR Egger	28	0.110353	0.0574091	0.0655986	-0.00216827	0.222875	1.11667	0.997834	1.24966
CP	GCST90277363	Phosphatidylinositol (18:0_20:3)	Weighted mode	28	0.0782602	0.0644483	0.235144	-0.0480584	0.204579	1.0814	0.953078	1.22701
CP	GCST90277364	Phosphatidylinositol (18:0_20:4)	Inverse variance weighted	28	0.0223183	0.0266544	0.402412	-0.0299243	0.0745608	1.02257	0.970519	1.07741
CP	GCST90277364	Phosphatidylinositol (18:0_20:4)	Weighted median	28	0.0374836	0.037262	0.31444	-0.0355498	0.110517	1.03819	0.965075	1.11686
CP	GCST90277364	Phosphatidylinositol (18:0_20:4)	MR Egger	28	-0.0241253	0.0556523	0.668227	-0.133204	0.0849532	0.976163	0.875287	1.08867
CP	GCST90277364	Phosphatidylinositol (18:0_20:4)	Weighted mode	28	0.0448295	0.0635513	0.486599	-0.0797311	0.16939	1.04585	0.923365	1.18458
CP	GCST90277365	Phosphatidylinositol (18:1_18:1)	Inverse variance weighted	28	0.0253776	0.026746	0.342703	-0.0270445	0.0777997	1.0257	0.973318	1.08091
CP	GCST90277365	Phosphatidylinositol (18:1_18:1)	Weighted median	28	0.0489169	0.0403915	0.225868	-0.0302504	0.128084	1.05013	0.970203	1.13665
CP	GCST90277365	Phosphatidylinositol (18:1_18:1)	MR Egger	28	0.113578	0.0558316	0.0522415	0.00414775	0.223008	1.12028	1.00416	1.24983
CP	GCST90277365	Phosphatidylinositol (18:1_18:1)	Weighted mode	28	0.0643049	0.0629996	0.316447	-0.0591743	0.187784	1.06642	0.942542	1.20657
CP	GCST90277366	Phosphatidylinositol (18:1_18:2)	Inverse variance weighted	28	-0.0515546	0.0299466	0.0851508	-0.11025	0.00714072	0.949752	0.89561	1.00717
CP	GCST90277366	Phosphatidylinositol (18:1_18:2)	Weighted median	28	-0.0634924	0.0412123	0.12341	-0.144268	0.0172837	0.938481	0.865655	1.01743
CP	GCST90277366	Phosphatidylinositol (18:1_18:2)	MR Egger	28	-0.00959804	0.0630736	0.880226	-0.133222	0.114026	0.990448	0.875271	1.12078
CP	GCST90277366	Phosphatidylinositol (18:1_18:2)	Weighted mode	28	-0.0814779	0.0607699	0.19117	-0.200587	0.0376311	0.921753	0.81825	1.03835
CP	GCST90277367	Phosphatidylinositol (18:1_20:4)	Inverse variance weighted	28	0.0825868	0.0295897	0.00525345	0.024591	0.140582	1.08609	1.0249	1.15094
CP	GCST90277367	Phosphatidylinositol (18:1_20:4)	Weighted median	28	0.0869981	0.0399128	0.0292794	0.00876899	0.165227	1.09089	1.00881	1.17966
CP	GCST90277367	Phosphatidylinositol (18:1_20:4)	MR Egger	28	0.108384	0.0620307	0.092395	-0.0131961	0.229964	1.11448	0.986891	1.25855
CP	GCST90277367	Phosphatidylinositol (18:1_20:4)	Weighted mode	28	0.0832926	0.0638859	0.203319	-0.0419237	0.208509	1.08686	0.958943	1.23184
CP	GCST90277368	Sphingomyelin (d32:1)	Inverse variance weighted	28	-0.0156125	0.0272692	0.566961	-0.0690602	0.0378352	0.984509	0.93327	1.03856
CP	GCST90277368	Sphingomyelin (d32:1)	Weighted median	28	-0.0405211	0.0392923	0.302413	-0.117534	0.0364919	0.960289	0.88911	1.03717
CP	GCST90277368	Sphingomyelin (d32:1)	MR Egger	28	-0.0167655	0.0580244	0.774919	-0.130493	0.0969622	0.983374	0.877662	1.10182
CP	GCST90277368	Sphingomyelin (d32:1)	Weighted mode	28	-0.0575646	0.0640478	0.376718	-0.183098	0.0679691	0.944061	0.832686	1.07033
CP	GCST90277369	Sphingomyelin (d34:0)	Inverse variance weighted	28	-0.0666093	0.0287282	0.0204165	-0.122917	-0.010302	0.935561	0.884337	0.989751
CP	GCST90277369	Sphingomyelin (d34:0)	Weighted median	28	-0.0631415	0.0413199	0.126485	-0.144128	0.0178456	0.938811	0.865777	1.01801
CP	GCST90277369	Sphingomyelin (d34:0)	MR Egger	28	-0.064969	0.0605995	0.293524	-0.183744	0.0538061	0.937096	0.832149	1.05528
CP	GCST90277369	Sphingomyelin (d34:0)	Weighted mode	28	-0.0757304	0.06356	0.243834	-0.200308	0.0488472	0.927066	0.818479	1.05006
CP	GCST90277370	Sphingomyelin (d34:1)	Inverse variance weighted	28	-0.0867276	0.0266889	0.00115576	-0.139038	-0.0344174	0.916927	0.870195	0.966168
CP	GCST90277370	Sphingomyelin (d34:1)	Weighted median	28	-0.108872	0.0378426	0.00401527	-0.183043	-0.0347002	0.896845	0.832732	0.965895
CP	GCST90277370	Sphingomyelin (d34:1)	MR Egger	28	-0.0506247	0.0557197	0.371927	-0.159835	0.0585859	0.950635	0.852284	1.06034
CP	GCST90277370	Sphingomyelin (d34:1)	Weighted mode	28	-0.128965	0.0552553	0.0272867	-0.237265	-0.0206643	0.879005	0.788782	0.979548
CP	GCST90277371	Sphingomyelin (d34:2)	Inverse variance weighted	28	-0.00124025	0.0266748	0.962916	-0.0535229	0.0510424	0.998761	0.947884	1.05237
CP	GCST90277371	Sphingomyelin (d34:2)	Weighted median	28	0.010346	0.0406938	0.799309	-0.0694137	0.0901058	1.0104	0.932941	1.09429
CP	GCST90277371	Sphingomyelin (d34:2)	MR Egger	28	0.0708404	0.0556954	0.214659	-0.0383226	0.180003	1.07341	0.962402	1.19722
CP	GCST90277371	Sphingomyelin (d34:2)	Weighted mode	28	-0.000853458	0.0634936	0.989374	-0.125301	0.123594	0.999147	0.882231	1.13156
CP	GCST90277372	Sphingomyelin (d36:1)	Inverse variance weighted	28	-0.0549872	0.0267102	0.0395266	-0.107339	-0.0026353	0.946497	0.898221	0.997368
CP	GCST90277372	Sphingomyelin (d36:1)	Weighted median	28	-0.0392726	0.0384235	0.306735	-0.114583	0.0360375	0.961489	0.891738	1.03669
CP	GCST90277372	Sphingomyelin (d36:1)	MR Egger	28	-0.0434357	0.0557759	0.443155	-0.152756	0.0658851	0.957494	0.858339	1.0681
CP	GCST90277372	Sphingomyelin (d36:1)	Weighted mode	28	-0.0279916	0.0644767	0.667639	-0.154366	0.0983827	0.972397	0.856958	1.10338
CP	GCST90277373	Sphingomyelin (d36:2)	Inverse variance weighted	28	-0.025678	0.0267088	0.336346	-0.0780272	0.0266711	0.974649	0.924939	1.02703
CP	GCST90277373	Sphingomyelin (d36:2)	Weighted median	28	0.0142242	0.0388096	0.713982	-0.0618425	0.090291	1.01433	0.940031	1.09449
CP	GCST90277373	Sphingomyelin (d36:2)	MR Egger	28	0.012552	0.0557691	0.823684	-0.0967555	0.121859	1.01263	0.907778	1.1296
CP	GCST90277373	Sphingomyelin (d36:2)	Weighted mode	28	0.0244801	0.0587299	0.680101	-0.0906305	0.139591	1.02478	0.913355	1.1498
CP	GCST90277374	Sphingomyelin (d38:1)	Inverse variance weighted	28	-0.0464961	0.0284477	0.102167	-0.102254	0.0092615	0.954568	0.902801	1.0093
CP	GCST90277374	Sphingomyelin (d38:1)	Weighted median	28	-0.0556159	0.0410689	0.175669	-0.136111	0.0248791	0.945902	0.872746	1.02519
CP	GCST90277374	Sphingomyelin (d38:1)	MR Egger	28	-0.0837796	0.0599556	0.174117	-0.201293	0.0337333	0.919634	0.817673	1.03431
CP	GCST90277374	Sphingomyelin (d38:1)	Weighted mode	28	-0.0631062	0.0655281	0.344074	-0.191541	0.065329	0.938844	0.825685	1.06751
CP	GCST90277375	Sphingomyelin (d38:2)	Inverse variance weighted	28	-0.0148007	0.0267351	0.579849	-0.0672015	0.0376001	0.985308	0.935007	1.03832
CP	GCST90277375	Sphingomyelin (d38:2)	Weighted median	28	-0.0118492	0.0379219	0.754688	-0.0861762	0.0624777	0.988221	0.917433	1.06447
CP	GCST90277375	Sphingomyelin (d38:2)	MR Egger	28	0.0048031	0.0558162	0.932084	-0.104597	0.114203	1.00481	0.900688	1.12098
CP	GCST90277375	Sphingomyelin (d38:2)	Weighted mode	28	0.0110738	0.063751	0.863394	-0.113878	0.136026	1.01114	0.892367	1.14571
CP	GCST90277376	Sphingomyelin (d40:1)	Inverse variance weighted	28	-0.0624093	0.0266666	0.0192654	-0.114676	-0.0101428	0.939498	0.891655	0.989908
CP	GCST90277376	Sphingomyelin (d40:1)	Weighted median	28	-0.0414681	0.037679	0.271087	-0.115319	0.0323827	0.95938	0.891082	1.03291
CP	GCST90277376	Sphingomyelin (d40:1)	MR Egger	28	-0.0349167	0.0556823	0.536081	-0.144054	0.0742205	0.965686	0.865841	1.07704
CP	GCST90277376	Sphingomyelin (d40:1)	Weighted mode	28	-0.0502242	0.0638797	0.438578	-0.175428	0.0749799	0.951016	0.839097	1.07786
CP	GCST90277377	Sphingomyelin (d40:2)	Inverse variance weighted	28	-0.0296488	0.0266835	0.266512	-0.0819484	0.0226508	0.970786	0.921319	1.02291
CP	GCST90277377	Sphingomyelin (d40:2)	Weighted median	28	-0.0393286	0.0404723	0.33118	-0.118654	0.0399971	0.961435	0.888115	1.04081
CP	GCST90277377	Sphingomyelin (d40:2)	MR Egger	28	-0.037121	0.0560438	0.513572	-0.146967	0.0727249	0.96356	0.863323	1.07543
CP	GCST90277377	Sphingomyelin (d40:2)	Weighted mode	28	-0.0471881	0.06079	0.444351	-0.166337	0.0719604	0.953908	0.846761	1.07461
CP	GCST90277378	Sphingomyelin (d42:2)	Inverse variance weighted	28	-0.0771414	0.0271604	0.00450829	-0.130376	-0.023907	0.925759	0.877766	0.976376
CP	GCST90277378	Sphingomyelin (d42:2)	Weighted median	28	-0.0897086	0.0383305	0.0192634	-0.164836	-0.0145807	0.914198	0.848032	0.985525
CP	GCST90277378	Sphingomyelin (d42:2)	MR Egger	28	-0.0899913	0.0577154	0.131034	-0.203113	0.0231309	0.913939	0.816186	1.0234
CP	GCST90277378	Sphingomyelin (d42:2)	Weighted mode	28	-0.0853223	0.0577803	0.151334	-0.198572	0.027927	0.918216	0.819901	1.02832
CP	GCST90277379	Triacylglycerol (46:1)	Inverse variance weighted	28	0.0829366	0.0291618	0.00445488	0.0257795	0.140094	1.08647	1.02611	1.15038
CP	GCST90277379	Triacylglycerol (46:1)	Weighted median	28	0.106886	0.0410111	0.00915345	0.0265042	0.187268	1.11281	1.02686	1.20595
CP	GCST90277379	Triacylglycerol (46:1)	MR Egger	28	0.0765287	0.0611038	0.221559	-0.0432348	0.196292	1.07953	0.957687	1.21688
CP	GCST90277379	Triacylglycerol (46:1)	Weighted mode	28	0.116095	0.0652378	0.0864071	-0.0117711	0.243961	1.1231	0.988298	1.27629
CP	GCST90277380	Triacylglycerol (46:2)	Inverse variance weighted	28	0.0574273	0.0307732	0.0620209	-0.00288819	0.117743	1.05911	0.997116	1.12495
CP	GCST90277380	Triacylglycerol (46:2)	Weighted median	28	0.0501182	0.0429207	0.24293	-0.0340063	0.134243	1.0514	0.966565	1.14367
CP	GCST90277380	Triacylglycerol (46:2)	MR Egger	28	0.0201088	0.0644155	0.757398	-0.106146	0.146363	1.02031	0.899294	1.15762
CP	GCST90277380	Triacylglycerol (46:2)	Weighted mode	28	0.0096515	0.0694753	0.890544	-0.12652	0.145823	1.0097	0.881156	1.15699
CP	GCST90277381	Triacylglycerol (48:0)	Inverse variance weighted	28	0.0700845	0.0307073	0.0224695	0.0098981	0.130271	1.0726	1.00995	1.13914
CP	GCST90277381	Triacylglycerol (48:0)	Weighted median	28	0.0902885	0.043191	0.0365774	0.00563425	0.174943	1.09449	1.00565	1.19118
CP	GCST90277381	Triacylglycerol (48:0)	MR Egger	28	0.100795	0.0643646	0.129439	-0.0253594	0.22695	1.10605	0.974959	1.25477
CP	GCST90277381	Triacylglycerol (48:0)	Weighted mode	28	0.0889776	0.0688083	0.206924	-0.0458867	0.223842	1.09306	0.95515	1.25087
CP	GCST90277382	Triacylglycerol (48:1)	Inverse variance weighted	28	0.066036	0.0270367	0.0145874	0.0130442	0.119028	1.06827	1.01313	1.1264
CP	GCST90277382	Triacylglycerol (48:1)	Weighted median	28	0.0702769	0.0379607	0.0641251	-0.00412598	0.14468	1.07281	0.995883	1.15567
CP	GCST90277382	Triacylglycerol (48:1)	MR Egger	28	0.0448667	0.0565011	0.434335	-0.0658756	0.155609	1.04589	0.936247	1.16837
CP	GCST90277382	Triacylglycerol (48:1)	Weighted mode	28	0.0693969	0.0606981	0.262945	-0.0495715	0.188365	1.07186	0.951637	1.20727
CP	GCST90277383	Triacylglycerol (48:2)	Inverse variance weighted	28	0.0523867	0.0269455	0.0518748	-0.000426521	0.1052	1.05378	0.999574	1.11093
CP	GCST90277383	Triacylglycerol (48:2)	Weighted median	28	0.0595312	0.0377426	0.114728	-0.0144444	0.133507	1.06134	0.985659	1.14283
CP	GCST90277383	Triacylglycerol (48:2)	MR Egger	28	0.0138566	0.056323	0.807598	-0.0965364	0.12425	1.01395	0.907977	1.1323
CP	GCST90277383	Triacylglycerol (48:2)	Weighted mode	28	0.0522154	0.0609244	0.39896	-0.0671964	0.171627	1.0536	0.935012	1.18724
CP	GCST90277384	Triacylglycerol (48:3)	Inverse variance weighted	28	0.0145124	0.0273875	0.596188	-0.0391672	0.0681919	1.01462	0.96159	1.07057
CP	GCST90277384	Triacylglycerol (48:3)	Weighted median	28	0.00374238	0.0383418	0.922245	-0.0714076	0.0788923	1.00375	0.931082	1.08209
CP	GCST90277384	Triacylglycerol (48:3)	MR Egger	28	-0.0431222	0.0573205	0.458628	-0.15547	0.0692259	0.957794	0.856013	1.07168
CP	GCST90277384	Triacylglycerol (48:3)	Weighted mode	28	-0.00266489	0.0541538	0.961114	-0.108806	0.103477	0.997339	0.896904	1.10902
CP	GCST90277385	Triacylglycerol (49:1)	Inverse variance weighted	28	0.0461211	0.0296776	0.120168	-0.0120471	0.104289	1.0472	0.988025	1.10992
CP	GCST90277385	Triacylglycerol (49:1)	Weighted median	28	0.0468815	0.0437277	0.283665	-0.0388249	0.132588	1.048	0.961919	1.14178
CP	GCST90277385	Triacylglycerol (49:1)	MR Egger	28	0.0588605	0.062123	0.352116	-0.0629006	0.180622	1.06063	0.939037	1.19796
CP	GCST90277385	Triacylglycerol (49:1)	Weighted mode	28	0.0397561	0.0681916	0.564727	-0.0938994	0.173412	1.04056	0.910374	1.18936
CP	GCST90277386	Triacylglycerol (49:2)	Inverse variance weighted	28	0.0383508	0.0290925	0.187425	-0.0186706	0.0953721	1.0391	0.981503	1.10007
CP	GCST90277386	Triacylglycerol (49:2)	Weighted median	28	0.00810645	0.0406175	0.841809	-0.0715039	0.0877168	1.00814	0.930993	1.09168
CP	GCST90277386	Triacylglycerol (49:2)	MR Egger	28	0.0134127	0.060859	0.827289	-0.105871	0.132696	1.0135	0.899541	1.1419
CP	GCST90277386	Triacylglycerol (49:2)	Weighted mode	28	-0.00277358	0.0645261	0.966031	-0.129245	0.123698	0.99723	0.878759	1.13167
CP	GCST90277387	Triacylglycerol (50:1)	Inverse variance weighted	28	0.0609136	0.0267911	0.0229872	0.00840297	0.113424	1.06281	1.00844	1.12011
CP	GCST90277387	Triacylglycerol (50:1)	Weighted median	28	0.0449753	0.0382501	0.239667	-0.029995	0.119946	1.046	0.97045	1.12744
CP	GCST90277387	Triacylglycerol (50:1)	MR Egger	28	0.00210911	0.0559529	0.970219	-0.107559	0.111777	1.00211	0.898024	1.11826
CP	GCST90277387	Triacylglycerol (50:1)	Weighted mode	28	0.0439114	0.0649118	0.504492	-0.0833157	0.171139	1.04489	0.920061	1.18666
CP	GCST90277388	Triacylglycerol (50:2)	Inverse variance weighted	28	0.0441213	0.0267238	0.0987362	-0.00825734	0.0965	1.04511	0.991777	1.10131
CP	GCST90277388	Triacylglycerol (50:2)	Weighted median	28	0.0277764	0.0382273	0.467464	-0.0471492	0.102702	1.02817	0.953945	1.10816
CP	GCST90277388	Triacylglycerol (50:2)	MR Egger	28	-0.0221242	0.0558198	0.695081	-0.131531	0.0872827	0.978119	0.876752	1.09121
CP	GCST90277388	Triacylglycerol (50:2)	Weighted mode	28	0.0171443	0.0566543	0.764504	-0.0938981	0.128187	1.01729	0.910375	1.13677
CP	GCST90277389	Triacylglycerol (50:3)	Inverse variance weighted	28	0.0328169	0.0269456	0.223264	-0.0199964	0.0856302	1.03336	0.980202	1.0894
CP	GCST90277389	Triacylglycerol (50:3)	Weighted median	28	0.023068	0.0394739	0.558961	-0.0543009	0.100437	1.02334	0.947147	1.10565
CP	GCST90277389	Triacylglycerol (50:3)	MR Egger	28	-0.0596459	0.0558386	0.295255	-0.16909	0.0497977	0.942098	0.844433	1.05106
CP	GCST90277389	Triacylglycerol (50:3)	Weighted mode	28	0.00264846	0.0584865	0.964215	-0.111985	0.117282	1.00265	0.894058	1.12444
CP	GCST90277390	Triacylglycerol (50:4)	Inverse variance weighted	28	0.0295991	0.0267296	0.268141	-0.0227909	0.0819892	1.03004	0.977467	1.08544
CP	GCST90277390	Triacylglycerol (50:4)	Weighted median	28	-0.000166475	0.0391192	0.996605	-0.0768401	0.0765071	0.999834	0.926038	1.07951
CP	GCST90277390	Triacylglycerol (50:4)	MR Egger	28	-0.0652892	0.0558109	0.252682	-0.174679	0.0441001	0.936796	0.839727	1.04509
CP	GCST90277390	Triacylglycerol (50:4)	Weighted mode	28	-0.00405887	0.0611347	0.947555	-0.123883	0.115765	0.995949	0.883483	1.12273
CP	GCST90277391	Triacylglycerol (50:5)	Inverse variance weighted	28	0.0532212	0.0306431	0.0824212	-0.00683933	0.113282	1.05466	0.993184	1.11995
CP	GCST90277391	Triacylglycerol (50:5)	Weighted median	28	0.033442	0.0447422	0.4548	-0.0542527	0.121137	1.03401	0.947193	1.12878
CP	GCST90277391	Triacylglycerol (50:5)	MR Egger	28	0.000371492	0.063941	0.995409	-0.124953	0.125696	1.00037	0.882538	1.13394
CP	GCST90277391	Triacylglycerol (50:5)	Weighted mode	28	0.0452994	0.0687105	0.515301	-0.0893732	0.179972	1.04634	0.914504	1.19718
CP	GCST90277392	Triacylglycerol (51:1)	Inverse variance weighted	28	0.0427795	0.030727	0.163848	-0.0174454	0.103004	1.04371	0.982706	1.1085
CP	GCST90277392	Triacylglycerol (51:1)	Weighted median	28	0.0596985	0.0423525	0.158669	-0.0233124	0.142709	1.06152	0.976957	1.15339
CP	GCST90277392	Triacylglycerol (51:1)	MR Egger	28	0.093871	0.0643077	0.156346	-0.032172	0.219914	1.09842	0.96834	1.24597
CP	GCST90277392	Triacylglycerol (51:1)	Weighted mode	28	0.0480422	0.0630746	0.452858	-0.075584	0.171668	1.04921	0.927202	1.18728
CP	GCST90277393	Triacylglycerol (51:2)	Inverse variance weighted	28	0.0434155	0.0267541	0.104641	-0.00902255	0.0958536	1.04437	0.991018	1.1006
CP	GCST90277393	Triacylglycerol (51:2)	Weighted median	28	0.0215362	0.0367724	0.558103	-0.0505377	0.09361	1.02177	0.950718	1.09813
CP	GCST90277393	Triacylglycerol (51:2)	MR Egger	28	0.00638983	0.0558468	0.909786	-0.10307	0.115849	1.00641	0.902064	1.12283
CP	GCST90277393	Triacylglycerol (51:2)	Weighted mode	28	0.0248942	0.0556999	0.658486	-0.0842775	0.134066	1.02521	0.919176	1.14347
CP	GCST90277394	Triacylglycerol (51:3)	Inverse variance weighted	28	0.0208979	0.026802	0.43556	-0.0316341	0.0734298	1.02112	0.968861	1.07619
CP	GCST90277394	Triacylglycerol (51:3)	Weighted median	28	0.0113723	0.0378362	0.763745	-0.0627866	0.0855312	1.01144	0.939144	1.0893
CP	GCST90277394	Triacylglycerol (51:3)	MR Egger	28	-0.0394807	0.0559665	0.486812	-0.149175	0.0702136	0.961288	0.861418	1.07274
CP	GCST90277394	Triacylglycerol (51:3)	Weighted mode	28	-0.00141652	0.0592269	0.981095	-0.117501	0.114668	0.998584	0.889139	1.1215
CP	GCST90277395	Triacylglycerol (51:4)	Inverse variance weighted	28	0.0131138	0.039794	0.741746	-0.0648825	0.0911101	1.0132	0.937178	1.09539
CP	GCST90277395	Triacylglycerol (51:4)	Weighted median	28	0.00880188	0.0468942	0.851114	-0.0831107	0.100715	1.00884	0.920249	1.10596
CP	GCST90277395	Triacylglycerol (51:4)	MR Egger	28	-0.0856993	0.081902	0.305024	-0.246227	0.0748287	0.91787	0.781745	1.0777
CP	GCST90277395	Triacylglycerol (51:4)	Weighted mode	28	0.00115193	0.0610578	0.985087	-0.118521	0.120825	1.00115	0.888233	1.12843
CP	GCST90277396	Triacylglycerol (52:2)	Inverse variance weighted	28	0.0478362	0.0267285	0.0735006	-0.00455159	0.100224	1.049	0.995459	1.10542
CP	GCST90277396	Triacylglycerol (52:2)	Weighted median	28	0.0253418	0.0388627	0.514346	-0.0508292	0.101513	1.02567	0.950441	1.10684
CP	GCST90277396	Triacylglycerol (52:2)	MR Egger	28	-0.015106	0.055827	0.788847	-0.124527	0.0943151	0.985008	0.882914	1.09891
CP	GCST90277396	Triacylglycerol (52:2)	Weighted mode	28	0.0216598	0.0578271	0.710912	-0.0916813	0.135001	1.0219	0.912396	1.14454
CP	GCST90277397	Triacylglycerol (52:3)	Inverse variance weighted	28	0.0192994	0.0307431	0.530159	-0.0409571	0.0795559	1.01949	0.95987	1.08281
CP	GCST90277397	Triacylglycerol (52:3)	Weighted median	28	0.00723335	0.0384288	0.850699	-0.0680871	0.0825538	1.00726	0.934179	1.08606
CP	GCST90277397	Triacylglycerol (52:3)	MR Egger	28	-0.0788857	0.0616407	0.211929	-0.199702	0.0419301	0.924146	0.818975	1.04282
CP	GCST90277397	Triacylglycerol (52:3)	Weighted mode	28	-0.00105665	0.0625712	0.986651	-0.123696	0.121583	0.998944	0.883648	1.12928
CP	GCST90277398	Triacylglycerol (52:4)	Inverse variance weighted	28	0.00248164	0.0325205	0.939172	-0.0612586	0.0662219	1.00248	0.94058	1.06846
CP	GCST90277398	Triacylglycerol (52:4)	Weighted median	28	-0.02553	0.0404002	0.527435	-0.104714	0.0536545	0.974793	0.900582	1.05512
CP	GCST90277398	Triacylglycerol (52:4)	MR Egger	28	-0.120841	0.0634877	0.068119	-0.245277	0.00359545	0.886175	0.782488	1.0036
CP	GCST90277398	Triacylglycerol (52:4)	Weighted mode	28	-0.019315	0.0702759	0.785528	-0.157056	0.118426	0.98087	0.854656	1.12572
CP	GCST90277399	Triacylglycerol (52:5)	Inverse variance weighted	28	0.0100511	0.0304031	0.740951	-0.049539	0.0696412	1.0101	0.951668	1.07212
CP	GCST90277399	Triacylglycerol (52:5)	Weighted median	28	-0.0310286	0.0403822	0.442265	-0.110178	0.0481205	0.969448	0.895675	1.0493
CP	GCST90277399	Triacylglycerol (52:5)	MR Egger	28	-0.120711	0.0577273	0.046441	-0.233857	-0.00756553	0.88629	0.791475	0.992463
CP	GCST90277399	Triacylglycerol (52:5)	Weighted mode	28	-0.0882231	0.0646859	0.183872	-0.215008	0.0385614	0.915557	0.806535	1.03931
CP	GCST90277400	Triacylglycerol (52:6)	Inverse variance weighted	28	0.020638	0.027986	0.460854	-0.0342145	0.0754905	1.02085	0.966364	1.07841
CP	GCST90277400	Triacylglycerol (52:6)	Weighted median	28	-0.0302778	0.0401026	0.450244	-0.108879	0.0483233	0.970176	0.896839	1.04951
CP	GCST90277400	Triacylglycerol (52:6)	MR Egger	28	-0.103855	0.0585005	0.0875608	-0.218516	0.0108063	0.901356	0.803711	1.01086
CP	GCST90277400	Triacylglycerol (52:6)	Weighted mode	28	-0.0464578	0.0675544	0.497501	-0.178864	0.0859487	0.954605	0.836219	1.08975
CP	GCST90277401	Triacylglycerol (53:2)	Inverse variance weighted	28	0.040557	0.0270533	0.133834	-0.0124674	0.0935814	1.04139	0.98761	1.0981
CP	GCST90277401	Triacylglycerol (53:2)	Weighted median	28	0.0280935	0.0366661	0.443559	-0.0437722	0.0999591	1.02849	0.957172	1.10513
CP	GCST90277401	Triacylglycerol (53:2)	MR Egger	28	0.0211806	0.0564983	0.710784	-0.089556	0.131917	1.02141	0.914337	1.14101
CP	GCST90277401	Triacylglycerol (53:2)	Weighted mode	28	0.0215111	0.0573465	0.710511	-0.090888	0.13391	1.02174	0.91312	1.14329
CP	GCST90277402	Triacylglycerol (53:3)	Inverse variance weighted	28	0.0274111	0.0276036	0.320696	-0.0266919	0.0815142	1.02779	0.973661	1.08493
CP	GCST90277402	Triacylglycerol (53:3)	Weighted median	28	0.0161043	0.0373595	0.666423	-0.0571204	0.0893289	1.01623	0.94448	1.09344
CP	GCST90277402	Triacylglycerol (53:3)	MR Egger	28	-0.013237	0.0580607	0.821441	-0.127036	0.100562	0.98685	0.880702	1.10579
CP	GCST90277402	Triacylglycerol (53:3)	Weighted mode	28	0.00470272	0.0601584	0.938267	-0.113208	0.122613	1.00471	0.892965	1.13045
CP	GCST90277403	Triacylglycerol (53:4)	Inverse variance weighted	28	0.00128761	0.0281729	0.963546	-0.0539313	0.0565065	1.00129	0.947497	1.05813
CP	GCST90277403	Triacylglycerol (53:4)	Weighted median	28	-0.0259917	0.0396262	0.511875	-0.103659	0.0516757	0.974343	0.901533	1.05303
CP	GCST90277403	Triacylglycerol (53:4)	MR Egger	28	-0.0793038	0.0588927	0.189738	-0.194734	0.036126	0.923759	0.823054	1.03679
CP	GCST90277403	Triacylglycerol (53:4)	Weighted mode	28	-0.050972	0.0595102	0.399245	-0.167612	0.065668	0.950305	0.845682	1.06787
CP	GCST90277404	Triacylglycerol (54:3)	Inverse variance weighted	28	0.0534354	0.0267296	0.0455962	0.00104545	0.105825	1.05489	1.00105	1.11163
CP	GCST90277404	Triacylglycerol (54:3)	Weighted median	28	0.0152394	0.0378095	0.686906	-0.0588671	0.0893459	1.01536	0.942832	1.09346
CP	GCST90277404	Triacylglycerol (54:3)	MR Egger	28	-0.00552639	0.0558125	0.921884	-0.114919	0.103866	0.994489	0.891438	1.10945
CP	GCST90277404	Triacylglycerol (54:3)	Weighted mode	28	-0.00138706	0.0582634	0.981182	-0.115583	0.112809	0.998614	0.890846	1.11942
CP	GCST90277405	Triacylglycerol (54:4)	Inverse variance weighted	28	0.0228538	0.0308721	0.459133	-0.0376555	0.0833631	1.02312	0.963045	1.08694
CP	GCST90277405	Triacylglycerol (54:4)	Weighted median	28	0.013302	0.0408893	0.74494	-0.066841	0.0934451	1.01339	0.935344	1.09795
CP	GCST90277405	Triacylglycerol (54:4)	MR Egger	28	-0.0758189	0.061916	0.231727	-0.197174	0.0455365	0.926984	0.821047	1.04659
CP	GCST90277405	Triacylglycerol (54:4)	Weighted mode	28	0.00196338	0.0695964	0.977701	-0.134446	0.138372	1.00197	0.874201	1.1484
CP	GCST90277406	Triacylglycerol (54:5)	Inverse variance weighted	28	0.0131416	0.0306695	0.668293	-0.0469705	0.0732538	1.01323	0.954116	1.076
CP	GCST90277406	Triacylglycerol (54:5)	Weighted median	28	0.00517118	0.0425294	0.903223	-0.0781864	0.0885288	1.00518	0.924792	1.09257
CP	GCST90277406	Triacylglycerol (54:5)	MR Egger	28	-0.113365	0.0587899	0.0648034	-0.228594	0.0018628	0.892824	0.795652	1.00186
CP	GCST90277406	Triacylglycerol (54:5)	Weighted mode	28	-0.0162629	0.0675496	0.811564	-0.14866	0.116134	0.983869	0.861862	1.12315
CP	GCST90277407	Triacylglycerol (54:6)	Inverse variance weighted	28	0.00400489	0.0283518	0.887667	-0.0515646	0.0595743	1.00401	0.949742	1.06138
CP	GCST90277407	Triacylglycerol (54:6)	Weighted median	28	-0.0142341	0.041731	0.733036	-0.0960269	0.0675588	0.985867	0.90844	1.06989
CP	GCST90277407	Triacylglycerol (54:6)	MR Egger	28	-0.130165	0.0561717	0.0286269	-0.240261	-0.020068	0.877951	0.786422	0.980132
CP	GCST90277407	Triacylglycerol (54:6)	Weighted mode	28	-0.0557433	0.0708155	0.438042	-0.194542	0.083055	0.945782	0.823212	1.0866
CP	GCST90277408	Triacylglycerol (54:7)	Inverse variance weighted	28	0.00289406	0.0273862	0.915839	-0.0507829	0.056571	1.0029	0.950485	1.0582
CP	GCST90277408	Triacylglycerol (54:7)	Weighted median	28	-0.0282617	0.0392392	0.471376	-0.105171	0.0486472	0.972134	0.900171	1.04985
CP	GCST90277408	Triacylglycerol (54:7)	MR Egger	28	-0.115804	0.0571563	0.0531292	-0.227831	-0.00377808	0.890649	0.796259	0.996229
CP	GCST90277408	Triacylglycerol (54:7)	Weighted mode	28	-0.0509202	0.0558235	0.369755	-0.160334	0.0584939	0.950355	0.851859	1.06024
CP	GCST90277409	Triacylglycerol (56:3)	Inverse variance weighted	28	0.0466361	0.0288522	0.106013	-0.00991425	0.103186	1.04774	0.990135	1.1087
CP	GCST90277409	Triacylglycerol (56:3)	Weighted median	28	0.0480415	0.0411033	0.242485	-0.032521	0.128604	1.04921	0.968002	1.13724
CP	GCST90277409	Triacylglycerol (56:3)	MR Egger	28	0.039584	0.0602487	0.516948	-0.0785034	0.157671	1.04038	0.924499	1.17078
CP	GCST90277409	Triacylglycerol (56:3)	Weighted mode	28	0.0529703	0.0618266	0.399121	-0.0682099	0.17415	1.0544	0.934064	1.19023
CP	GCST90277410	Triacylglycerol (56:4)	Inverse variance weighted	28	0.0411307	0.0296023	0.164699	-0.0168899	0.0991512	1.04199	0.983252	1.10423
CP	GCST90277410	Triacylglycerol (56:4)	Weighted median	28	0.0485669	0.0415612	0.24258	-0.0328931	0.130027	1.04977	0.967642	1.13886
CP	GCST90277410	Triacylglycerol (56:4)	MR Egger	28	-0.0521188	0.0616712	0.405761	-0.172994	0.0687568	0.949216	0.841142	1.07118
CP	GCST90277410	Triacylglycerol (56:4)	Weighted mode	28	0.0648524	0.0649938	0.327224	-0.0625355	0.19224	1.067	0.93938	1.21196
CP	GCST90277411	Triacylglycerol (56:5)	Inverse variance weighted	28	0.0624622	0.0305021	0.0405798	0.00267804	0.122246	1.06445	1.00268	1.13003
CP	GCST90277411	Triacylglycerol (56:5)	Weighted median	28	0.0415336	0.0425217	0.328687	-0.0418089	0.124876	1.04241	0.959053	1.13301
CP	GCST90277411	Triacylglycerol (56:5)	MR Egger	28	-0.00438506	0.0634311	0.945414	-0.12871	0.11994	0.995625	0.879229	1.12743
CP	GCST90277411	Triacylglycerol (56:5)	Weighted mode	28	0.00777335	0.0680099	0.909848	-0.125526	0.141073	1.0078	0.882033	1.15151
CP	GCST90277412	Triacylglycerol (56:6)	Inverse variance weighted	28	0.0111976	0.0267322	0.675304	-0.0411975	0.0635927	1.01126	0.95964	1.06566
CP	GCST90277412	Triacylglycerol (56:6)	Weighted median	28	-0.0171181	0.0395418	0.66508	-0.09462	0.0603839	0.983028	0.909719	1.06224
CP	GCST90277412	Triacylglycerol (56:6)	MR Egger	28	-0.10622	0.0558341	0.0682487	-0.215654	0.00321529	0.899227	0.806014	1.00322
CP	GCST90277412	Triacylglycerol (56:6)	Weighted mode	28	-0.0256655	0.0561769	0.65142	-0.135772	0.0844413	0.974661	0.873041	1.08811
CP	GCST90277413	Triacylglycerol (56:7)	Inverse variance weighted	28	-0.00104752	0.0267925	0.968813	-0.0535608	0.0514657	0.998953	0.947848	1.05281
CP	GCST90277413	Triacylglycerol (56:7)	Weighted median	28	-0.0429732	0.0380058	0.258181	-0.117465	0.0315181	0.957937	0.889172	1.03202
CP	GCST90277413	Triacylglycerol (56:7)	MR Egger	28	-0.0940743	0.0559435	0.104623	-0.203724	0.015575	0.910215	0.815688	1.0157
CP	GCST90277413	Triacylglycerol (56:7)	Weighted mode	28	-0.0482491	0.0565088	0.40071	-0.159006	0.0625082	0.952896	0.852991	1.0645
CP	GCST90277414	Triacylglycerol (56:8)	Inverse variance weighted	28	-0.0260908	0.0274731	0.342272	-0.0799381	0.0277565	0.974247	0.923173	1.02815
CP	GCST90277414	Triacylglycerol (56:8)	Weighted median	28	-0.0268994	0.0367346	0.464007	-0.0988993	0.0451004	0.973459	0.905834	1.04613
CP	GCST90277414	Triacylglycerol (56:8)	MR Egger	28	-0.133189	0.0573109	0.0282093	-0.245518	-0.0208595	0.8753	0.782299	0.979357
CP	GCST90277414	Triacylglycerol (56:8)	Weighted mode	28	-0.0738895	0.066172	0.273992	-0.203587	0.0558076	0.928774	0.8158	1.05739
CP	GCST90277415	Triacylglycerol (58:7)	Inverse variance weighted	28	0.0206763	0.0306892	0.500482	-0.0394746	0.0808272	1.02089	0.961294	1.08418
CP	GCST90277415	Triacylglycerol (58:7)	Weighted median	28	-0.0076435	0.0461219	0.868374	-0.0980425	0.0827555	0.992386	0.90661	1.08628
CP	GCST90277415	Triacylglycerol (58:7)	MR Egger	28	-0.0945302	0.0637774	0.15031	-0.219534	0.0304736	0.9098	0.802893	1.03094
CP	GCST90277415	Triacylglycerol (58:7)	Weighted mode	28	-0.0148799	0.0652628	0.821364	-0.142795	0.113035	0.98523	0.866932	1.11967
CP	GCST90277416	Triacylglycerol (58:8)	Inverse variance weighted	28	-0.00390442	0.0284404	0.890806	-0.0596475	0.0518387	0.996103	0.942097	1.05321
CP	GCST90277416	Triacylglycerol (58:8)	Weighted median	28	-0.0124543	0.0424363	0.769154	-0.0956293	0.0707208	0.987623	0.908801	1.07328
CP	GCST90277416	Triacylglycerol (58:8)	MR Egger	28	-0.0982004	0.0594722	0.110727	-0.214766	0.0183651	0.906467	0.80673	1.01853
CP	GCST90277416	Triacylglycerol (58:8)	Weighted mode	28	-0.0124104	0.0720023	0.864439	-0.153535	0.128714	0.987666	0.857671	1.13736
