# Supplementary material for: Causal relationship between plasma lipidome and four types of pancreatitis: a bidirectional Mendelian randomization study
Source: Front Endocrinol (Lausanne). 2024 Sep 30;15:1415474. doi: 10.3389/fendo.2024.1415474 (PMC11471641; doi:10.3389/fendo.2024.1415474)
Supplement: Supplementary file 5 [file Table4.xlsx]

## Sheet: All results of lipids and AAP
id.exposure	exposure	outcome	method	nsnp	b	se	pval	lo_ci	up_ci	or	or_lci95	or_uci95	estimate
GCST90277238	Sterol ester (27:1/14:0)	AAP	Inverse variance weighted	20	0.0944731	0.119911	0.430777	-0.140552	0.329498	1.09908	0.868879	1.39027	1.10 (0.87-1.39)
GCST90277238	Sterol ester (27:1/14:0)	AAP	Weighted median	20	0.197296	0.172617	0.253051	-0.141033	0.535626	1.2181	0.86846	1.70852	1.22 (0.87-1.71)
GCST90277238	Sterol ester (27:1/14:0)	AAP	MR Egger	20	0.018352	0.276347	0.947784	-0.523289	0.559992	1.01852	0.592569	1.75066	1.02 (0.59-1.75)
GCST90277238	Sterol ester (27:1/14:0)	AAP	Weighted mode	20	0.298207	0.305082	0.340622	-0.299754	0.896168	1.34744	0.741001	2.4502	1.35 (0.74-2.45)
GCST90277239	Sterol ester (27:1/15:0)	AAP	Inverse variance weighted	23	0.0482362	0.112792	0.668902	-0.172837	0.269309	1.04942	0.841275	1.30906	1.05 (0.84-1.31)
GCST90277239	Sterol ester (27:1/15:0)	AAP	Weighted median	23	0.0643613	0.154458	0.676905	-0.238377	0.3671	1.06648	0.787905	1.44354	1.07 (0.79-1.44)
GCST90277239	Sterol ester (27:1/15:0)	AAP	MR Egger	23	0.0362674	0.234054	0.878338	-0.422478	0.495013	1.03693	0.655421	1.64052	1.04 (0.66-1.64)
GCST90277239	Sterol ester (27:1/15:0)	AAP	Weighted mode	23	0.216592	0.324587	0.511531	-0.4196	0.852783	1.24184	0.65731	2.34617	1.24 (0.66-2.35)
GCST90277240	Sterol ester (27:1/16:0)	AAP	Inverse variance weighted	41	-0.046986	0.072084	0.514516	-0.188271	0.0942987	0.954101	0.82839	1.09889	0.95 (0.83-1.10)
GCST90277240	Sterol ester (27:1/16:0)	AAP	Weighted median	41	-0.00650522	0.106305	0.951205	-0.214864	0.201853	0.993516	0.806651	1.22367	0.99 (0.81-1.22)
GCST90277240	Sterol ester (27:1/16:0)	AAP	MR Egger	41	-0.308821	0.143422	0.0375427	-0.589928	-0.0277143	0.734312	0.554367	0.972666	0.73 (0.55-0.97)
GCST90277240	Sterol ester (27:1/16:0)	AAP	Weighted mode	41	0.0226098	0.142352	0.874602	-0.2564	0.30162	1.02287	0.773832	1.35205	1.02 (0.77-1.35)
GCST90277241	Sterol ester (27:1/16:1)	AAP	Inverse variance weighted	26	0.0381929	0.107238	0.721728	-0.171994	0.24838	1.03893	0.841984	1.28195	1.04 (0.84-1.28)
GCST90277241	Sterol ester (27:1/16:1)	AAP	Weighted median	26	0.0480033	0.149031	0.747374	-0.244097	0.340104	1.04917	0.783411	1.40509	1.05 (0.78-1.41)
GCST90277241	Sterol ester (27:1/16:1)	AAP	MR Egger	26	0.0783694	0.260989	0.76655	-0.433168	0.589907	1.08152	0.648451	1.80382	1.08 (0.65-1.80)
GCST90277241	Sterol ester (27:1/16:1)	AAP	Weighted mode	26	0.406608	0.303402	0.192246	-0.188059	1.00127	1.50171	0.828565	2.72175	1.50 (0.83-2.72)
GCST90277242	Sterol ester (27:1/17:0)	AAP	Inverse variance weighted	29	0.0385668	0.100373	0.700803	-0.158163	0.235297	1.03932	0.85371	1.26528	1.04 (0.85-1.27)
GCST90277242	Sterol ester (27:1/17:0)	AAP	Weighted median	29	0.00930815	0.13907	0.946636	-0.263269	0.281885	1.00935	0.768535	1.32563	1.01 (0.77-1.33)
GCST90277242	Sterol ester (27:1/17:0)	AAP	MR Egger	29	-0.492574	0.257996	0.0669124	-0.998246	0.0130972	0.611051	0.368525	1.01318	0.61 (0.37-1.01)
GCST90277242	Sterol ester (27:1/17:0)	AAP	Weighted mode	29	-0.0322231	0.33318	0.923643	-0.685256	0.62081	0.968291	0.503961	1.86043	0.97 (0.50-1.86)
GCST90277243	Sterol ester (27:1/17:1)	AAP	Inverse variance weighted	19	-0.0466234	0.133323	0.726563	-0.307937	0.21469	0.954447	0.734962	1.23948	0.95 (0.73-1.24)
GCST90277243	Sterol ester (27:1/17:1)	AAP	Weighted median	19	-0.03685	0.18109	0.838752	-0.391786	0.318086	0.963821	0.675849	1.37449	0.96 (0.68-1.37)
GCST90277243	Sterol ester (27:1/17:1)	AAP	MR Egger	19	0.0862184	0.278558	0.760689	-0.459754	0.632191	1.09004	0.631439	1.88173	1.09 (0.63-1.88)
GCST90277243	Sterol ester (27:1/17:1)	AAP	Weighted mode	19	0.235809	0.37126	0.533317	-0.49186	0.963478	1.26593	0.611488	2.62079	1.27 (0.61-2.62)
GCST90277244	Sterol ester (27:1/18:0)	AAP	Inverse variance weighted	28	0.0619749	0.111498	0.578319	-0.15656	0.28051	1.06394	0.85508	1.3238	1.06 (0.86-1.32)
GCST90277244	Sterol ester (27:1/18:0)	AAP	Weighted median	28	0.163166	0.13742	0.235087	-0.106177	0.432509	1.17723	0.899266	1.54112	1.18 (0.90-1.54)
GCST90277244	Sterol ester (27:1/18:0)	AAP	MR Egger	28	0.00535196	0.321493	0.986845	-0.624775	0.635479	1.00537	0.535382	1.88793	1.01 (0.54-1.89)
GCST90277244	Sterol ester (27:1/18:0)	AAP	Weighted mode	28	0.307687	0.341023	0.374905	-0.360719	0.976092	1.36027	0.697175	2.65406	1.36 (0.70-2.65)
GCST90277245	Sterol ester (27:1/18:1)	AAP	Inverse variance weighted	36	-0.0223553	0.086959	0.797118	-0.192795	0.148084	0.977893	0.824651	1.15961	0.98 (0.82-1.16)
GCST90277245	Sterol ester (27:1/18:1)	AAP	Weighted median	36	0.020396	0.121408	0.866587	-0.217563	0.258355	1.02061	0.804477	1.2948	1.02 (0.80-1.29)
GCST90277245	Sterol ester (27:1/18:1)	AAP	MR Egger	36	-0.109407	0.178324	0.54361	-0.458921	0.240108	0.896366	0.631965	1.27139	0.90 (0.63-1.27)
GCST90277245	Sterol ester (27:1/18:1)	AAP	Weighted mode	36	0.0643017	0.24819	0.797089	-0.42215	0.550754	1.06641	0.655636	1.73456	1.07 (0.66-1.73)
GCST90277246	Sterol ester (27:1/18:2)	AAP	Inverse variance weighted	33	-0.0743781	0.0814634	0.36123	-0.234046	0.0852902	0.928321	0.791325	1.08903	0.93 (0.79-1.09)
GCST90277246	Sterol ester (27:1/18:2)	AAP	Weighted median	33	-0.0190974	0.119274	0.872791	-0.252874	0.214679	0.981084	0.776566	1.23946	0.98 (0.78-1.24)
GCST90277246	Sterol ester (27:1/18:2)	AAP	MR Egger	33	-0.119419	0.158276	0.456244	-0.429641	0.190803	0.887436	0.650742	1.21022	0.89 (0.65-1.21)
GCST90277246	Sterol ester (27:1/18:2)	AAP	Weighted mode	33	-0.00349613	0.176981	0.984362	-0.350378	0.343386	0.99651	0.704422	1.40971	1.00 (0.70-1.41)
GCST90277247	Sterol ester (27:1/18:3)	AAP	Inverse variance weighted	20	0.00466951	0.108017	0.965519	-0.207043	0.216382	1.00468	0.812984	1.24158	1.00 (0.81-1.24)
GCST90277247	Sterol ester (27:1/18:3)	AAP	Weighted median	20	0.0081273	0.14796	0.956195	-0.281874	0.298129	1.00816	0.754368	1.34734	1.01 (0.75-1.35)
GCST90277247	Sterol ester (27:1/18:3)	AAP	MR Egger	20	0.137707	0.243908	0.579324	-0.340353	0.615766	1.14764	0.711519	1.85107	1.15 (0.71-1.85)
GCST90277247	Sterol ester (27:1/18:3)	AAP	Weighted mode	20	-0.0131774	0.208362	0.950234	-0.421568	0.395213	0.986909	0.656018	1.4847	0.99 (0.66-1.48)
GCST90277248	Sterol ester (27:1/20:2)	AAP	Inverse variance weighted	32	-0.00324932	0.0810707	0.968029	-0.162148	0.155649	0.996756	0.850315	1.16842	1.00 (0.85-1.17)
GCST90277248	Sterol ester (27:1/20:2)	AAP	Weighted median	32	-0.0985638	0.124598	0.428911	-0.342775	0.145648	0.906138	0.709798	1.15679	0.91 (0.71-1.16)
GCST90277248	Sterol ester (27:1/20:2)	AAP	MR Egger	32	-0.0663065	0.199277	0.741648	-0.45689	0.324277	0.935844	0.63325	1.38303	0.94 (0.63-1.38)
GCST90277248	Sterol ester (27:1/20:2)	AAP	Weighted mode	32	-0.0668606	0.20364	0.744871	-0.465994	0.332273	0.935326	0.627511	1.39413	0.94 (0.63-1.39)
GCST90277249	Sterol ester (27:1/20:3)	AAP	Inverse variance weighted	37	-0.0572873	0.0774291	0.459381	-0.209048	0.0944739	0.944323	0.811356	1.09908	0.94 (0.81-1.10)
GCST90277249	Sterol ester (27:1/20:3)	AAP	Weighted median	37	-0.100566	0.110899	0.364502	-0.317929	0.116797	0.904326	0.727655	1.12389	0.90 (0.73-1.12)
GCST90277249	Sterol ester (27:1/20:3)	AAP	MR Egger	37	-0.135142	0.173343	0.440855	-0.474895	0.204611	0.873592	0.621951	1.22705	0.87 (0.62-1.23)
GCST90277249	Sterol ester (27:1/20:3)	AAP	Weighted mode	37	-0.13633	0.170583	0.429416	-0.470671	0.198012	0.872555	0.624583	1.21898	0.87 (0.62-1.22)
GCST90277250	Sterol ester (27:1/20:4)	AAP	Inverse variance weighted	62	-0.0203193	0.0462038	0.660099	-0.110879	0.0702402	0.979886	0.895047	1.07277	0.98 (0.90-1.07)
GCST90277250	Sterol ester (27:1/20:4)	AAP	Weighted median	62	0.00173898	0.0628517	0.977927	-0.12145	0.124928	1.00174	0.885635	1.13307	1.00 (0.89-1.13)
GCST90277250	Sterol ester (27:1/20:4)	AAP	MR Egger	62	-0.0388752	0.0746916	0.604647	-0.185271	0.10752	0.961871	0.830879	1.11351	0.96 (0.83-1.11)
GCST90277250	Sterol ester (27:1/20:4)	AAP	Weighted mode	62	0.0145185	0.0652414	0.824641	-0.113355	0.142392	1.01462	0.892834	1.15303	1.01 (0.89-1.15)
GCST90277251	Sterol ester (27:1/20:5)	AAP	Inverse variance weighted	34	-0.0764524	0.0827534	0.35556	-0.238649	0.0857442	0.926397	0.787691	1.08953	0.93 (0.79-1.09)
GCST90277251	Sterol ester (27:1/20:5)	AAP	Weighted median	34	0.00439489	0.102809	0.965902	-0.19711	0.2059	1.0044	0.8211	1.22863	1.00 (0.82-1.23)
GCST90277251	Sterol ester (27:1/20:5)	AAP	MR Egger	34	0.00526506	0.158453	0.973699	-0.305303	0.315833	1.00528	0.7369	1.3714	1.01 (0.74-1.37)
GCST90277251	Sterol ester (27:1/20:5)	AAP	Weighted mode	34	-0.0142142	0.106371	0.894507	-0.222701	0.194272	0.985886	0.800355	1.21443	0.99 (0.80-1.21)
GCST90277252	Sterol ester (27:1/22:6)	AAP	Inverse variance weighted	25	-0.189207	0.101493	0.0622884	-0.388133	0.0097192	0.827615	0.678322	1.00977	0.83 (0.68-1.01)
GCST90277252	Sterol ester (27:1/22:6)	AAP	Weighted median	25	-0.0143182	0.151285	0.924598	-0.310836	0.2822	0.985784	0.732834	1.32604	0.99 (0.73-1.33)
GCST90277252	Sterol ester (27:1/22:6)	AAP	MR Egger	25	-0.0988559	0.248625	0.694583	-0.58616	0.388449	0.905873	0.55646	1.47469	0.91 (0.56-1.47)
GCST90277252	Sterol ester (27:1/22:6)	AAP	Weighted mode	25	0.0342011	0.18912	0.858009	-0.336474	0.404876	1.03479	0.714284	1.49912	1.03 (0.71-1.50)
GCST90277253	Ceramide (d40:1)	AAP	Inverse variance weighted	28	0.046364	0.0897419	0.605409	-0.12953	0.222258	1.04746	0.878508	1.24889	1.05 (0.88-1.25)
GCST90277253	Ceramide (d40:1)	AAP	Weighted median	28	0.0878013	0.128935	0.495887	-0.164911	0.340513	1.09177	0.847969	1.40567	1.09 (0.85-1.41)
GCST90277253	Ceramide (d40:1)	AAP	MR Egger	28	0.234554	0.218206	0.292284	-0.193129	0.662237	1.26435	0.824376	1.93913	1.26 (0.82-1.94)
GCST90277253	Ceramide (d40:1)	AAP	Weighted mode	28	0.170357	0.158345	0.291511	-0.139999	0.480712	1.18573	0.869359	1.61723	1.19 (0.87-1.62)
GCST90277254	Ceramide (d40:2)	AAP	Inverse variance weighted	24	0.109116	0.0876714	0.213278	-0.0627199	0.280952	1.11529	0.939207	1.32439	1.12 (0.94-1.32)
GCST90277254	Ceramide (d40:2)	AAP	Weighted median	24	0.149276	0.128661	0.245955	-0.102899	0.401452	1.16099	0.902218	1.49399	1.16 (0.90-1.49)
GCST90277254	Ceramide (d40:2)	AAP	MR Egger	24	0.159132	0.228796	0.494011	-0.289307	0.607572	1.17249	0.748782	1.83597	1.17 (0.75-1.84)
GCST90277254	Ceramide (d40:2)	AAP	Weighted mode	24	0.222338	0.19043	0.254948	-0.150906	0.595582	1.24899	0.859929	1.81409	1.25 (0.86-1.81)
GCST90277255	Ceramide (d42:1)	AAP	Inverse variance weighted	31	0.120262	0.089303	0.178085	-0.0547717	0.295296	1.12779	0.946701	1.34352	1.13 (0.95-1.34)
GCST90277255	Ceramide (d42:1)	AAP	Weighted median	31	0.162011	0.133077	0.223444	-0.0988202	0.422842	1.17587	0.905906	1.52629	1.18 (0.91-1.53)
GCST90277255	Ceramide (d42:1)	AAP	MR Egger	31	0.192305	0.190569	0.321266	-0.181209	0.56582	1.21204	0.834261	1.76089	1.21 (0.83-1.76)
GCST90277255	Ceramide (d42:1)	AAP	Weighted mode	31	0.178281	0.186325	0.346302	-0.186917	0.543479	1.19516	0.829513	1.72199	1.20 (0.83-1.72)
GCST90277256	Ceramide (d42:2)	AAP	Inverse variance weighted	33	0.0332154	0.08028	0.679061	-0.124133	0.190564	1.03377	0.883262	1.20993	1.03 (0.88-1.21)
GCST90277256	Ceramide (d42:2)	AAP	Weighted median	33	0.0731861	0.121968	0.548478	-0.165872	0.312244	1.07593	0.847155	1.36649	1.08 (0.85-1.37)
GCST90277256	Ceramide (d42:2)	AAP	MR Egger	33	0.149874	0.195681	0.449523	-0.233661	0.533409	1.16169	0.79163	1.70473	1.16 (0.79-1.70)
GCST90277256	Ceramide (d42:2)	AAP	Weighted mode	33	0.174065	0.146379	0.243134	-0.112838	0.460968	1.19013	0.893296	1.58561	1.19 (0.89-1.59)
GCST90277257	cholesterol	AAP	Inverse variance weighted	33	-0.065394	0.0980401	0.504764	-0.257553	0.126764	0.936698	0.772941	1.13515	0.94 (0.77-1.14)
GCST90277257	cholesterol	AAP	Weighted median	33	-0.0740817	0.145498	0.610639	-0.359257	0.211093	0.928596	0.698195	1.23503	0.93 (0.70-1.24)
GCST90277257	cholesterol	AAP	MR Egger	33	-0.181122	0.2265	0.429995	-0.625061	0.262817	0.834334	0.535229	1.30059	0.83 (0.54-1.30)
GCST90277257	cholesterol	AAP	Weighted mode	33	0.210757	0.316649	0.510445	-0.409874	0.831389	1.23461	0.663734	2.29651	1.23 (0.66-2.30)
GCST90277258	Diacylglycerol (16:0_18:1)	AAP	Inverse variance weighted	22	-0.0224873	0.116581	0.847045	-0.250986	0.206011	0.977764	0.778033	1.22877	0.98 (0.78-1.23)
GCST90277258	Diacylglycerol (16:0_18:1)	AAP	Weighted median	22	0.05633	0.162377	0.72866	-0.261929	0.374589	1.05795	0.769566	1.45439	1.06 (0.77-1.45)
GCST90277258	Diacylglycerol (16:0_18:1)	AAP	MR Egger	22	0.0520756	0.257684	0.841887	-0.452986	0.557137	1.05346	0.635727	1.74567	1.05 (0.64-1.75)
GCST90277258	Diacylglycerol (16:0_18:1)	AAP	Weighted mode	22	-0.364005	0.291171	0.225001	-0.934701	0.206691	0.694888	0.392703	1.2296	0.69 (0.39-1.23)
GCST90277259	Diacylglycerol (16:0_18:2)	AAP	Inverse variance weighted	29	-0.0966771	0.10209	0.343651	-0.296774	0.10342	0.907849	0.743212	1.10896	0.91 (0.74-1.11)
GCST90277259	Diacylglycerol (16:0_18:2)	AAP	Weighted median	29	-0.135669	0.13409	0.311644	-0.398485	0.127147	0.873132	0.671336	1.13558	0.87 (0.67-1.14)
GCST90277259	Diacylglycerol (16:0_18:2)	AAP	MR Egger	29	-0.204474	0.231634	0.385165	-0.658477	0.249528	0.815076	0.517639	1.28342	0.82 (0.52-1.28)
GCST90277259	Diacylglycerol (16:0_18:2)	AAP	Weighted mode	29	-0.228633	0.272213	0.408076	-0.762171	0.304904	0.79562	0.466652	1.35649	0.80 (0.47-1.36)
GCST90277260	Diacylglycerol (16:1_18:1)	AAP	Inverse variance weighted	22	-0.179049	0.112197	0.110523	-0.398956	0.0408568	0.836065	0.67102	1.0417	0.84 (0.67-1.04)
GCST90277260	Diacylglycerol (16:1_18:1)	AAP	Weighted median	22	-0.0820413	0.158948	0.60575	-0.39358	0.229498	0.921234	0.674637	1.25797	0.92 (0.67-1.26)
GCST90277260	Diacylglycerol (16:1_18:1)	AAP	MR Egger	22	0.00840689	0.264955	0.975002	-0.510905	0.527719	1.00844	0.599952	1.69506	1.01 (0.60-1.70)
GCST90277260	Diacylglycerol (16:1_18:1)	AAP	Weighted mode	22	0.0902246	0.311927	0.775227	-0.521152	0.701601	1.09442	0.593836	2.01698	1.09 (0.59-2.02)
GCST90277261	Diacylglycerol (18:1_18:1)	AAP	Inverse variance weighted	25	0.0767353	0.0986501	0.436655	-0.116619	0.27009	1.07976	0.889924	1.31008	1.08 (0.89-1.31)
GCST90277261	Diacylglycerol (18:1_18:1)	AAP	Weighted median	25	0.102302	0.144345	0.47849	-0.180614	0.385219	1.10772	0.834757	1.46994	1.11 (0.83-1.47)
GCST90277261	Diacylglycerol (18:1_18:1)	AAP	MR Egger	25	-0.0210496	0.235577	0.929575	-0.482781	0.440682	0.97917	0.617065	1.55377	0.98 (0.62-1.55)
GCST90277261	Diacylglycerol (18:1_18:1)	AAP	Weighted mode	25	0.0661893	0.205828	0.750558	-0.337233	0.469611	1.06843	0.713743	1.59937	1.07 (0.71-1.60)
GCST90277262	Diacylglycerol (18:1_18:2)	AAP	Inverse variance weighted	39	0.045973	0.0786318	0.558775	-0.108145	0.200091	1.04705	0.897497	1.22151	1.05 (0.90-1.22)
GCST90277262	Diacylglycerol (18:1_18:2)	AAP	Weighted median	39	0.0507032	0.115532	0.660758	-0.175739	0.277146	1.05201	0.838836	1.31936	1.05 (0.84-1.32)
GCST90277262	Diacylglycerol (18:1_18:2)	AAP	MR Egger	39	-0.144479	0.180687	0.42904	-0.498625	0.209667	0.865473	0.607365	1.23327	0.87 (0.61-1.23)
GCST90277262	Diacylglycerol (18:1_18:2)	AAP	Weighted mode	39	0.06372	0.188014	0.736543	-0.304788	0.432228	1.06579	0.73728	1.54069	1.07 (0.74-1.54)
GCST90277263	Diacylglycerol (18:1_18:3)	AAP	Inverse variance weighted	24	-0.113723	0.108764	0.295749	-0.326902	0.0994549	0.892505	0.721155	1.10457	0.89 (0.72-1.10)
GCST90277263	Diacylglycerol (18:1_18:3)	AAP	Weighted median	24	-0.150731	0.150005	0.314974	-0.44474	0.143279	0.860079	0.640991	1.15405	0.86 (0.64-1.15)
GCST90277263	Diacylglycerol (18:1_18:3)	AAP	MR Egger	24	-0.176587	0.279121	0.533481	-0.723663	0.37049	0.838126	0.484972	1.44844	0.84 (0.48-1.45)
GCST90277263	Diacylglycerol (18:1_18:3)	AAP	Weighted mode	24	-0.094541	0.279339	0.738097	-0.642045	0.452963	0.90979	0.526215	1.57297	0.91 (0.53-1.57)
GCST90277264	Phosphatidylcholine (16:0_0:0)	AAP	Inverse variance weighted	33	0.0593883	0.113535	0.600917	-0.163141	0.281918	1.06119	0.849471	1.32567	1.06 (0.85-1.33)
GCST90277264	Phosphatidylcholine (16:0_0:0)	AAP	Weighted median	33	0.0196479	0.136353	0.885425	-0.247603	0.286899	1.01984	0.78067	1.33229	1.02 (0.78-1.33)
GCST90277264	Phosphatidylcholine (16:0_0:0)	AAP	MR Egger	33	0.343465	0.239864	0.162173	-0.126667	0.813598	1.40982	0.881027	2.25601	1.41 (0.88-2.26)
GCST90277264	Phosphatidylcholine (16:0_0:0)	AAP	Weighted mode	33	0.0147477	0.246771	0.952716	-0.468924	0.49842	1.01486	0.625675	1.64612	1.01 (0.63-1.65)
GCST90277265	Phosphatidylcholine (18:0_0:0)	AAP	Inverse variance weighted	28	0.0198617	0.10576	0.851033	-0.187427	0.227151	1.02006	0.829089	1.25502	1.02 (0.83-1.26)
GCST90277265	Phosphatidylcholine (18:0_0:0)	AAP	Weighted median	28	-0.0207736	0.137094	0.879559	-0.289477	0.24793	0.979441	0.748655	1.28137	0.98 (0.75-1.28)
GCST90277265	Phosphatidylcholine (18:0_0:0)	AAP	MR Egger	28	-0.346101	0.218859	0.125881	-0.775065	0.0828639	0.707441	0.460674	1.08639	0.71 (0.46-1.09)
GCST90277265	Phosphatidylcholine (18:0_0:0)	AAP	Weighted mode	28	-0.0244259	0.28311	0.931883	-0.579321	0.530469	0.97587	0.560279	1.69973	0.98 (0.56-1.70)
GCST90277266	Phosphatidylcholine (18:1_0:0)	AAP	Inverse variance weighted	22	0.00724133	0.118446	0.951251	-0.224912	0.239395	1.00727	0.798586	1.27048	1.01 (0.80-1.27)
GCST90277266	Phosphatidylcholine (18:1_0:0)	AAP	Weighted median	22	-0.0924528	0.155614	0.552436	-0.397457	0.212552	0.911692	0.672027	1.23683	0.91 (0.67-1.24)
GCST90277266	Phosphatidylcholine (18:1_0:0)	AAP	MR Egger	22	-0.521183	0.363171	0.166716	-1.233	0.190631	0.593818	0.291418	1.21001	0.59 (0.29-1.21)
GCST90277266	Phosphatidylcholine (18:1_0:0)	AAP	Weighted mode	22	-0.157696	0.311251	0.617678	-0.767747	0.452356	0.85411	0.464057	1.57201	0.85 (0.46-1.57)
GCST90277267	Phosphatidylcholine (18:2_0:0)	AAP	Inverse variance weighted	17	0.0271371	0.127939	0.832022	-0.223624	0.277898	1.02751	0.799616	1.32035	1.03 (0.80-1.32)
GCST90277267	Phosphatidylcholine (18:2_0:0)	AAP	Weighted median	17	0.0153376	0.167329	0.926967	-0.312628	0.343303	1.01546	0.731522	1.4096	1.02 (0.73-1.41)
GCST90277267	Phosphatidylcholine (18:2_0:0)	AAP	MR Egger	17	-0.0825415	0.32623	0.80369	-0.721952	0.55687	0.920773	0.485803	1.7452	0.92 (0.49-1.75)
GCST90277267	Phosphatidylcholine (18:2_0:0)	AAP	Weighted mode	17	-0.0312252	0.239103	0.897725	-0.499867	0.437417	0.969257	0.606611	1.5487	0.97 (0.61-1.55)
GCST90277268	Phosphatidylcholine (20:4_0:0)	AAP	Inverse variance weighted	39	-0.0734596	0.068672	0.284746	-0.208057	0.0611375	0.929174	0.812161	1.06305	0.93 (0.81-1.06)
GCST90277268	Phosphatidylcholine (20:4_0:0)	AAP	Weighted median	39	-0.00960325	0.0836591	0.908611	-0.173575	0.154369	0.990443	0.840654	1.16692	0.99 (0.84-1.17)
GCST90277268	Phosphatidylcholine (20:4_0:0)	AAP	MR Egger	39	-0.00881484	0.11668	0.940187	-0.237508	0.219879	0.991224	0.78859	1.24593	0.99 (0.79-1.25)
GCST90277268	Phosphatidylcholine (20:4_0:0)	AAP	Weighted mode	39	-0.00633961	0.0810973	0.938101	-0.16529	0.152611	0.99368	0.847648	1.16487	0.99 (0.85-1.16)
GCST90277269	Phosphatidylethanolamine (18:0_0:0)	AAP	Inverse variance weighted	21	0.0202039	0.133612	0.879807	-0.241675	0.282083	1.02041	0.785311	1.32589	1.02 (0.79-1.33)
GCST90277269	Phosphatidylethanolamine (18:0_0:0)	AAP	Weighted median	21	-0.16053	0.161707	0.320847	-0.477476	0.156417	0.851693	0.620347	1.16931	0.85 (0.62-1.17)
GCST90277269	Phosphatidylethanolamine (18:0_0:0)	AAP	MR Egger	21	0.301812	0.317224	0.353341	-0.319948	0.923571	1.35231	0.726187	2.51827	1.35 (0.73-2.52)
GCST90277269	Phosphatidylethanolamine (18:0_0:0)	AAP	Weighted mode	21	-0.260532	0.242523	0.295499	-0.735878	0.214814	0.770641	0.479085	1.23963	0.77 (0.48-1.24)
GCST90277270	Phosphatidylethanolamine (18:1_0:0)	AAP	Inverse variance weighted	17	0.173066	0.114129	0.129416	-0.0506268	0.396759	1.18894	0.950633	1.487	1.19 (0.95-1.49)
GCST90277270	Phosphatidylethanolamine (18:1_0:0)	AAP	Weighted median	17	0.157032	0.157333	0.318237	-0.151341	0.465405	1.17003	0.859555	1.59266	1.17 (0.86-1.59)
GCST90277270	Phosphatidylethanolamine (18:1_0:0)	AAP	MR Egger	17	0.0931055	0.222701	0.681816	-0.343388	0.529599	1.09758	0.709363	1.69825	1.10 (0.71-1.70)
GCST90277270	Phosphatidylethanolamine (18:1_0:0)	AAP	Weighted mode	17	-0.0573602	0.276653	0.838363	-0.5996	0.484879	0.944254	0.549031	1.62398	0.94 (0.55-1.62)
GCST90277271	Phosphatidylethanolamine (18:2_0:0)	AAP	Inverse variance weighted	31	-0.00145052	0.082168	0.985916	-0.1625	0.159599	0.998551	0.850016	1.17304	1.00 (0.85-1.17)
GCST90277271	Phosphatidylethanolamine (18:2_0:0)	AAP	Weighted median	31	0.0169166	0.115253	0.883307	-0.208979	0.242812	1.01706	0.811413	1.27483	1.02 (0.81-1.27)
GCST90277271	Phosphatidylethanolamine (18:2_0:0)	AAP	MR Egger	31	0.0951442	0.159055	0.55436	-0.216603	0.406892	1.09982	0.80525	1.50214	1.10 (0.81-1.50)
GCST90277271	Phosphatidylethanolamine (18:2_0:0)	AAP	Weighted mode	31	0.00415454	0.120008	0.972613	-0.231061	0.23937	1.00416	0.793691	1.27045	1.00 (0.79-1.27)
GCST90277272	Phosphatidylcholine (14:0_16:0)	AAP	Inverse variance weighted	18	0.126432	0.120343	0.293442	-0.10944	0.362304	1.13477	0.896336	1.43664	1.13 (0.90-1.44)
GCST90277272	Phosphatidylcholine (14:0_16:0)	AAP	Weighted median	18	0.0766771	0.172891	0.657404	-0.262189	0.415544	1.07969	0.769365	1.51519	1.08 (0.77-1.52)
GCST90277272	Phosphatidylcholine (14:0_16:0)	AAP	MR Egger	18	0.350551	0.303306	0.264745	-0.243929	0.945031	1.41985	0.783543	2.57289	1.42 (0.78-2.57)
GCST90277272	Phosphatidylcholine (14:0_16:0)	AAP	Weighted mode	18	-0.0890961	0.336867	0.794586	-0.749355	0.571162	0.914758	0.472672	1.77032	0.91 (0.47-1.77)
GCST90277273	Phosphatidylcholine (14:0_18:1)	AAP	Inverse variance weighted	19	-0.0423841	0.134941	0.75345	-0.306868	0.2221	0.958502	0.735748	1.2487	0.96 (0.74-1.25)
GCST90277273	Phosphatidylcholine (14:0_18:1)	AAP	Weighted median	19	-0.282897	0.183727	0.123617	-0.643002	0.0772077	0.753597	0.525712	1.08027	0.75 (0.53-1.08)
GCST90277273	Phosphatidylcholine (14:0_18:1)	AAP	MR Egger	19	-0.218625	0.297277	0.472105	-0.801289	0.364038	0.803623	0.44875	1.43913	0.80 (0.45-1.44)
GCST90277273	Phosphatidylcholine (14:0_18:1)	AAP	Weighted mode	19	-0.47477	0.316388	0.150798	-1.09489	0.14535	0.622028	0.334576	1.15644	0.62 (0.33-1.16)
GCST90277274	Phosphatidylcholine (14:0_18:2)	AAP	Inverse variance weighted	29	-0.0187511	0.0970524	0.846797	-0.208974	0.171472	0.981424	0.811417	1.18705	0.98 (0.81-1.19)
GCST90277274	Phosphatidylcholine (14:0_18:2)	AAP	Weighted median	29	0.0368882	0.146251	0.800867	-0.249764	0.32354	1.03758	0.778985	1.38201	1.04 (0.78-1.38)
GCST90277274	Phosphatidylcholine (14:0_18:2)	AAP	MR Egger	29	-0.344937	0.227198	0.140581	-0.790245	0.10037	0.708265	0.453734	1.10558	0.71 (0.45-1.11)
GCST90277274	Phosphatidylcholine (14:0_18:2)	AAP	Weighted mode	29	-0.0261193	0.224476	0.9082	-0.466092	0.413853	0.974219	0.62745	1.51264	0.97 (0.63-1.51)
GCST90277275	Phosphatidylcholine (15:0_18:1)	AAP	Inverse variance weighted	19	-0.119806	0.120331	0.319428	-0.355655	0.116043	0.887093	0.700714	1.12304	0.89 (0.70-1.12)
GCST90277275	Phosphatidylcholine (15:0_18:1)	AAP	Weighted median	19	-0.131685	0.166018	0.427662	-0.45708	0.19371	0.876617	0.63313	1.21374	0.88 (0.63-1.21)
GCST90277275	Phosphatidylcholine (15:0_18:1)	AAP	MR Egger	19	-0.163432	0.293719	0.585173	-0.73912	0.412257	0.849225	0.477534	1.51022	0.85 (0.48-1.51)
GCST90277275	Phosphatidylcholine (15:0_18:1)	AAP	Weighted mode	19	0.269045	0.322991	0.415772	-0.364017	0.902106	1.30871	0.694879	2.46479	1.31 (0.69-2.46)
GCST90277276	Phosphatidylcholine (15:0_18:2)	AAP	Inverse variance weighted	48	0.077666	0.0797365	0.33004	-0.0786175	0.23395	1.08076	0.924393	1.26358	1.08 (0.92-1.26)
GCST90277276	Phosphatidylcholine (15:0_18:2)	AAP	Weighted median	48	4.15721e-05	0.119382	0.999722	-0.233946	0.234029	1.00004	0.791404	1.26368	1.00 (0.79-1.26)
GCST90277276	Phosphatidylcholine (15:0_18:2)	AAP	MR Egger	48	0.158881	0.174499	0.367307	-0.183137	0.500898	1.1722	0.832654	1.6502	1.17 (0.83-1.65)
GCST90277276	Phosphatidylcholine (15:0_18:2)	AAP	Weighted mode	48	-0.0421146	0.132011	0.751122	-0.300856	0.216627	0.95876	0.740185	1.24188	0.96 (0.74-1.24)
GCST90277277	Phosphatidylcholine (16:0_16:0)	AAP	Inverse variance weighted	29	-0.00181715	0.105375	0.986242	-0.208352	0.204718	0.998185	0.811921	1.22718	1.00 (0.81-1.23)
GCST90277277	Phosphatidylcholine (16:0_16:0)	AAP	Weighted median	29	-0.028778	0.139883	0.837003	-0.302948	0.245392	0.971632	0.738637	1.27812	0.97 (0.74-1.28)
GCST90277277	Phosphatidylcholine (16:0_16:0)	AAP	MR Egger	29	0.0850707	0.314636	0.788925	-0.531615	0.701757	1.08879	0.587655	2.01729	1.09 (0.59-2.02)
GCST90277277	Phosphatidylcholine (16:0_16:0)	AAP	Weighted mode	29	-0.0479585	0.235336	0.839994	-0.509217	0.4133	0.953173	0.600966	1.5118	0.95 (0.60-1.51)
GCST90277278	Phosphatidylcholine (16:0_16:1)	AAP	Inverse variance weighted	21	0.209963	0.140528	0.135148	-0.0654709	0.485397	1.23363	0.936626	1.62482	1.23 (0.94-1.62)
GCST90277278	Phosphatidylcholine (16:0_16:1)	AAP	Weighted median	21	0.153836	0.178402	0.388524	-0.195832	0.503504	1.1663	0.82215	1.65451	1.17 (0.82-1.65)
GCST90277278	Phosphatidylcholine (16:0_16:1)	AAP	MR Egger	21	0.379277	0.387219	0.339646	-0.379672	1.13823	1.46123	0.684086	3.12123	1.46 (0.68-3.12)
GCST90277278	Phosphatidylcholine (16:0_16:1)	AAP	Weighted mode	21	-0.0334082	0.348837	0.924656	-0.717129	0.650312	0.967144	0.488152	1.91614	0.97 (0.49-1.92)
GCST90277279	Phosphatidylcholine (16:0_17:1)	AAP	Inverse variance weighted	22	0.0524876	0.121262	0.665128	-0.185186	0.290161	1.05389	0.83095	1.33664	1.05 (0.83-1.34)
GCST90277279	Phosphatidylcholine (16:0_17:1)	AAP	Weighted median	22	-0.0985674	0.169324	0.560483	-0.430442	0.233307	0.906135	0.650222	1.26277	0.91 (0.65-1.26)
GCST90277279	Phosphatidylcholine (16:0_17:1)	AAP	MR Egger	22	0.525377	0.266537	0.0627066	0.00296394	1.04779	1.6911	1.00297	2.85134	1.69 (1.00-2.85)
GCST90277279	Phosphatidylcholine (16:0_17:1)	AAP	Weighted mode	22	-0.252019	0.31749	0.436198	-0.8743	0.370261	0.77723	0.417154	1.44811	0.78 (0.42-1.45)
GCST90277280	Phosphatidylcholine (16:0_18:0)	AAP	Inverse variance weighted	39	0.104357	0.101446	0.303622	-0.0944767	0.303191	1.11	0.909849	1.35417	1.11 (0.91-1.35)
GCST90277280	Phosphatidylcholine (16:0_18:0)	AAP	Weighted median	39	0.115275	0.136355	0.397884	-0.15198	0.382531	1.12218	0.859005	1.46599	1.12 (0.86-1.47)
GCST90277280	Phosphatidylcholine (16:0_18:0)	AAP	MR Egger	39	0.310745	0.262934	0.244811	-0.204605	0.826095	1.36444	0.814969	2.28438	1.36 (0.81-2.28)
GCST90277280	Phosphatidylcholine (16:0_18:0)	AAP	Weighted mode	39	0.18987	0.261655	0.4725	-0.322975	0.702714	1.20909	0.723992	2.01923	1.21 (0.72-2.02)
GCST90277281	Phosphatidylcholine (16:0_18:1)	AAP	Inverse variance weighted	21	-0.210609	0.120945	0.08162	-0.447661	0.0264431	0.810091	0.639121	1.0268	0.81 (0.64-1.03)
GCST90277281	Phosphatidylcholine (16:0_18:1)	AAP	Weighted median	21	-0.15579	0.166283	0.348813	-0.481705	0.170126	0.855739	0.617729	1.18545	0.86 (0.62-1.19)
GCST90277281	Phosphatidylcholine (16:0_18:1)	AAP	MR Egger	21	0.106285	0.403734	0.795187	-0.685032	0.897603	1.11214	0.504074	2.45372	1.11 (0.50-2.45)
GCST90277281	Phosphatidylcholine (16:0_18:1)	AAP	Weighted mode	21	-0.175865	0.311204	0.578284	-0.785825	0.434096	0.838731	0.455743	1.54357	0.84 (0.46-1.54)
GCST90277282	Phosphatidylcholine (16:0_18:2)	AAP	Inverse variance weighted	46	-0.0524947	0.0728414	0.471112	-0.195264	0.0902744	0.948859	0.822618	1.09447	0.95 (0.82-1.09)
GCST90277282	Phosphatidylcholine (16:0_18:2)	AAP	Weighted median	46	-0.004771	0.11734	0.967567	-0.234757	0.225215	0.99524	0.790763	1.25259	1.00 (0.79-1.25)
GCST90277282	Phosphatidylcholine (16:0_18:2)	AAP	MR Egger	46	-0.106235	0.159811	0.50968	-0.419465	0.206996	0.899214	0.657398	1.22998	0.90 (0.66-1.23)
GCST90277282	Phosphatidylcholine (16:0_18:2)	AAP	Weighted mode	46	-0.0176845	0.126217	0.889197	-0.26507	0.229701	0.982471	0.767152	1.25822	0.98 (0.77-1.26)
GCST90277283	Phosphatidylcholine (16:0_18:3)	AAP	Inverse variance weighted	22	-0.167025	0.116803	0.152726	-0.395958	0.0619091	0.846179	0.673035	1.06387	0.85 (0.67-1.06)
GCST90277283	Phosphatidylcholine (16:0_18:3)	AAP	Weighted median	22	-0.11551	0.165816	0.486045	-0.440509	0.20949	0.890912	0.643709	1.23305	0.89 (0.64-1.23)
GCST90277283	Phosphatidylcholine (16:0_18:3)	AAP	MR Egger	22	-0.241626	0.305092	0.437668	-0.839607	0.356355	0.78535	0.43188	1.42811	0.79 (0.43-1.43)
GCST90277283	Phosphatidylcholine (16:0_18:3)	AAP	Weighted mode	22	-0.00340536	0.310637	0.991357	-0.612254	0.605443	0.9966	0.542128	1.83206	1.00 (0.54-1.83)
GCST90277284	Phosphatidylcholine (16:0_20:1)	AAP	Inverse variance weighted	13	0.00669845	0.164267	0.967473	-0.315265	0.328662	1.00672	0.729595	1.38911	1.01 (0.73-1.39)
GCST90277284	Phosphatidylcholine (16:0_20:1)	AAP	Weighted median	13	-0.216681	0.202909	0.285579	-0.614384	0.181021	0.805187	0.540974	1.19844	0.81 (0.54-1.20)
GCST90277284	Phosphatidylcholine (16:0_20:1)	AAP	MR Egger	13	-0.814009	0.491336	0.125792	-1.77703	0.149009	0.443078	0.16914	1.16068	0.44 (0.17-1.16)
GCST90277284	Phosphatidylcholine (16:0_20:1)	AAP	Weighted mode	13	-0.171644	0.289625	0.564423	-0.73931	0.396022	0.842279	0.477443	1.4859	0.84 (0.48-1.49)
GCST90277285	Phosphatidylcholine (16:0_20:2)	AAP	Inverse variance weighted	28	-0.019293	0.0872011	0.8249	-0.190207	0.151621	0.980892	0.826788	1.16372	0.98 (0.83-1.16)
GCST90277285	Phosphatidylcholine (16:0_20:2)	AAP	Weighted median	28	-0.00732517	0.137843	0.957619	-0.277498	0.262848	0.992702	0.757677	1.30063	0.99 (0.76-1.30)
GCST90277285	Phosphatidylcholine (16:0_20:2)	AAP	MR Egger	28	0.0862197	0.179969	0.635886	-0.266519	0.438959	1.09005	0.766041	1.55109	1.09 (0.77-1.55)
GCST90277285	Phosphatidylcholine (16:0_20:2)	AAP	Weighted mode	28	-0.013387	0.158078	0.933136	-0.323219	0.296445	0.986702	0.723815	1.34507	0.99 (0.72-1.35)
GCST90277286	Phosphatidylcholine (16:0_20:3)	AAP	Inverse variance weighted	20	-0.105825	0.111131	0.34097	-0.323642	0.111992	0.899582	0.723509	1.1185	0.90 (0.72-1.12)
GCST90277286	Phosphatidylcholine (16:0_20:3)	AAP	Weighted median	20	-0.0363311	0.160306	0.820707	-0.350532	0.277869	0.964321	0.704314	1.32031	0.96 (0.70-1.32)
GCST90277286	Phosphatidylcholine (16:0_20:3)	AAP	MR Egger	20	0.0394474	0.228916	0.865107	-0.409228	0.488123	1.04024	0.664163	1.62925	1.04 (0.66-1.63)
GCST90277286	Phosphatidylcholine (16:0_20:3)	AAP	Weighted mode	20	0.00799293	0.185098	0.966007	-0.354799	0.370785	1.00802	0.701314	1.44887	1.01 (0.70-1.45)
GCST90277287	Phosphatidylcholine (16:0_20:4)	AAP	Inverse variance weighted	39	0.0553588	0.0744533	0.457156	-0.0905696	0.201287	1.05692	0.913411	1.22298	1.06 (0.91-1.22)
GCST90277287	Phosphatidylcholine (16:0_20:4)	AAP	Weighted median	39	0.137851	0.105479	0.191247	-0.0688886	0.344591	1.1478	0.933431	1.41141	1.15 (0.93-1.41)
GCST90277287	Phosphatidylcholine (16:0_20:4)	AAP	MR Egger	39	0.0358677	0.176559	0.840132	-0.310188	0.381923	1.03652	0.733309	1.4651	1.04 (0.73-1.47)
GCST90277287	Phosphatidylcholine (16:0_20:4)	AAP	Weighted mode	39	0.153228	0.169167	0.370763	-0.178341	0.484796	1.16559	0.836657	1.62384	1.17 (0.84-1.62)
GCST90277288	Phosphatidylcholine (16:0_20:5)	AAP	Inverse variance weighted	33	0.0380391	0.0749579	0.611823	-0.108878	0.184957	1.03877	0.896839	1.20317	1.04 (0.90-1.20)
GCST90277288	Phosphatidylcholine (16:0_20:5)	AAP	Weighted median	33	-0.0117346	0.113942	0.917973	-0.23506	0.211591	0.988334	0.790523	1.23564	0.99 (0.79-1.24)
GCST90277288	Phosphatidylcholine (16:0_20:5)	AAP	MR Egger	33	0.0293353	0.14275	0.838524	-0.250455	0.309126	1.02977	0.778446	1.36223	1.03 (0.78-1.36)
GCST90277288	Phosphatidylcholine (16:0_20:5)	AAP	Weighted mode	33	-0.0143389	0.118908	0.904771	-0.247398	0.218721	0.985763	0.78083	1.24448	0.99 (0.78-1.24)
GCST90277289	Phosphatidylcholine (16:0_22:4)	AAP	Inverse variance weighted	30	0.00810475	0.0874842	0.926188	-0.163364	0.179574	1.00814	0.849282	1.19671	1.01 (0.85-1.20)
GCST90277289	Phosphatidylcholine (16:0_22:4)	AAP	Weighted median	30	-0.00619423	0.129017	0.961707	-0.259067	0.246679	0.993825	0.771771	1.27977	0.99 (0.77-1.28)
GCST90277289	Phosphatidylcholine (16:0_22:4)	AAP	MR Egger	30	-0.0331588	0.19593	0.866826	-0.417181	0.350864	0.967385	0.658902	1.42029	0.97 (0.66-1.42)
GCST90277289	Phosphatidylcholine (16:0_22:4)	AAP	Weighted mode	30	0.0148004	0.143902	0.918789	-0.267247	0.296848	1.01491	0.765484	1.34561	1.01 (0.77-1.35)
GCST90277290	Phosphatidylcholine (16:0_22:5)	AAP	Inverse variance weighted	37	-0.0564921	0.0684978	0.409526	-0.190748	0.0777636	0.945074	0.826341	1.08087	0.95 (0.83-1.08)
GCST90277290	Phosphatidylcholine (16:0_22:5)	AAP	Weighted median	37	-0.0222813	0.102043	0.827155	-0.222286	0.177723	0.977965	0.800687	1.19449	0.98 (0.80-1.19)
GCST90277290	Phosphatidylcholine (16:0_22:5)	AAP	MR Egger	37	0.0713607	0.127241	0.578487	-0.178032	0.320754	1.07397	0.836915	1.37817	1.07 (0.84-1.38)
GCST90277290	Phosphatidylcholine (16:0_22:5)	AAP	Weighted mode	37	-0.0265185	0.101261	0.794905	-0.224991	0.171953	0.97383	0.798524	1.18762	0.97 (0.80-1.19)
GCST90277291	Phosphatidylcholine (16:0_22:6)	AAP	Inverse variance weighted	24	0.0340075	0.108917	0.754864	-0.17947	0.247485	1.03459	0.835713	1.2808	1.03 (0.84-1.28)
GCST90277291	Phosphatidylcholine (16:0_22:6)	AAP	Weighted median	24	0.134856	0.150251	0.369433	-0.159636	0.429348	1.14437	0.852454	1.53626	1.14 (0.85-1.54)
GCST90277291	Phosphatidylcholine (16:0_22:6)	AAP	MR Egger	24	0.0737062	0.230325	0.751981	-0.377731	0.525144	1.07649	0.685415	1.6907	1.08 (0.69-1.69)
GCST90277291	Phosphatidylcholine (16:0_22:6)	AAP	Weighted mode	24	0.199379	0.254185	0.440818	-0.298824	0.697583	1.22064	0.74169	2.00889	1.22 (0.74-2.01)
GCST90277292	Phosphatidylcholine (16:1_18:0)	AAP	Inverse variance weighted	19	0.0680154	0.151863	0.654245	-0.229636	0.365667	1.07038	0.794823	1.44148	1.07 (0.79-1.44)
GCST90277292	Phosphatidylcholine (16:1_18:0)	AAP	Weighted median	19	0.0553504	0.187341	0.767648	-0.311838	0.422539	1.05691	0.7321	1.52583	1.06 (0.73-1.53)
GCST90277292	Phosphatidylcholine (16:1_18:0)	AAP	MR Egger	19	0.325919	0.354031	0.370142	-0.367982	1.01982	1.3853	0.69213	2.7727	1.39 (0.69-2.77)
GCST90277292	Phosphatidylcholine (16:1_18:0)	AAP	Weighted mode	19	-0.347116	0.35348	0.339117	-1.03994	0.345704	0.706723	0.353477	1.41298	0.71 (0.35-1.41)
GCST90277293	Phosphatidylcholine (16:1_18:1)	AAP	Inverse variance weighted	29	0.00582088	0.0952361	0.951263	-0.180842	0.192484	1.00584	0.834567	1.21226	1.01 (0.83-1.21)
GCST90277293	Phosphatidylcholine (16:1_18:1)	AAP	Weighted median	29	-0.0619896	0.137107	0.651177	-0.330719	0.206739	0.939893	0.718407	1.22966	0.94 (0.72-1.23)
GCST90277293	Phosphatidylcholine (16:1_18:1)	AAP	MR Egger	29	0.136625	0.235762	0.567055	-0.325469	0.598718	1.1464	0.722188	1.81978	1.15 (0.72-1.82)
GCST90277293	Phosphatidylcholine (16:1_18:1)	AAP	Weighted mode	29	-0.198786	0.221066	0.376207	-0.632076	0.234504	0.819725	0.531487	1.26428	0.82 (0.53-1.26)
GCST90277294	Phosphatidylcholine (16:1_18:2)	AAP	Inverse variance weighted	37	-0.0448899	0.0712999	0.528961	-0.184638	0.0948579	0.956103	0.831405	1.0995	0.96 (0.83-1.10)
GCST90277294	Phosphatidylcholine (16:1_18:2)	AAP	Weighted median	37	-0.0128064	0.108999	0.906471	-0.226444	0.200831	0.987275	0.797364	1.22242	0.99 (0.80-1.22)
GCST90277294	Phosphatidylcholine (16:1_18:2)	AAP	MR Egger	37	-0.0898767	0.139228	0.522789	-0.362763	0.18301	0.914044	0.695751	1.20083	0.91 (0.70-1.20)
GCST90277294	Phosphatidylcholine (16:1_18:2)	AAP	Weighted mode	37	-0.0286118	0.115581	0.805891	-0.255151	0.197927	0.971794	0.7748	1.21887	0.97 (0.77-1.22)
GCST90277295	Phosphatidylcholine (16:1_20:4)	AAP	Inverse variance weighted	25	-0.0900085	0.0821553	0.273258	-0.251033	0.0710159	0.913923	0.777997	1.0736	0.91 (0.78-1.07)
GCST90277295	Phosphatidylcholine (16:1_20:4)	AAP	Weighted median	25	-0.0235137	0.119726	0.8443	-0.258176	0.211149	0.976761	0.772459	1.2351	0.98 (0.77-1.24)
GCST90277295	Phosphatidylcholine (16:1_20:4)	AAP	MR Egger	25	0.000397905	0.178442	0.99824	-0.349348	0.350144	1.0004	0.705148	1.41927	1.00 (0.71-1.42)
GCST90277295	Phosphatidylcholine (16:1_20:4)	AAP	Weighted mode	25	0.00544682	0.137689	0.968772	-0.264424	0.275318	1.00546	0.767648	1.31695	1.01 (0.77-1.32)
GCST90277296	Phosphatidylcholine (17:0_18:1)	AAP	Inverse variance weighted	21	-0.0998783	0.148057	0.499935	-0.390071	0.190314	0.904948	0.677009	1.20963	0.90 (0.68-1.21)
GCST90277296	Phosphatidylcholine (17:0_18:1)	AAP	Weighted median	21	-0.186603	0.173539	0.282249	-0.526739	0.153533	0.829773	0.590527	1.16595	0.83 (0.59-1.17)
GCST90277296	Phosphatidylcholine (17:0_18:1)	AAP	MR Egger	21	-0.326719	0.319829	0.319829	-0.953583	0.300146	0.721287	0.385358	1.35006	0.72 (0.39-1.35)
GCST90277296	Phosphatidylcholine (17:0_18:1)	AAP	Weighted mode	21	-0.192182	0.271685	0.487499	-0.724685	0.340322	0.825157	0.484477	1.4054	0.83 (0.48-1.41)
GCST90277297	Phosphatidylcholine (17:0_18:2)	AAP	Inverse variance weighted	28	0.0195669	0.0946018	0.836139	-0.165853	0.204986	1.01976	0.847171	1.22751	1.02 (0.85-1.23)
GCST90277297	Phosphatidylcholine (17:0_18:2)	AAP	Weighted median	28	0.00546637	0.143993	0.969717	-0.276759	0.287692	1.00548	0.758237	1.33335	1.01 (0.76-1.33)
GCST90277297	Phosphatidylcholine (17:0_18:2)	AAP	MR Egger	28	0.0929847	0.245616	0.708076	-0.388423	0.574393	1.09744	0.678125	1.77605	1.10 (0.68-1.78)
GCST90277297	Phosphatidylcholine (17:0_18:2)	AAP	Weighted mode	28	0.0123275	0.160202	0.939231	-0.301668	0.326323	1.0124	0.739583	1.38586	1.01 (0.74-1.39)
GCST90277298	Phosphatidylcholine (17:0_20:4)	AAP	Inverse variance weighted	39	0.0238533	0.0567159	0.674065	-0.0873098	0.135016	1.02414	0.916393	1.14456	1.02 (0.92-1.14)
GCST90277298	Phosphatidylcholine (17:0_20:4)	AAP	Weighted median	39	0.0030612	0.077787	0.968608	-0.149401	0.155524	1.00307	0.861223	1.16827	1.00 (0.86-1.17)
GCST90277298	Phosphatidylcholine (17:0_20:4)	AAP	MR Egger	39	0.0139578	0.09463	0.883539	-0.171517	0.199433	1.01406	0.842386	1.22071	1.01 (0.84-1.22)
GCST90277298	Phosphatidylcholine (17:0_20:4)	AAP	Weighted mode	39	0.0138463	0.0761273	0.856641	-0.135363	0.163056	1.01394	0.873399	1.1771	1.01 (0.87-1.18)
GCST90277299	Phosphatidylcholine (18:0_18:1)	AAP	Inverse variance weighted	31	-0.0405385	0.10577	0.701518	-0.247847	0.16677	0.960272	0.780479	1.18148	0.96 (0.78-1.18)
GCST90277299	Phosphatidylcholine (18:0_18:1)	AAP	Weighted median	31	0.102104	0.150727	0.498144	-0.19332	0.397529	1.1075	0.824218	1.48814	1.11 (0.82-1.49)
GCST90277299	Phosphatidylcholine (18:0_18:1)	AAP	MR Egger	31	-0.272864	0.25034	0.284698	-0.76353	0.217801	0.761196	0.466019	1.24334	0.76 (0.47-1.24)
GCST90277299	Phosphatidylcholine (18:0_18:1)	AAP	Weighted mode	31	0.169001	0.292521	0.567751	-0.40434	0.742342	1.18412	0.667417	2.10085	1.18 (0.67-2.10)
GCST90277300	Phosphatidylcholine (18:0_18:2)	AAP	Inverse variance weighted	40	-0.0246812	0.0776543	0.75061	-0.176884	0.127521	0.975621	0.837877	1.13601	0.98 (0.84-1.14)
GCST90277300	Phosphatidylcholine (18:0_18:2)	AAP	Weighted median	40	0.0473905	0.126635	0.708235	-0.200815	0.295596	1.04853	0.818064	1.34393	1.05 (0.82-1.34)
GCST90277300	Phosphatidylcholine (18:0_18:2)	AAP	MR Egger	40	-0.1581	0.192605	0.416853	-0.535606	0.219407	0.853765	0.585315	1.24534	0.85 (0.59-1.25)
GCST90277300	Phosphatidylcholine (18:0_18:2)	AAP	Weighted mode	40	0.087136	0.169796	0.610719	-0.245664	0.419936	1.09105	0.782185	1.52186	1.09 (0.78-1.52)
GCST90277301	Phosphatidylcholine (18:0_18:3)	AAP	Inverse variance weighted	23	-0.00927081	0.112113	0.934096	-0.229011	0.21047	0.990772	0.795319	1.23426	0.99 (0.80-1.23)
GCST90277301	Phosphatidylcholine (18:0_18:3)	AAP	Weighted median	23	-0.0219963	0.165813	0.894464	-0.346989	0.302996	0.978244	0.706813	1.35391	0.98 (0.71-1.35)
GCST90277301	Phosphatidylcholine (18:0_18:3)	AAP	MR Egger	23	0.337292	0.222673	0.144744	-0.0991459	0.773731	1.40115	0.905611	2.16784	1.40 (0.91-2.17)
GCST90277301	Phosphatidylcholine (18:0_18:3)	AAP	Weighted mode	23	-0.00619635	0.273455	0.982126	-0.542168	0.529775	0.993823	0.581486	1.69855	0.99 (0.58-1.70)
GCST90277302	Phosphatidylcholine (18:0_20:2)	AAP	Inverse variance weighted	22	-0.0227878	0.0895741	0.799185	-0.198353	0.152777	0.97747	0.82008	1.16507	0.98 (0.82-1.17)
GCST90277302	Phosphatidylcholine (18:0_20:2)	AAP	Weighted median	22	0.0183752	0.140176	0.895707	-0.25637	0.29312	1.01855	0.773855	1.3406	1.02 (0.77-1.34)
GCST90277302	Phosphatidylcholine (18:0_20:2)	AAP	MR Egger	22	0.0724721	0.208017	0.731184	-0.335241	0.480185	1.07516	0.715166	1.61637	1.08 (0.72-1.62)
GCST90277302	Phosphatidylcholine (18:0_20:2)	AAP	Weighted mode	22	0.0378178	0.14412	0.795566	-0.244657	0.320293	1.03854	0.782973	1.37753	1.04 (0.78-1.38)
GCST90277303	Phosphatidylcholine (18:0_20:3)	AAP	Inverse variance weighted	32	-0.0467685	0.0890014	0.599249	-0.221211	0.127674	0.954308	0.801547	1.13618	0.95 (0.80-1.14)
GCST90277303	Phosphatidylcholine (18:0_20:3)	AAP	Weighted median	32	-0.0893334	0.135066	0.508351	-0.354062	0.175395	0.914541	0.701831	1.19172	0.91 (0.70-1.19)
GCST90277303	Phosphatidylcholine (18:0_20:3)	AAP	MR Egger	32	-0.165565	0.220203	0.457984	-0.597163	0.266032	0.847415	0.550371	1.30478	0.85 (0.55-1.30)
GCST90277303	Phosphatidylcholine (18:0_20:3)	AAP	Weighted mode	32	-0.0793478	0.183453	0.668355	-0.438915	0.28022	0.923719	0.644735	1.32342	0.92 (0.64-1.32)
GCST90277304	Phosphatidylcholine (18:0_20:4)	AAP	Inverse variance weighted	49	0.0105655	0.0474701	0.823869	-0.0824759	0.103607	1.01062	0.920834	1.10916	1.01 (0.92-1.11)
GCST90277304	Phosphatidylcholine (18:0_20:4)	AAP	Weighted median	49	-0.00600936	0.064814	0.926128	-0.133045	0.121026	0.994009	0.875426	1.12865	0.99 (0.88-1.13)
GCST90277304	Phosphatidylcholine (18:0_20:4)	AAP	MR Egger	49	-0.00982949	0.0741033	0.89504	-0.155072	0.135413	0.990219	0.856354	1.14501	0.99 (0.86-1.15)
GCST90277304	Phosphatidylcholine (18:0_20:4)	AAP	Weighted mode	49	0.000956533	0.0575574	0.98681	-0.111856	0.113769	1.00096	0.894173	1.12049	1.00 (0.89-1.12)
GCST90277305	Phosphatidylcholine (18:0_20:5)	AAP	Inverse variance weighted	33	0.0133909	0.0792809	0.865872	-0.142	0.168781	1.01348	0.867622	1.18386	1.01 (0.87-1.18)
GCST90277305	Phosphatidylcholine (18:0_20:5)	AAP	Weighted median	33	-0.0157515	0.102646	0.87804	-0.216937	0.185434	0.984372	0.80498	1.20374	0.98 (0.80-1.20)
GCST90277305	Phosphatidylcholine (18:0_20:5)	AAP	MR Egger	33	0.00402054	0.141737	0.977552	-0.273784	0.281825	1.00403	0.760497	1.32555	1.00 (0.76-1.33)
GCST90277305	Phosphatidylcholine (18:0_20:5)	AAP	Weighted mode	33	-0.00544948	0.0975976	0.955819	-0.196741	0.185842	0.994565	0.821404	1.20423	0.99 (0.82-1.20)
GCST90277306	Phosphatidylcholine (18:0_22:5)	AAP	Inverse variance weighted	29	0.0639554	0.0860065	0.457112	-0.104617	0.232528	1.06604	0.900669	1.26179	1.07 (0.90-1.26)
GCST90277306	Phosphatidylcholine (18:0_22:5)	AAP	Weighted median	29	-0.019207	0.134481	0.88643	-0.282789	0.244376	0.980976	0.753678	1.27682	0.98 (0.75-1.28)
GCST90277306	Phosphatidylcholine (18:0_22:5)	AAP	MR Egger	29	0.11986	0.182531	0.51696	-0.237901	0.477621	1.12734	0.788281	1.61223	1.13 (0.79-1.61)
GCST90277306	Phosphatidylcholine (18:0_22:5)	AAP	Weighted mode	29	0.0302738	0.136507	0.826098	-0.237279	0.297827	1.03074	0.788771	1.34693	1.03 (0.79-1.35)
GCST90277307	Phosphatidylcholine (18:0_22:6)	AAP	Inverse variance weighted	25	0.0402555	0.11934	0.735878	-0.193651	0.274162	1.04108	0.823945	1.31543	1.04 (0.82-1.32)
GCST90277307	Phosphatidylcholine (18:0_22:6)	AAP	Weighted median	25	-0.0569914	0.157614	0.71766	-0.365915	0.251932	0.944602	0.693562	1.28651	0.94 (0.69-1.29)
GCST90277307	Phosphatidylcholine (18:0_22:6)	AAP	MR Egger	25	-0.21633	0.347872	0.540145	-0.89816	0.465499	0.805469	0.407319	1.59281	0.81 (0.41-1.59)
GCST90277307	Phosphatidylcholine (18:0_22:6)	AAP	Weighted mode	25	-0.0772792	0.210777	0.7171	-0.490402	0.335843	0.925631	0.61238	1.39912	0.93 (0.61-1.40)
GCST90277308	Phosphatidylcholine (18:1_18:1)	AAP	Inverse variance weighted	25	-0.10865	0.111613	0.330328	-0.32741	0.110111	0.897045	0.720788	1.1164	0.90 (0.72-1.12)
GCST90277308	Phosphatidylcholine (18:1_18:1)	AAP	Weighted median	25	-0.0219698	0.158352	0.889656	-0.33234	0.288401	0.97827	0.717243	1.33429	0.98 (0.72-1.33)
GCST90277308	Phosphatidylcholine (18:1_18:1)	AAP	MR Egger	25	-0.181962	0.278802	0.520448	-0.728415	0.36449	0.833633	0.482673	1.43978	0.83 (0.48-1.44)
GCST90277308	Phosphatidylcholine (18:1_18:1)	AAP	Weighted mode	25	-0.0534801	0.200646	0.792101	-0.446747	0.339787	0.947925	0.639706	1.40465	0.95 (0.64-1.40)
GCST90277309	Phosphatidylcholine (18:1_18:2)	AAP	Inverse variance weighted	34	0.0170265	0.0712061	0.811015	-0.122537	0.15659	1.01717	0.884673	1.16952	1.02 (0.88-1.17)
GCST90277309	Phosphatidylcholine (18:1_18:2)	AAP	Weighted median	34	-0.00218968	0.113317	0.984583	-0.224291	0.219911	0.997813	0.799083	1.24597	1.00 (0.80-1.25)
GCST90277309	Phosphatidylcholine (18:1_18:2)	AAP	MR Egger	34	-0.0329377	0.1431	0.819423	-0.313414	0.247538	0.967599	0.730947	1.28087	0.97 (0.73-1.28)
GCST90277309	Phosphatidylcholine (18:1_18:2)	AAP	Weighted mode	34	-0.00900061	0.117504	0.939406	-0.239308	0.221307	0.99104	0.787172	1.24771	0.99 (0.79-1.25)
GCST90277310	Phosphatidylcholine (18:1_18:3)	AAP	Inverse variance weighted	18	-0.0919216	0.129617	0.478213	-0.345971	0.162128	0.912177	0.707533	1.17601	0.91 (0.71-1.18)
GCST90277310	Phosphatidylcholine (18:1_18:3)	AAP	Weighted median	18	-0.0330852	0.178459	0.852921	-0.382866	0.316695	0.967456	0.681905	1.37258	0.97 (0.68-1.37)
GCST90277310	Phosphatidylcholine (18:1_18:3)	AAP	MR Egger	18	-0.0418368	0.291607	0.88771	-0.613386	0.529713	0.959026	0.541514	1.69844	0.96 (0.54-1.70)
GCST90277310	Phosphatidylcholine (18:1_18:3)	AAP	Weighted mode	18	0.0816407	0.31828	0.800639	-0.542188	0.70547	1.08507	0.581474	2.0248	1.09 (0.58-2.02)
GCST90277311	Phosphatidylcholine (18:1_20:2)	AAP	Inverse variance weighted	33	-0.00938574	0.0642167	0.883797	-0.13525	0.116479	0.990658	0.873497	1.12353	0.99 (0.87-1.12)
GCST90277311	Phosphatidylcholine (18:1_20:2)	AAP	Weighted median	33	-0.018187	0.0951707	0.848448	-0.204722	0.168348	0.981977	0.814874	1.18335	0.98 (0.81-1.18)
GCST90277311	Phosphatidylcholine (18:1_20:2)	AAP	MR Egger	33	0.042038	0.122342	0.733459	-0.197752	0.281828	1.04293	0.820573	1.32555	1.04 (0.82-1.33)
GCST90277311	Phosphatidylcholine (18:1_20:2)	AAP	Weighted mode	33	-0.0278307	0.0948422	0.771079	-0.213721	0.15806	0.972553	0.807573	1.17124	0.97 (0.81-1.17)
GCST90277312	Phosphatidylcholine (18:1_20:3)	AAP	Inverse variance weighted	28	0.0218425	0.0960828	0.820167	-0.16648	0.210165	1.02208	0.84664	1.23388	1.02 (0.85-1.23)
GCST90277312	Phosphatidylcholine (18:1_20:3)	AAP	Weighted median	28	-0.0602884	0.142067	0.671298	-0.338739	0.218162	0.941493	0.712668	1.24379	0.94 (0.71-1.24)
GCST90277312	Phosphatidylcholine (18:1_20:3)	AAP	MR Egger	28	0.0623666	0.241675	0.798393	-0.411317	0.536051	1.06435	0.662777	1.70924	1.06 (0.66-1.71)
GCST90277312	Phosphatidylcholine (18:1_20:3)	AAP	Weighted mode	28	-0.0695394	0.243743	0.777593	-0.547276	0.408198	0.932823	0.578523	1.5041	0.93 (0.58-1.50)
GCST90277313	Phosphatidylcholine (18:1_20:4)	AAP	Inverse variance weighted	45	0.0286459	0.0566948	0.613373	-0.082476	0.139768	1.02906	0.920834	1.15001	1.03 (0.92-1.15)
GCST90277313	Phosphatidylcholine (18:1_20:4)	AAP	Weighted median	45	0.000274763	0.0839812	0.99739	-0.164328	0.164878	1.00027	0.848463	1.17925	1.00 (0.85-1.18)
GCST90277313	Phosphatidylcholine (18:1_20:4)	AAP	MR Egger	45	0.0478876	0.0988238	0.630437	-0.145807	0.241582	1.04905	0.864324	1.27326	1.05 (0.86-1.27)
GCST90277313	Phosphatidylcholine (18:1_20:4)	AAP	Weighted mode	45	0.00443719	0.082581	0.957392	-0.157422	0.166296	1.00445	0.854344	1.18092	1.00 (0.85-1.18)
GCST90277314	Phosphatidylcholine (18:2_18:2)	AAP	Inverse variance weighted	27	-0.149656	0.094444	0.113058	-0.334766	0.0354545	0.861004	0.715505	1.03609	0.86 (0.72-1.04)
GCST90277314	Phosphatidylcholine (18:2_18:2)	AAP	Weighted median	27	-0.0230941	0.145835	0.874175	-0.30893	0.262742	0.977171	0.734232	1.30049	0.98 (0.73-1.30)
GCST90277314	Phosphatidylcholine (18:2_18:2)	AAP	MR Egger	27	0.00136055	0.210795	0.994901	-0.411797	0.414518	1.00136	0.662459	1.51364	1.00 (0.66-1.51)
GCST90277314	Phosphatidylcholine (18:2_18:2)	AAP	Weighted mode	27	-0.0387516	0.174267	0.825764	-0.380314	0.302811	0.96199	0.683647	1.35366	0.96 (0.68-1.35)
GCST90277315	Phosphatidylcholine (18:2_20:1)	AAP	Inverse variance weighted	22	0.0302445	0.106187	0.775779	-0.177881	0.23837	1.03071	0.837042	1.26918	1.03 (0.84-1.27)
GCST90277315	Phosphatidylcholine (18:2_20:1)	AAP	Weighted median	22	0.011891	0.146386	0.935259	-0.275026	0.298808	1.01196	0.759552	1.34825	1.01 (0.76-1.35)
GCST90277315	Phosphatidylcholine (18:2_20:1)	AAP	MR Egger	22	0.00351438	0.292076	0.990519	-0.568954	0.575983	1.00352	0.566117	1.77888	1.00 (0.57-1.78)
GCST90277315	Phosphatidylcholine (18:2_20:1)	AAP	Weighted mode	22	-0.0217456	0.281318	0.939117	-0.573129	0.529638	0.978489	0.563759	1.69832	0.98 (0.56-1.70)
GCST90277316	Phosphatidylcholine (18:2_20:3)	AAP	Inverse variance weighted	22	-0.127714	0.10532	0.22527	-0.334142	0.0787126	0.880105	0.715952	1.08189	0.88 (0.72-1.08)
GCST90277316	Phosphatidylcholine (18:2_20:3)	AAP	Weighted median	22	0.0138627	0.162031	0.93182	-0.303719	0.331444	1.01396	0.738068	1.39298	1.01 (0.74-1.39)
GCST90277316	Phosphatidylcholine (18:2_20:3)	AAP	MR Egger	22	0.138673	0.252521	0.588979	-0.356268	0.633613	1.14875	0.700285	1.88441	1.15 (0.70-1.88)
GCST90277316	Phosphatidylcholine (18:2_20:3)	AAP	Weighted mode	22	0.0229298	0.17829	0.89889	-0.326519	0.372378	1.02319	0.721431	1.45118	1.02 (0.72-1.45)
GCST90277317	Phosphatidylcholine (18:2_20:4)	AAP	Inverse variance weighted	31	-0.0412863	0.0989743	0.676575	-0.235276	0.152703	0.959554	0.790353	1.16498	0.96 (0.79-1.16)
GCST90277317	Phosphatidylcholine (18:2_20:4)	AAP	Weighted median	31	-0.0286057	0.142133	0.840494	-0.307186	0.249974	0.9718	0.735514	1.28399	0.97 (0.74-1.28)
GCST90277317	Phosphatidylcholine (18:2_20:4)	AAP	MR Egger	31	0.419761	0.238509	0.0889648	-0.0477173	0.88724	1.5216	0.953403	2.42842	1.52 (0.95-2.43)
GCST90277317	Phosphatidylcholine (18:2_20:4)	AAP	Weighted mode	31	-0.106601	0.222325	0.635072	-0.542358	0.329156	0.898884	0.581376	1.38979	0.90 (0.58-1.39)
GCST90277318	Phosphatidylcholine (O-16:0_16:0)	AAP	Inverse variance weighted	20	0.12218	0.13878	0.378653	-0.14983	0.394189	1.12996	0.860855	1.48318	1.13 (0.86-1.48)
GCST90277318	Phosphatidylcholine (O-16:0_16:0)	AAP	Weighted median	20	0.0756333	0.179925	0.674223	-0.27702	0.428287	1.07857	0.758039	1.53463	1.08 (0.76-1.53)
GCST90277318	Phosphatidylcholine (O-16:0_16:0)	AAP	MR Egger	20	-0.153766	0.30575	0.621124	-0.753036	0.445505	0.857473	0.470935	1.56128	0.86 (0.47-1.56)
GCST90277318	Phosphatidylcholine (O-16:0_16:0)	AAP	Weighted mode	20	0.0643806	0.345083	0.853979	-0.611982	0.740743	1.0665	0.542275	2.09749	1.07 (0.54-2.10)
GCST90277319	Phosphatidylcholine (O-16:0_16:1)	AAP	Inverse variance weighted	18	0.151471	0.114413	0.18554	-0.0727797	0.375721	1.16354	0.929806	1.45604	1.16 (0.93-1.46)
GCST90277319	Phosphatidylcholine (O-16:0_16:1)	AAP	Weighted median	18	0.194261	0.157831	0.218393	-0.115089	0.50361	1.21441	0.891287	1.65468	1.21 (0.89-1.65)
GCST90277319	Phosphatidylcholine (O-16:0_16:1)	AAP	MR Egger	18	-0.00721289	0.319118	0.982247	-0.632684	0.618258	0.992813	0.531164	1.85569	0.99 (0.53-1.86)
GCST90277319	Phosphatidylcholine (O-16:0_16:1)	AAP	Weighted mode	18	0.176033	0.333396	0.604325	-0.477424	0.829489	1.19248	0.62038	2.29215	1.19 (0.62-2.29)
GCST90277320	Phosphatidylcholine (O-16:0_18:1)	AAP	Inverse variance weighted	24	0.0183251	0.127737	0.885927	-0.232039	0.268689	1.01849	0.792915	1.30825	1.02 (0.79-1.31)
GCST90277320	Phosphatidylcholine (O-16:0_18:1)	AAP	Weighted median	24	-0.14479	0.164058	0.377477	-0.466343	0.176763	0.865204	0.627292	1.19335	0.87 (0.63-1.19)
GCST90277320	Phosphatidylcholine (O-16:0_18:1)	AAP	MR Egger	24	-0.138992	0.351729	0.696526	-0.828381	0.550398	0.870235	0.436756	1.73394	0.87 (0.44-1.73)
GCST90277320	Phosphatidylcholine (O-16:0_18:1)	AAP	Weighted mode	24	-0.221976	0.305	0.474086	-0.819777	0.375824	0.800934	0.44053	1.45619	0.80 (0.44-1.46)
GCST90277321	Phosphatidylcholine (O-16:0_18:2)	AAP	Inverse variance weighted	21	-0.143612	0.110276	0.192813	-0.359752	0.0725281	0.866224	0.697849	1.07522	0.87 (0.70-1.08)
GCST90277321	Phosphatidylcholine (O-16:0_18:2)	AAP	Weighted median	21	-0.0662879	0.163059	0.684354	-0.385883	0.253307	0.935861	0.67985	1.28828	0.94 (0.68-1.29)
GCST90277321	Phosphatidylcholine (O-16:0_18:2)	AAP	MR Egger	21	-0.292765	0.26796	0.288243	-0.817966	0.232436	0.746198	0.441328	1.26167	0.75 (0.44-1.26)
GCST90277321	Phosphatidylcholine (O-16:0_18:2)	AAP	Weighted mode	21	-0.0215509	0.217391	0.922019	-0.447638	0.404536	0.97868	0.639136	1.49861	0.98 (0.64-1.50)
GCST90277322	Phosphatidylcholine (O-16:0_20:3)	AAP	Inverse variance weighted	18	-0.0522799	0.11325	0.644346	-0.274251	0.169691	0.949063	0.760142	1.18494	0.95 (0.76-1.18)
GCST90277322	Phosphatidylcholine (O-16:0_20:3)	AAP	Weighted median	18	-0.0286022	0.147982	0.846739	-0.318648	0.261443	0.971803	0.727132	1.2988	0.97 (0.73-1.30)
GCST90277322	Phosphatidylcholine (O-16:0_20:3)	AAP	MR Egger	18	-0.150325	0.266564	0.580618	-0.67279	0.37214	0.860429	0.510283	1.45084	0.86 (0.51-1.45)
GCST90277322	Phosphatidylcholine (O-16:0_20:3)	AAP	Weighted mode	18	0.0180602	0.205755	0.931081	-0.385219	0.421339	1.01822	0.680302	1.524	1.02 (0.68-1.52)
GCST90277323	Phosphatidylcholine (O-16:0_20:4)	AAP	Inverse variance weighted	35	-0.0952959	0.0817716	0.243861	-0.255568	0.0649765	0.909104	0.774476	1.06713	0.91 (0.77-1.07)
GCST90277323	Phosphatidylcholine (O-16:0_20:4)	AAP	Weighted median	35	-0.0214674	0.109954	0.845205	-0.236978	0.194043	0.978761	0.789009	1.21415	0.98 (0.79-1.21)
GCST90277323	Phosphatidylcholine (O-16:0_20:4)	AAP	MR Egger	35	0.0270295	0.150615	0.858673	-0.268176	0.322235	1.0274	0.764773	1.38021	1.03 (0.76-1.38)
GCST90277323	Phosphatidylcholine (O-16:0_20:4)	AAP	Weighted mode	35	-0.0133928	0.116569	0.909207	-0.241869	0.215083	0.986696	0.785159	1.23996	0.99 (0.79-1.24)
GCST90277324	Phosphatidylcholine (O-16:0_22:5)	AAP	Inverse variance weighted	17	-0.00773314	0.117138	0.947364	-0.237323	0.221857	0.992297	0.788736	1.24839	0.99 (0.79-1.25)
GCST90277324	Phosphatidylcholine (O-16:0_22:5)	AAP	Weighted median	17	-0.0315785	0.16363	0.846969	-0.352293	0.289136	0.968915	0.703074	1.33527	0.97 (0.70-1.34)
GCST90277324	Phosphatidylcholine (O-16:0_22:5)	AAP	MR Egger	17	-0.180958	0.255393	0.489472	-0.681528	0.319613	0.834471	0.505844	1.37659	0.83 (0.51-1.38)
GCST90277324	Phosphatidylcholine (O-16:0_22:5)	AAP	Weighted mode	17	-0.042967	0.233747	0.856465	-0.50111	0.415176	0.957943	0.605858	1.51464	0.96 (0.61-1.51)
GCST90277325	Phosphatidylcholine (O-16:1_16:0)	AAP	Inverse variance weighted	19	-0.0167647	0.130438	0.897732	-0.272423	0.238893	0.983375	0.761532	1.26984	0.98 (0.76-1.27)
GCST90277325	Phosphatidylcholine (O-16:1_16:0)	AAP	Weighted median	19	0.0718575	0.158324	0.649926	-0.238457	0.382172	1.0745	0.787843	1.46546	1.07 (0.79-1.47)
GCST90277325	Phosphatidylcholine (O-16:1_16:0)	AAP	MR Egger	19	0.233574	0.326095	0.483545	-0.405572	0.87272	1.26311	0.666595	2.39341	1.26 (0.67-2.39)
GCST90277325	Phosphatidylcholine (O-16:1_16:0)	AAP	Weighted mode	19	0.139872	0.215781	0.52503	-0.283058	0.562802	1.15013	0.753476	1.75559	1.15 (0.75-1.76)
GCST90277326	Phosphatidylcholine (O-16:1_18:0)	AAP	Inverse variance weighted	17	-0.0778479	0.159195	0.624835	-0.38987	0.234174	0.925105	0.677145	1.26386	0.93 (0.68-1.26)
GCST90277326	Phosphatidylcholine (O-16:1_18:0)	AAP	Weighted median	17	-0.122796	0.189051	0.51599	-0.493335	0.247744	0.884444	0.610586	1.28113	0.88 (0.61-1.28)
GCST90277326	Phosphatidylcholine (O-16:1_18:0)	AAP	MR Egger	17	-0.465343	0.355212	0.209889	-1.16156	0.230872	0.62792	0.312998	1.2597	0.63 (0.31-1.26)
GCST90277326	Phosphatidylcholine (O-16:1_18:0)	AAP	Weighted mode	17	-0.482154	0.379145	0.221659	-1.22528	0.26097	0.617452	0.293676	1.29819	0.62 (0.29-1.30)
GCST90277327	Phosphatidylcholine (O-16:1_18:1)	AAP	Inverse variance weighted	25	-0.0831871	0.108761	0.444356	-0.296359	0.129985	0.920179	0.74352	1.13881	0.92 (0.74-1.14)
GCST90277327	Phosphatidylcholine (O-16:1_18:1)	AAP	Weighted median	25	-0.200115	0.15002	0.182229	-0.494154	0.0939241	0.818637	0.610087	1.09848	0.82 (0.61-1.10)
GCST90277327	Phosphatidylcholine (O-16:1_18:1)	AAP	MR Egger	25	-0.27357	0.260478	0.304509	-0.784107	0.236967	0.760659	0.456527	1.2674	0.76 (0.46-1.27)
GCST90277327	Phosphatidylcholine (O-16:1_18:1)	AAP	Weighted mode	25	-0.201833	0.244439	0.417109	-0.680933	0.277268	0.817232	0.506145	1.31952	0.82 (0.51-1.32)
GCST90277328	Phosphatidylcholine (O-16:1_18:2)	AAP	Inverse variance weighted	27	0.0847069	0.113363	0.454932	-0.137485	0.306898	1.0884	0.871548	1.3592	1.09 (0.87-1.36)
GCST90277328	Phosphatidylcholine (O-16:1_18:2)	AAP	Weighted median	27	-0.0616897	0.15171	0.68428	-0.359041	0.235661	0.940175	0.698346	1.26575	0.94 (0.70-1.27)
GCST90277328	Phosphatidylcholine (O-16:1_18:2)	AAP	MR Egger	27	-0.259323	0.239406	0.289061	-0.728559	0.209914	0.771574	0.482604	1.23357	0.77 (0.48-1.23)
GCST90277328	Phosphatidylcholine (O-16:1_18:2)	AAP	Weighted mode	27	-0.0922837	0.256356	0.721768	-0.594742	0.410175	0.911846	0.551705	1.50708	0.91 (0.55-1.51)
GCST90277329	Phosphatidylcholine (O-16:1_20:3)	AAP	Inverse variance weighted	26	0.126383	0.0986376	0.200093	-0.0669467	0.319713	1.13472	0.935245	1.37673	1.13 (0.94-1.38)
GCST90277329	Phosphatidylcholine (O-16:1_20:3)	AAP	Weighted median	26	0.123819	0.145374	0.394368	-0.161115	0.408753	1.13181	0.851194	1.50494	1.13 (0.85-1.50)
GCST90277329	Phosphatidylcholine (O-16:1_20:3)	AAP	MR Egger	26	0.282065	0.272854	0.311555	-0.25273	0.816859	1.32586	0.776678	2.26338	1.33 (0.78-2.26)
GCST90277329	Phosphatidylcholine (O-16:1_20:3)	AAP	Weighted mode	26	0.269591	0.217596	0.226868	-0.156896	0.696079	1.30943	0.854793	2.00587	1.31 (0.85-2.01)
GCST90277330	Phosphatidylcholine (O-16:1_20:4)	AAP	Inverse variance weighted	31	0.00091543	0.0696522	0.989514	-0.135603	0.137434	1.00092	0.873189	1.14733	1.00 (0.87-1.15)
GCST90277330	Phosphatidylcholine (O-16:1_20:4)	AAP	Weighted median	31	-0.0104405	0.1004	0.917178	-0.207225	0.186344	0.989614	0.812836	1.20484	0.99 (0.81-1.20)
GCST90277330	Phosphatidylcholine (O-16:1_20:4)	AAP	MR Egger	31	0.0781721	0.141932	0.58601	-0.200015	0.35636	1.08131	0.818718	1.42812	1.08 (0.82-1.43)
GCST90277330	Phosphatidylcholine (O-16:1_20:4)	AAP	Weighted mode	31	0.00852174	0.100286	0.932846	-0.188038	0.205082	1.00856	0.828583	1.22763	1.01 (0.83-1.23)
GCST90277331	Phosphatidylcholine (O-16:2_18:0)	AAP	Inverse variance weighted	15	0.0338122	0.118452	0.775299	-0.198354	0.265978	1.03439	0.82008	1.30471	1.03 (0.82-1.30)
GCST90277331	Phosphatidylcholine (O-16:2_18:0)	AAP	Weighted median	15	-0.0616629	0.173131	0.721718	-0.401	0.277674	0.9402	0.66965	1.32006	0.94 (0.67-1.32)
GCST90277331	Phosphatidylcholine (O-16:2_18:0)	AAP	MR Egger	15	-0.125432	0.291682	0.674217	-0.697129	0.446265	0.882116	0.498013	1.56247	0.88 (0.50-1.56)
GCST90277331	Phosphatidylcholine (O-16:2_18:0)	AAP	Weighted mode	15	-0.114246	0.229217	0.625928	-0.563512	0.33502	0.892038	0.569206	1.39797	0.89 (0.57-1.40)
GCST90277332	Phosphatidylcholine (O-17:0_15:0)	AAP	Inverse variance weighted	19	-0.0399365	0.119796	0.738854	-0.274736	0.194863	0.96085	0.759773	1.21514	0.96 (0.76-1.22)
GCST90277332	Phosphatidylcholine (O-17:0_15:0)	AAP	Weighted median	19	0.0583678	0.161846	0.718371	-0.258851	0.375586	1.0601	0.771938	1.45584	1.06 (0.77-1.46)
GCST90277332	Phosphatidylcholine (O-17:0_15:0)	AAP	MR Egger	19	0.284286	0.213804	0.201198	-0.134769	0.703342	1.32881	0.873917	2.02049	1.33 (0.87-2.02)
GCST90277332	Phosphatidylcholine (O-17:0_15:0)	AAP	Weighted mode	19	0.0804828	0.27334	0.771788	-0.455263	0.616228	1.08381	0.634281	1.85193	1.08 (0.63-1.85)
GCST90277333	Phosphatidylcholine (O-17:0_17:1)	AAP	Inverse variance weighted	36	-0.12845	0.106827	0.229205	-0.337831	0.0809313	0.879458	0.713316	1.0843	0.88 (0.71-1.08)
GCST90277333	Phosphatidylcholine (O-17:0_17:1)	AAP	Weighted median	36	-0.2238	0.141219	0.113016	-0.500589	0.0529878	0.799475	0.606174	1.05442	0.80 (0.61-1.05)
GCST90277333	Phosphatidylcholine (O-17:0_17:1)	AAP	MR Egger	36	-0.377661	0.278748	0.1844	-0.924007	0.168684	0.685463	0.396925	1.18375	0.69 (0.40-1.18)
GCST90277333	Phosphatidylcholine (O-17:0_17:1)	AAP	Weighted mode	36	-0.381643	0.34205	0.27213	-1.05206	0.288774	0.682739	0.349217	1.33479	0.68 (0.35-1.33)
GCST90277334	Phosphatidylcholine (O-18:0_14:0)	AAP	Inverse variance weighted	17	-0.184968	0.128189	0.149041	-0.436219	0.066283	0.831131	0.646476	1.06853	0.83 (0.65-1.07)
GCST90277334	Phosphatidylcholine (O-18:0_14:0)	AAP	Weighted median	17	-0.31329	0.17126	0.0673514	-0.64896	0.02238	0.731038	0.522589	1.02263	0.73 (0.52-1.02)
GCST90277334	Phosphatidylcholine (O-18:0_14:0)	AAP	MR Egger	17	-0.0357114	0.262177	0.893466	-0.549579	0.478156	0.964919	0.577193	1.6131	0.96 (0.58-1.61)
GCST90277334	Phosphatidylcholine (O-18:0_14:0)	AAP	Weighted mode	17	-0.401202	0.306925	0.209631	-1.00277	0.200371	0.669515	0.36686	1.22186	0.67 (0.37-1.22)
GCST90277335	Phosphatidylcholine (O-18:0_16:1)	AAP	Inverse variance weighted	15	0.0393434	0.131803	0.76532	-0.21899	0.297677	1.04013	0.80333	1.34673	1.04 (0.80-1.35)
GCST90277335	Phosphatidylcholine (O-18:0_16:1)	AAP	Weighted median	15	-0.0156715	0.175741	0.928944	-0.360124	0.328781	0.984451	0.69759	1.38927	0.98 (0.70-1.39)
GCST90277335	Phosphatidylcholine (O-18:0_16:1)	AAP	MR Egger	15	0.166094	0.387199	0.674973	-0.592817	0.925005	1.18068	0.552768	2.52188	1.18 (0.55-2.52)
GCST90277335	Phosphatidylcholine (O-18:0_16:1)	AAP	Weighted mode	15	0.0791096	0.278228	0.780317	-0.466217	0.624437	1.08232	0.627371	1.86719	1.08 (0.63-1.87)
GCST90277336	Phosphatidylcholine (O-18:0_20:4)	AAP	Inverse variance weighted	27	0.0321209	0.0842503	0.703013	-0.13301	0.197252	1.03264	0.875457	1.21805	1.03 (0.88-1.22)
GCST90277336	Phosphatidylcholine (O-18:0_20:4)	AAP	Weighted median	27	0.0100686	0.130124	0.938323	-0.244974	0.265111	1.01012	0.782725	1.30358	1.01 (0.78-1.30)
GCST90277336	Phosphatidylcholine (O-18:0_20:4)	AAP	MR Egger	27	-0.0109321	0.17739	0.95135	-0.358616	0.336752	0.989127	0.698643	1.40039	0.99 (0.70-1.40)
GCST90277336	Phosphatidylcholine (O-18:0_20:4)	AAP	Weighted mode	27	0.0314248	0.129837	0.810654	-0.223056	0.285906	1.03192	0.80007	1.33097	1.03 (0.80-1.33)
GCST90277337	Phosphatidylcholine (O-18:1_16:0)	AAP	Inverse variance weighted	30	-0.0262339	0.114469	0.81873	-0.250593	0.198125	0.974107	0.778339	1.21911	0.97 (0.78-1.22)
GCST90277337	Phosphatidylcholine (O-18:1_16:0)	AAP	Weighted median	30	-0.0846697	0.146869	0.564279	-0.372534	0.203194	0.918816	0.688986	1.22531	0.92 (0.69-1.23)
GCST90277337	Phosphatidylcholine (O-18:1_16:0)	AAP	MR Egger	30	0.238323	0.344811	0.49515	-0.437507	0.914153	1.26912	0.645644	2.49466	1.27 (0.65-2.49)
GCST90277337	Phosphatidylcholine (O-18:1_16:0)	AAP	Weighted mode	30	-0.22738	0.335976	0.503912	-0.885893	0.431133	0.796618	0.412346	1.539	0.80 (0.41-1.54)
GCST90277338	Phosphatidylcholine (O-18:1_18:2)	AAP	Inverse variance weighted	28	-0.131939	0.0921471	0.152192	-0.312547	0.0486693	0.876394	0.731581	1.04987	0.88 (0.73-1.05)
GCST90277338	Phosphatidylcholine (O-18:1_18:2)	AAP	Weighted median	28	-0.00496261	0.140787	0.971881	-0.280905	0.27098	0.99505	0.7551	1.31125	1.00 (0.76-1.31)
GCST90277338	Phosphatidylcholine (O-18:1_18:2)	AAP	MR Egger	28	-0.185838	0.220954	0.407978	-0.618908	0.247232	0.830408	0.538532	1.28048	0.83 (0.54-1.28)
GCST90277338	Phosphatidylcholine (O-18:1_18:2)	AAP	Weighted mode	28	-0.0405977	0.169825	0.812867	-0.373454	0.292259	0.960215	0.688353	1.33945	0.96 (0.69-1.34)
GCST90277339	Phosphatidylcholine (O-18:1_20:3)	AAP	Inverse variance weighted	22	-0.171757	0.10382	0.0980526	-0.375245	0.0317307	0.842184	0.687121	1.03224	0.84 (0.69-1.03)
GCST90277339	Phosphatidylcholine (O-18:1_20:3)	AAP	Weighted median	22	-0.0381217	0.148506	0.79741	-0.329194	0.252951	0.962596	0.719503	1.28782	0.96 (0.72-1.29)
GCST90277339	Phosphatidylcholine (O-18:1_20:3)	AAP	MR Egger	22	0.169808	0.225438	0.460085	-0.272051	0.611667	1.18508	0.761815	1.8435	1.19 (0.76-1.84)
GCST90277339	Phosphatidylcholine (O-18:1_20:3)	AAP	Weighted mode	22	0.0278605	0.165464	0.867897	-0.296449	0.35217	1.02825	0.743454	1.42215	1.03 (0.74-1.42)
GCST90277340	Phosphatidylcholine (O-18:1_20:4)	AAP	Inverse variance weighted	27	0.00118966	0.116011	0.991818	-0.226192	0.228572	1.00119	0.797565	1.2568	1.00 (0.80-1.26)
GCST90277340	Phosphatidylcholine (O-18:1_20:4)	AAP	Weighted median	27	-0.0366845	0.142274	0.796527	-0.315541	0.242172	0.96398	0.729394	1.27401	0.96 (0.73-1.27)
GCST90277340	Phosphatidylcholine (O-18:1_20:4)	AAP	MR Egger	27	0.00377525	0.256441	0.988371	-0.498848	0.506399	1.00378	0.60723	1.6593	1.00 (0.61-1.66)
GCST90277340	Phosphatidylcholine (O-18:1_20:4)	AAP	Weighted mode	27	-0.0241006	0.150702	0.874178	-0.319476	0.271275	0.976188	0.726529	1.31164	0.98 (0.73-1.31)
GCST90277341	Phosphatidylcholine (O-18:2_16:0)	AAP	Inverse variance weighted	28	-0.0307731	0.109685	0.779048	-0.245755	0.184209	0.969696	0.782113	1.20227	0.97 (0.78-1.20)
GCST90277341	Phosphatidylcholine (O-18:2_16:0)	AAP	Weighted median	28	-0.00391795	0.156148	0.979982	-0.309968	0.302132	0.99609	0.733471	1.35274	1.00 (0.73-1.35)
GCST90277341	Phosphatidylcholine (O-18:2_16:0)	AAP	MR Egger	28	0.188426	0.218541	0.396461	-0.239914	0.616765	1.20735	0.786696	1.85292	1.21 (0.79-1.85)
GCST90277341	Phosphatidylcholine (O-18:2_16:0)	AAP	Weighted mode	28	0.0467991	0.232186	0.841773	-0.408286	0.501884	1.04791	0.664789	1.65183	1.05 (0.66-1.65)
GCST90277342	Phosphatidylcholine (O-18:2_18:1)	AAP	Inverse variance weighted	20	0.0219299	0.125666	0.861465	-0.224376	0.268236	1.02217	0.799015	1.30766	1.02 (0.80-1.31)
GCST90277342	Phosphatidylcholine (O-18:2_18:1)	AAP	Weighted median	20	0.0643242	0.173181	0.710319	-0.275111	0.403759	1.06644	0.759488	1.49744	1.07 (0.76-1.50)
GCST90277342	Phosphatidylcholine (O-18:2_18:1)	AAP	MR Egger	20	0.175465	0.387112	0.655774	-0.583275	0.934205	1.1918	0.558068	2.54519	1.19 (0.56-2.55)
GCST90277342	Phosphatidylcholine (O-18:2_18:1)	AAP	Weighted mode	20	0.190071	0.250664	0.457591	-0.30123	0.681372	1.20934	0.739908	1.97659	1.21 (0.74-1.98)
GCST90277343	Phosphatidylcholine (O-18:2_18:2)	AAP	Inverse variance weighted	19	0.0273088	0.155343	0.860453	-0.277163	0.331781	1.02769	0.757931	1.39345	1.03 (0.76-1.39)
GCST90277343	Phosphatidylcholine (O-18:2_18:2)	AAP	Weighted median	19	0.029535	0.184956	0.873128	-0.332979	0.392049	1.02998	0.716785	1.48001	1.03 (0.72-1.48)
GCST90277343	Phosphatidylcholine (O-18:2_18:2)	AAP	MR Egger	19	0.277866	0.401158	0.497878	-0.508404	1.06414	1.32031	0.601455	2.89833	1.32 (0.60-2.90)
GCST90277343	Phosphatidylcholine (O-18:2_18:2)	AAP	Weighted mode	19	0.140828	0.252365	0.583697	-0.353807	0.635462	1.15123	0.702011	1.88789	1.15 (0.70-1.89)
GCST90277344	Phosphatidylcholine (O-18:2_20:4)	AAP	Inverse variance weighted	25	-0.0588204	0.103319	0.569145	-0.261325	0.143684	0.942876	0.770031	1.15452	0.94 (0.77-1.15)
GCST90277344	Phosphatidylcholine (O-18:2_20:4)	AAP	Weighted median	25	-0.0734423	0.14327	0.608222	-0.354252	0.207367	0.92919	0.701698	1.23043	0.93 (0.70-1.23)
GCST90277344	Phosphatidylcholine (O-18:2_20:4)	AAP	MR Egger	25	-0.514188	0.239422	0.0425132	-0.983455	-0.0449214	0.597986	0.374017	0.956073	0.60 (0.37-0.96)
GCST90277344	Phosphatidylcholine (O-18:2_20:4)	AAP	Weighted mode	25	-0.113088	0.211891	0.598452	-0.528395	0.302219	0.893072	0.58955	1.35286	0.89 (0.59-1.35)
GCST90277345	Phosphatidylethanolamine (16:0_18:2)	AAP	Inverse variance weighted	33	0.0255252	0.0591246	0.665946	-0.0903591	0.14141	1.02585	0.913603	1.1519	1.03 (0.91-1.15)
GCST90277345	Phosphatidylethanolamine (16:0_18:2)	AAP	Weighted median	33	-0.0132647	0.0960865	0.890201	-0.201594	0.175065	0.986823	0.817427	1.19132	0.99 (0.82-1.19)
GCST90277345	Phosphatidylethanolamine (16:0_18:2)	AAP	MR Egger	33	-0.00345175	0.126281	0.978369	-0.250963	0.24406	0.996554	0.778051	1.27642	1.00 (0.78-1.28)
GCST90277345	Phosphatidylethanolamine (16:0_18:2)	AAP	Weighted mode	33	-0.0846826	0.131658	0.524676	-0.342732	0.173367	0.918804	0.709828	1.1893	0.92 (0.71-1.19)
GCST90277346	Phosphatidylethanolamine (16:0_20:4)	AAP	Inverse variance weighted	44	0.0755607	0.0532389	0.155819	-0.0287876	0.179909	1.07849	0.971623	1.19711	1.08 (0.97-1.20)
GCST90277346	Phosphatidylethanolamine (16:0_20:4)	AAP	Weighted median	44	0.00789484	0.0840301	0.925147	-0.156804	0.172594	1.00793	0.854871	1.18838	1.01 (0.85-1.19)
GCST90277346	Phosphatidylethanolamine (16:0_20:4)	AAP	MR Egger	44	0.0407874	0.100982	0.688331	-0.157138	0.238713	1.04163	0.854586	1.26961	1.04 (0.85-1.27)
GCST90277346	Phosphatidylethanolamine (16:0_20:4)	AAP	Weighted mode	44	-0.046497	0.0952336	0.62786	-0.233155	0.140161	0.954567	0.792031	1.15046	0.95 (0.79-1.15)
GCST90277347	Phosphatidylethanolamine (18:0_18:2)	AAP	Inverse variance weighted	51	0.0510716	0.0541083	0.345232	-0.0549806	0.157124	1.0524	0.946504	1.17014	1.05 (0.95-1.17)
GCST90277347	Phosphatidylethanolamine (18:0_18:2)	AAP	Weighted median	51	0.0116881	0.0961586	0.903255	-0.176783	0.200159	1.01176	0.837962	1.2216	1.01 (0.84-1.22)
GCST90277347	Phosphatidylethanolamine (18:0_18:2)	AAP	MR Egger	51	-0.102961	0.109122	0.350031	-0.31684	0.110917	0.902162	0.728447	1.1173	0.90 (0.73-1.12)
GCST90277347	Phosphatidylethanolamine (18:0_18:2)	AAP	Weighted mode	51	-0.0613348	0.114248	0.593747	-0.285261	0.162591	0.940508	0.751818	1.17656	0.94 (0.75-1.18)
GCST90277348	Phosphatidylethanolamine (18:0_20:4)	AAP	Inverse variance weighted	40	0.008453	0.0641292	0.895133	-0.11724	0.134146	1.00849	0.889371	1.14356	1.01 (0.89-1.14)
GCST90277348	Phosphatidylethanolamine (18:0_20:4)	AAP	Weighted median	40	-0.0748884	0.0958092	0.434425	-0.262674	0.112898	0.927847	0.768992	1.11952	0.93 (0.77-1.12)
GCST90277348	Phosphatidylethanolamine (18:0_20:4)	AAP	MR Egger	40	0.131968	0.133333	0.328549	-0.129364	0.3933	1.14107	0.878654	1.48186	1.14 (0.88-1.48)
GCST90277348	Phosphatidylethanolamine (18:0_20:4)	AAP	Weighted mode	40	-0.0544278	0.112909	0.632464	-0.275729	0.166874	0.947027	0.759018	1.18161	0.95 (0.76-1.18)
GCST90277349	Phosphatidylethanolamine (18:1_18:1)	AAP	Inverse variance weighted	34	0.0793086	0.0721813	0.271881	-0.0621669	0.220784	1.08254	0.939726	1.24705	1.08 (0.94-1.25)
GCST90277349	Phosphatidylethanolamine (18:1_18:1)	AAP	Weighted median	34	0.0509051	0.11316	0.652819	-0.170889	0.2727	1.05222	0.842915	1.31351	1.05 (0.84-1.31)
GCST90277349	Phosphatidylethanolamine (18:1_18:1)	AAP	MR Egger	34	-0.0568182	0.154794	0.715992	-0.360214	0.246577	0.944766	0.697527	1.27964	0.94 (0.70-1.28)
GCST90277349	Phosphatidylethanolamine (18:1_18:1)	AAP	Weighted mode	34	-0.087725	0.1973	0.659492	-0.474433	0.298983	0.916013	0.622238	1.34849	0.92 (0.62-1.35)
GCST90277350	Phosphatidylethanolamine (O-16:1_18:2)	AAP	Inverse variance weighted	18	0.0714613	0.145289	0.622821	-0.213305	0.356228	1.07408	0.80791	1.42793	1.07 (0.81-1.43)
GCST90277350	Phosphatidylethanolamine (O-16:1_18:2)	AAP	Weighted median	18	-0.000964059	0.16509	0.995341	-0.32454	0.322612	0.999036	0.72286	1.38073	1.00 (0.72-1.38)
GCST90277350	Phosphatidylethanolamine (O-16:1_18:2)	AAP	MR Egger	18	-0.0689757	0.30981	0.826634	-0.676203	0.538252	0.933349	0.508544	1.71301	0.93 (0.51-1.71)
GCST90277350	Phosphatidylethanolamine (O-16:1_18:2)	AAP	Weighted mode	18	-0.0962099	0.247113	0.701861	-0.580551	0.388131	0.908273	0.55959	1.47422	0.91 (0.56-1.47)
GCST90277351	Phosphatidylethanolamine (O-16:1_20:4)	AAP	Inverse variance weighted	28	-0.0444981	0.119545	0.709724	-0.278807	0.189811	0.956477	0.756686	1.20902	0.96 (0.76-1.21)
GCST90277351	Phosphatidylethanolamine (O-16:1_20:4)	AAP	Weighted median	28	-0.0561416	0.155213	0.717571	-0.360359	0.248076	0.945405	0.697426	1.28156	0.95 (0.70-1.28)
GCST90277351	Phosphatidylethanolamine (O-16:1_20:4)	AAP	MR Egger	28	0.115345	0.316136	0.718167	-0.504282	0.734972	1.12226	0.603939	2.08542	1.12 (0.60-2.09)
GCST90277351	Phosphatidylethanolamine (O-16:1_20:4)	AAP	Weighted mode	28	-0.105083	0.174954	0.553096	-0.447992	0.237827	0.90025	0.63891	1.26849	0.90 (0.64-1.27)
GCST90277352	Phosphatidylethanolamine (O-16:1_22:5)	AAP	Inverse variance weighted	17	-0.00398983	0.159509	0.980045	-0.316628	0.308649	0.996018	0.728601	1.36158	1.00 (0.73-1.36)
GCST90277352	Phosphatidylethanolamine (O-16:1_22:5)	AAP	Weighted median	17	0.0455768	0.178184	0.798117	-0.303664	0.394817	1.04663	0.738109	1.48411	1.05 (0.74-1.48)
GCST90277352	Phosphatidylethanolamine (O-16:1_22:5)	AAP	MR Egger	17	-0.304808	0.296947	0.320938	-0.886823	0.277208	0.737265	0.411962	1.31944	0.74 (0.41-1.32)
GCST90277352	Phosphatidylethanolamine (O-16:1_22:5)	AAP	Weighted mode	17	0.125316	0.27867	0.658964	-0.420877	0.671509	1.13351	0.656471	1.95719	1.13 (0.66-1.96)
GCST90277353	Phosphatidylethanolamine (O-18:1_18:2)	AAP	Inverse variance weighted	30	-0.0953502	0.0925666	0.302977	-0.276781	0.0860803	0.909055	0.758221	1.08989	0.91 (0.76-1.09)
GCST90277353	Phosphatidylethanolamine (O-18:1_18:2)	AAP	Weighted median	30	-0.105004	0.1413	0.457404	-0.381953	0.171944	0.900321	0.682527	1.18761	0.90 (0.68-1.19)
GCST90277353	Phosphatidylethanolamine (O-18:1_18:2)	AAP	MR Egger	30	0.00880965	0.221552	0.968564	-0.425433	0.443052	1.00885	0.653487	1.55745	1.01 (0.65-1.56)
GCST90277353	Phosphatidylethanolamine (O-18:1_18:2)	AAP	Weighted mode	30	-0.0986388	0.194924	0.616655	-0.480689	0.283412	0.90607	0.618357	1.32765	0.91 (0.62-1.33)
GCST90277354	Phosphatidylethanolamine (O-18:1_20:4)	AAP	Inverse variance weighted	30	0.0871264	0.0884417	0.324562	-0.0862195	0.260472	1.09103	0.917393	1.29754	1.09 (0.92-1.30)
GCST90277354	Phosphatidylethanolamine (O-18:1_20:4)	AAP	Weighted median	30	0.0261267	0.137274	0.849054	-0.24293	0.295183	1.02647	0.784327	1.34337	1.03 (0.78-1.34)
GCST90277354	Phosphatidylethanolamine (O-18:1_20:4)	AAP	MR Egger	30	0.235612	0.204187	0.258294	-0.164594	0.635818	1.26568	0.848238	1.88857	1.27 (0.85-1.89)
GCST90277354	Phosphatidylethanolamine (O-18:1_20:4)	AAP	Weighted mode	30	0.0326358	0.161505	0.841271	-0.283914	0.349185	1.03317	0.752832	1.41791	1.03 (0.75-1.42)
GCST90277355	Phosphatidylethanolamine (O-18:2_18:1)	AAP	Inverse variance weighted	24	0.00395597	0.134694	0.976569	-0.260044	0.267956	1.00396	0.771018	1.30729	1.00 (0.77-1.31)
GCST90277355	Phosphatidylethanolamine (O-18:2_18:1)	AAP	Weighted median	24	-0.132866	0.158805	0.402783	-0.444125	0.178392	0.875582	0.641385	1.19529	0.88 (0.64-1.20)
GCST90277355	Phosphatidylethanolamine (O-18:2_18:1)	AAP	MR Egger	24	0.143092	0.298542	0.636453	-0.44205	0.728234	1.15384	0.642718	2.07142	1.15 (0.64-2.07)
GCST90277355	Phosphatidylethanolamine (O-18:2_18:1)	AAP	Weighted mode	24	-0.277295	0.338785	0.421473	-0.941314	0.386724	0.757831	0.390115	1.47215	0.76 (0.39-1.47)
GCST90277356	Phosphatidylethanolamine (O-18:2_18:2)	AAP	Inverse variance weighted	14	0.00302	0.129232	0.981356	-0.250276	0.256316	1.00302	0.778586	1.29216	1.00 (0.78-1.29)
GCST90277356	Phosphatidylethanolamine (O-18:2_18:2)	AAP	Weighted median	14	0.16803	0.175853	0.339317	-0.176641	0.512702	1.18297	0.83808	1.6698	1.18 (0.84-1.67)
GCST90277356	Phosphatidylethanolamine (O-18:2_18:2)	AAP	MR Egger	14	0.248089	0.296347	0.418866	-0.332752	0.82893	1.28157	0.716948	2.29087	1.28 (0.72-2.29)
GCST90277356	Phosphatidylethanolamine (O-18:2_18:2)	AAP	Weighted mode	14	0.212527	0.23396	0.380203	-0.246034	0.671089	1.2368	0.781896	1.95637	1.24 (0.78-1.96)
GCST90277357	Phosphatidylethanolamine (O-18:2_20:4)	AAP	Inverse variance weighted	28	-0.00566006	0.109884	0.95892	-0.221032	0.209712	0.994356	0.801691	1.23332	0.99 (0.80-1.23)
GCST90277357	Phosphatidylethanolamine (O-18:2_20:4)	AAP	Weighted median	28	-0.0288922	0.152742	0.84997	-0.328267	0.270482	0.971521	0.720171	1.3106	0.97 (0.72-1.31)
GCST90277357	Phosphatidylethanolamine (O-18:2_20:4)	AAP	MR Egger	28	0.186112	0.27638	0.506641	-0.355594	0.727817	1.20456	0.700757	2.07056	1.20 (0.70-2.07)
GCST90277357	Phosphatidylethanolamine (O-18:2_20:4)	AAP	Weighted mode	28	0.0633141	0.2132	0.768762	-0.354557	0.481186	1.06536	0.701484	1.61799	1.07 (0.70-1.62)
GCST90277358	Phosphatidylinositol (16:0_18:1)	AAP	Inverse variance weighted	22	0.0814296	0.116994	0.48642	-0.147879	0.310738	1.08484	0.862535	1.36443	1.08 (0.86-1.36)
GCST90277358	Phosphatidylinositol (16:0_18:1)	AAP	Weighted median	22	0.136677	0.164632	0.406426	-0.186001	0.459356	1.14646	0.830273	1.58305	1.15 (0.83-1.58)
GCST90277358	Phosphatidylinositol (16:0_18:1)	AAP	MR Egger	22	-0.232403	0.331677	0.491568	-0.882489	0.417684	0.792627	0.413752	1.51844	0.79 (0.41-1.52)
GCST90277358	Phosphatidylinositol (16:0_18:1)	AAP	Weighted mode	22	0.278535	0.315082	0.3867	-0.339025	0.896095	1.32119	0.712465	2.45002	1.32 (0.71-2.45)
GCST90277359	Phosphatidylinositol (16:0_18:2)	AAP	Inverse variance weighted	28	-0.0226381	0.0998873	0.820706	-0.218417	0.173141	0.977616	0.80379	1.18903	0.98 (0.80-1.19)
GCST90277359	Phosphatidylinositol (16:0_18:2)	AAP	Weighted median	28	0.0842121	0.129209	0.514563	-0.169038	0.337462	1.08786	0.844477	1.40139	1.09 (0.84-1.40)
GCST90277359	Phosphatidylinositol (16:0_18:2)	AAP	MR Egger	28	-0.0677918	0.254853	0.792335	-0.567304	0.431721	0.934455	0.567052	1.5399	0.93 (0.57-1.54)
GCST90277359	Phosphatidylinositol (16:0_18:2)	AAP	Weighted mode	28	0.135946	0.147032	0.363362	-0.152236	0.424129	1.14562	0.858785	1.52826	1.15 (0.86-1.53)
GCST90277360	Phosphatidylinositol (16:0_20:4)	AAP	Inverse variance weighted	27	-0.0378358	0.0917678	0.68012	-0.217701	0.142029	0.962871	0.804366	1.15261	0.96 (0.80-1.15)
GCST90277360	Phosphatidylinositol (16:0_20:4)	AAP	Weighted median	27	-0.0560224	0.127642	0.660733	-0.306202	0.194157	0.945518	0.736238	1.21429	0.95 (0.74-1.21)
GCST90277360	Phosphatidylinositol (16:0_20:4)	AAP	MR Egger	27	-0.105826	0.215821	0.628169	-0.528835	0.317183	0.899581	0.589291	1.37325	0.90 (0.59-1.37)
GCST90277360	Phosphatidylinositol (16:0_20:4)	AAP	Weighted mode	27	-0.0806838	0.247726	0.74726	-0.566226	0.404859	0.922485	0.567664	1.49909	0.92 (0.57-1.50)
GCST90277361	Phosphatidylinositol (18:0_18:1)	AAP	Inverse variance weighted	27	0.0176366	0.0894177	0.843641	-0.157622	0.192895	1.01779	0.854172	1.21276	1.02 (0.85-1.21)
GCST90277361	Phosphatidylinositol (18:0_18:1)	AAP	Weighted median	27	0.169097	0.126096	0.179915	-0.0780514	0.416245	1.18423	0.924917	1.51626	1.18 (0.92-1.52)
GCST90277361	Phosphatidylinositol (18:0_18:1)	AAP	MR Egger	27	0.55197	0.22557	0.0217758	0.109853	0.994087	1.73667	1.11611	2.70226	1.74 (1.12-2.70)
GCST90277361	Phosphatidylinositol (18:0_18:1)	AAP	Weighted mode	27	0.186508	0.150037	0.224934	-0.107566	0.480581	1.20503	0.898018	1.61701	1.21 (0.90-1.62)
GCST90277362	Phosphatidylinositol (18:0_18:2)	AAP	Inverse variance weighted	50	0.00877319	0.0641718	0.891257	-0.117004	0.13455	1.00881	0.889582	1.14402	1.01 (0.89-1.14)
GCST90277362	Phosphatidylinositol (18:0_18:2)	AAP	Weighted median	50	0.0970908	0.086394	0.261092	-0.0722414	0.266423	1.10196	0.930306	1.30529	1.10 (0.93-1.31)
GCST90277362	Phosphatidylinositol (18:0_18:2)	AAP	MR Egger	50	0.161771	0.122456	0.192746	-0.0782429	0.401786	1.17559	0.92474	1.49449	1.18 (0.92-1.49)
GCST90277362	Phosphatidylinositol (18:0_18:2)	AAP	Weighted mode	50	0.085865	0.0897101	0.343196	-0.0899668	0.261697	1.08966	0.913962	1.29913	1.09 (0.91-1.30)
GCST90277363	Phosphatidylinositol (18:0_20:3)	AAP	Inverse variance weighted	42	0.0542892	0.0657532	0.409002	-0.074587	0.183165	1.05579	0.928127	1.20101	1.06 (0.93-1.20)
GCST90277363	Phosphatidylinositol (18:0_20:3)	AAP	Weighted median	42	0.0251194	0.105388	0.811609	-0.181442	0.231681	1.02544	0.834067	1.26072	1.03 (0.83-1.26)
GCST90277363	Phosphatidylinositol (18:0_20:3)	AAP	MR Egger	42	0.0485353	0.139649	0.73	-0.225177	0.322248	1.04973	0.798375	1.38023	1.05 (0.80-1.38)
GCST90277363	Phosphatidylinositol (18:0_20:3)	AAP	Weighted mode	42	0.0309423	0.1028	0.76494	-0.170546	0.232431	1.03143	0.843204	1.26166	1.03 (0.84-1.26)
GCST90277364	Phosphatidylinositol (18:0_20:4)	AAP	Inverse variance weighted	38	-0.0110538	0.0722791	0.878451	-0.152721	0.130613	0.989007	0.858369	1.13953	0.99 (0.86-1.14)
GCST90277364	Phosphatidylinositol (18:0_20:4)	AAP	Weighted median	38	-0.0269053	0.105196	0.798134	-0.23309	0.17928	0.973453	0.792082	1.19636	0.97 (0.79-1.20)
GCST90277364	Phosphatidylinositol (18:0_20:4)	AAP	MR Egger	38	0.00389497	0.159397	0.98064	-0.308524	0.316313	1.0039	0.734531	1.37206	1.00 (0.73-1.37)
GCST90277364	Phosphatidylinositol (18:0_20:4)	AAP	Weighted mode	38	-0.0318395	0.107089	0.767886	-0.241733	0.178054	0.968662	0.785265	1.19489	0.97 (0.79-1.19)
GCST90277365	Phosphatidylinositol (18:1_18:1)	AAP	Inverse variance weighted	25	0.102958	0.0936731	0.271715	-0.0806411	0.286557	1.10845	0.922525	1.33183	1.11 (0.92-1.33)
GCST90277365	Phosphatidylinositol (18:1_18:1)	AAP	Weighted median	25	0.133988	0.129632	0.301324	-0.120092	0.388067	1.14338	0.886839	1.47413	1.14 (0.89-1.47)
GCST90277365	Phosphatidylinositol (18:1_18:1)	AAP	MR Egger	25	-0.0302117	0.228983	0.89618	-0.479019	0.418596	0.97024	0.619391	1.51983	0.97 (0.62-1.52)
GCST90277365	Phosphatidylinositol (18:1_18:1)	AAP	Weighted mode	25	0.109168	0.237257	0.649568	-0.355856	0.574192	1.11535	0.700573	1.7757	1.12 (0.70-1.78)
GCST90277366	Phosphatidylinositol (18:1_18:2)	AAP	Inverse variance weighted	28	0.129003	0.0938133	0.169098	-0.0548705	0.312878	1.13769	0.946608	1.36735	1.14 (0.95-1.37)
GCST90277366	Phosphatidylinositol (18:1_18:2)	AAP	Weighted median	28	0.0488867	0.128418	0.703438	-0.202813	0.300586	1.0501	0.816431	1.35065	1.05 (0.82-1.35)
GCST90277366	Phosphatidylinositol (18:1_18:2)	AAP	MR Egger	28	-0.0360047	0.28464	0.900315	-0.593899	0.521889	0.964636	0.55217	1.68521	0.96 (0.55-1.69)
GCST90277366	Phosphatidylinositol (18:1_18:2)	AAP	Weighted mode	28	0.0635008	0.212667	0.767537	-0.353327	0.480328	1.06556	0.702348	1.6166	1.07 (0.70-1.62)
GCST90277367	Phosphatidylinositol (18:1_20:4)	AAP	Inverse variance weighted	30	0.181193	0.101038	0.0729215	-0.0168408	0.379228	1.19865	0.9833	1.46116	1.20 (0.98-1.46)
GCST90277367	Phosphatidylinositol (18:1_20:4)	AAP	Weighted median	30	0.208732	0.132444	0.115025	-0.0508583	0.468322	1.23211	0.950413	1.59731	1.23 (0.95-1.60)
GCST90277367	Phosphatidylinositol (18:1_20:4)	AAP	MR Egger	30	0.443	0.226696	0.060737	-0.00132511	0.887324	1.55737	0.998676	2.42862	1.56 (1.00-2.43)
GCST90277367	Phosphatidylinositol (18:1_20:4)	AAP	Weighted mode	30	0.289539	0.278995	0.307943	-0.257291	0.83637	1.33581	0.773143	2.30797	1.34 (0.77-2.31)
GCST90277368	Sphingomyelin (d32:1)	AAP	Inverse variance weighted	42	-0.0496583	0.0713866	0.486664	-0.189576	0.0902594	0.951555	0.82731	1.09446	0.95 (0.83-1.09)
GCST90277368	Sphingomyelin (d32:1)	AAP	Weighted median	42	-0.193373	0.108216	0.073951	-0.405477	0.0187304	0.824174	0.666659	1.01891	0.82 (0.67-1.02)
GCST90277368	Sphingomyelin (d32:1)	AAP	MR Egger	42	-0.185202	0.126565	0.151202	-0.433269	0.062866	0.830937	0.648386	1.06488	0.83 (0.65-1.06)
GCST90277368	Sphingomyelin (d32:1)	AAP	Weighted mode	42	-0.183668	0.123385	0.144252	-0.425504	0.0581672	0.832212	0.653441	1.05989	0.83 (0.65-1.06)
GCST90277369	Sphingomyelin (d34:0)	AAP	Inverse variance weighted	30	0.0828296	0.0787829	0.29309	-0.0715848	0.237244	1.08636	0.930917	1.26775	1.09 (0.93-1.27)
GCST90277369	Sphingomyelin (d34:0)	AAP	Weighted median	30	0.0984737	0.121139	0.416278	-0.13896	0.335907	1.10349	0.870263	1.39921	1.10 (0.87-1.40)
GCST90277369	Sphingomyelin (d34:0)	AAP	MR Egger	30	0.0513496	0.137369	0.711363	-0.217893	0.320593	1.05269	0.804211	1.37794	1.05 (0.80-1.38)
GCST90277369	Sphingomyelin (d34:0)	AAP	Weighted mode	30	0.146998	0.154484	0.349192	-0.15579	0.449787	1.15835	0.855739	1.56798	1.16 (0.86-1.57)
GCST90277370	Sphingomyelin (d34:1)	AAP	Inverse variance weighted	40	-0.13891	0.079928	0.0822207	-0.295569	0.0177485	0.870306	0.744108	1.01791	0.87 (0.74-1.02)
GCST90277370	Sphingomyelin (d34:1)	AAP	Weighted median	40	-0.122692	0.114639	0.28451	-0.347384	0.102001	0.884536	0.706534	1.10738	0.88 (0.71-1.11)
GCST90277370	Sphingomyelin (d34:1)	AAP	MR Egger	40	-0.351527	0.152072	0.0263182	-0.649587	-0.0534661	0.703613	0.522261	0.947938	0.70 (0.52-0.95)
GCST90277370	Sphingomyelin (d34:1)	AAP	Weighted mode	40	-0.0558176	0.182148	0.760899	-0.412828	0.301193	0.945712	0.661776	1.35147	0.95 (0.66-1.35)
GCST90277371	Sphingomyelin (d34:2)	AAP	Inverse variance weighted	29	-0.188881	0.0981481	0.0542989	-0.381251	0.00348973	0.827885	0.683006	1.0035	0.83 (0.68-1.00)
GCST90277371	Sphingomyelin (d34:2)	AAP	Weighted median	29	-0.110773	0.140641	0.430915	-0.386429	0.164884	0.895142	0.679479	1.17926	0.90 (0.68-1.18)
GCST90277371	Sphingomyelin (d34:2)	AAP	MR Egger	29	0.280021	0.205139	0.18351	-0.12205	0.682093	1.32316	0.885104	1.97801	1.32 (0.89-1.98)
GCST90277371	Sphingomyelin (d34:2)	AAP	Weighted mode	29	-0.149266	0.212351	0.487908	-0.565475	0.266942	0.86134	0.56809	1.30596	0.86 (0.57-1.31)
GCST90277372	Sphingomyelin (d36:1)	AAP	Inverse variance weighted	45	-0.0915314	0.0883009	0.299929	-0.264601	0.0815384	0.912533	0.767512	1.08495	0.91 (0.77-1.08)
GCST90277372	Sphingomyelin (d36:1)	AAP	Weighted median	45	-0.0713412	0.11542	0.536507	-0.297563	0.154881	0.931144	0.742625	1.16752	0.93 (0.74-1.17)
GCST90277372	Sphingomyelin (d36:1)	AAP	MR Egger	45	0.217238	0.216139	0.320478	-0.206394	0.640869	1.24264	0.813513	1.89813	1.24 (0.81-1.90)
GCST90277372	Sphingomyelin (d36:1)	AAP	Weighted mode	45	-0.0486485	0.201012	0.809891	-0.442632	0.345335	0.952516	0.642343	1.41246	0.95 (0.64-1.41)
GCST90277373	Sphingomyelin (d36:2)	AAP	Inverse variance weighted	28	0.0735531	0.103505	0.477316	-0.129316	0.276422	1.07633	0.878696	1.3184	1.08 (0.88-1.32)
GCST90277373	Sphingomyelin (d36:2)	AAP	Weighted median	28	0.0489782	0.143582	0.733015	-0.232442	0.330398	1.0502	0.792596	1.39152	1.05 (0.79-1.39)
GCST90277373	Sphingomyelin (d36:2)	AAP	MR Egger	28	0.583521	0.215259	0.0117312	0.161613	1.00543	1.79234	1.17541	2.73308	1.79 (1.18-2.73)
GCST90277373	Sphingomyelin (d36:2)	AAP	Weighted mode	28	0.077602	0.194615	0.693216	-0.303843	0.459047	1.08069	0.737977	1.58257	1.08 (0.74-1.58)
GCST90277374	Sphingomyelin (d38:1)	AAP	Inverse variance weighted	47	-0.0506382	0.0719422	0.481511	-0.191645	0.0903686	0.950622	0.8256	1.09458	0.95 (0.83-1.09)
GCST90277374	Sphingomyelin (d38:1)	AAP	Weighted median	47	-0.0609275	0.105712	0.564375	-0.268123	0.146268	0.940891	0.764814	1.15751	0.94 (0.76-1.16)
GCST90277374	Sphingomyelin (d38:1)	AAP	MR Egger	47	-0.107796	0.148312	0.471102	-0.398489	0.182896	0.897811	0.671334	1.20069	0.90 (0.67-1.20)
GCST90277374	Sphingomyelin (d38:1)	AAP	Weighted mode	47	-0.219923	0.188571	0.24952	-0.589521	0.149676	0.802581	0.554593	1.16146	0.80 (0.55-1.16)
GCST90277375	Sphingomyelin (d38:2)	AAP	Inverse variance weighted	45	0.121645	0.067721	0.0724528	-0.0110885	0.254378	1.12935	0.988973	1.28966	1.13 (0.99-1.29)
GCST90277375	Sphingomyelin (d38:2)	AAP	Weighted median	45	0.164494	0.107606	0.126347	-0.0464143	0.375403	1.1788	0.954646	1.45558	1.18 (0.95-1.46)
GCST90277375	Sphingomyelin (d38:2)	AAP	MR Egger	45	0.0507284	0.150137	0.737098	-0.243541	0.344997	1.05204	0.783848	1.41199	1.05 (0.78-1.41)
GCST90277375	Sphingomyelin (d38:2)	AAP	Weighted mode	45	0.163164	0.145211	0.267261	-0.121449	0.447776	1.17723	0.885636	1.56483	1.18 (0.89-1.56)
GCST90277376	Sphingomyelin (d40:1)	AAP	Inverse variance weighted	53	-0.0470153	0.0701758	0.502881	-0.18456	0.0905294	0.954073	0.83147	1.09475	0.95 (0.83-1.09)
GCST90277376	Sphingomyelin (d40:1)	AAP	Weighted median	53	0.0806174	0.110978	0.467578	-0.1369	0.298135	1.08396	0.872058	1.34734	1.08 (0.87-1.35)
GCST90277376	Sphingomyelin (d40:1)	AAP	MR Egger	53	-0.0831918	0.131673	0.530335	-0.34127	0.174887	0.920175	0.710867	1.19111	0.92 (0.71-1.19)
GCST90277376	Sphingomyelin (d40:1)	AAP	Weighted mode	53	0.0792084	0.137847	0.568032	-0.190972	0.349388	1.08243	0.826156	1.4182	1.08 (0.83-1.42)
GCST90277377	Sphingomyelin (d40:2)	AAP	Inverse variance weighted	43	-0.0588728	0.0760962	0.43913	-0.208021	0.0902757	0.942827	0.81219	1.09448	0.94 (0.81-1.09)
GCST90277377	Sphingomyelin (d40:2)	AAP	Weighted median	43	-0.0649435	0.117936	0.581862	-0.296098	0.166211	0.93712	0.743714	1.18082	0.94 (0.74-1.18)
GCST90277377	Sphingomyelin (d40:2)	AAP	MR Egger	43	-0.00566248	0.158338	0.971646	-0.316005	0.30468	0.994354	0.729056	1.35619	0.99 (0.73-1.36)
GCST90277377	Sphingomyelin (d40:2)	AAP	Weighted mode	43	-0.148182	0.176861	0.406859	-0.494829	0.198465	0.862274	0.609675	1.21953	0.86 (0.61-1.22)
GCST90277378	Sphingomyelin (d42:2)	AAP	Inverse variance weighted	48	-0.0531245	0.07255	0.464018	-0.195323	0.0890735	0.948262	0.822569	1.09316	0.95 (0.82-1.09)
GCST90277378	Sphingomyelin (d42:2)	AAP	Weighted median	48	-0.0123964	0.108655	0.909167	-0.225361	0.200568	0.98768	0.798228	1.2221	0.99 (0.80-1.22)
GCST90277378	Sphingomyelin (d42:2)	AAP	MR Egger	48	-0.0394991	0.14166	0.781624	-0.317152	0.238154	0.961271	0.72822	1.2689	0.96 (0.73-1.27)
GCST90277378	Sphingomyelin (d42:2)	AAP	Weighted mode	48	0.0491995	0.185492	0.791986	-0.314364	0.412763	1.05043	0.730253	1.51099	1.05 (0.73-1.51)
GCST90277379	Triacylglycerol (46:1)	AAP	Inverse variance weighted	22	-0.0830318	0.125046	0.506684	-0.328122	0.162058	0.920322	0.720275	1.17593	0.92 (0.72-1.18)
GCST90277379	Triacylglycerol (46:1)	AAP	Weighted median	22	-0.142986	0.158569	0.367201	-0.453781	0.167809	0.866766	0.635222	1.18271	0.87 (0.64-1.18)
GCST90277379	Triacylglycerol (46:1)	AAP	MR Egger	22	0.221287	0.293319	0.459385	-0.353617	0.796192	1.24768	0.702144	2.21708	1.25 (0.70-2.22)
GCST90277379	Triacylglycerol (46:1)	AAP	Weighted mode	22	-0.365108	0.313164	0.256738	-0.978909	0.248693	0.694122	0.375721	1.28235	0.69 (0.38-1.28)
GCST90277380	Triacylglycerol (46:2)	AAP	Inverse variance weighted	22	-0.158325	0.111318	0.154946	-0.376507	0.0598584	0.853573	0.686254	1.06169	0.85 (0.69-1.06)
GCST90277380	Triacylglycerol (46:2)	AAP	Weighted median	22	-0.203145	0.145966	0.164005	-0.489239	0.0829486	0.81616	0.613093	1.08649	0.82 (0.61-1.09)
GCST90277380	Triacylglycerol (46:2)	AAP	MR Egger	22	0.416131	0.244176	0.103827	-0.0624541	0.894716	1.51608	0.939456	2.44664	1.52 (0.94-2.45)
GCST90277380	Triacylglycerol (46:2)	AAP	Weighted mode	22	-0.280395	0.270659	0.311998	-0.810887	0.250096	0.755485	0.444464	1.28415	0.76 (0.44-1.28)
GCST90277381	Triacylglycerol (48:0)	AAP	Inverse variance weighted	20	-0.110481	0.148397	0.456578	-0.401339	0.180378	0.895404	0.669423	1.19767	0.90 (0.67-1.20)
GCST90277381	Triacylglycerol (48:0)	AAP	Weighted median	20	-0.175285	0.159267	0.271083	-0.487449	0.136879	0.839218	0.614191	1.14669	0.84 (0.61-1.15)
GCST90277381	Triacylglycerol (48:0)	AAP	MR Egger	20	-0.0581149	0.319103	0.857524	-0.683557	0.567327	0.943541	0.504818	1.76355	0.94 (0.50-1.76)
GCST90277381	Triacylglycerol (48:0)	AAP	Weighted mode	20	-0.239379	0.268255	0.383365	-0.765158	0.286401	0.787117	0.46526	1.33163	0.79 (0.47-1.33)
GCST90277382	Triacylglycerol (48:1)	AAP	Inverse variance weighted	26	-0.152053	0.108724	0.161957	-0.365153	0.0610465	0.858942	0.69409	1.06295	0.86 (0.69-1.06)
GCST90277382	Triacylglycerol (48:1)	AAP	Weighted median	26	-0.182373	0.156873	0.245011	-0.489845	0.125098	0.83329	0.612721	1.13326	0.83 (0.61-1.13)
GCST90277382	Triacylglycerol (48:1)	AAP	MR Egger	26	-0.613487	0.278498	0.0374516	-1.15934	-0.067631	0.541459	0.313692	0.934605	0.54 (0.31-0.93)
GCST90277382	Triacylglycerol (48:1)	AAP	Weighted mode	26	-0.356984	0.277477	0.210044	-0.900839	0.186872	0.699784	0.406229	1.20547	0.70 (0.41-1.21)
GCST90277383	Triacylglycerol (48:2)	AAP	Inverse variance weighted	24	0.0485196	0.111972	0.664784	-0.170946	0.267985	1.04972	0.842867	1.30733	1.05 (0.84-1.31)
GCST90277383	Triacylglycerol (48:2)	AAP	Weighted median	24	-0.0841239	0.153355	0.583309	-0.384699	0.216451	0.919317	0.680656	1.24166	0.92 (0.68-1.24)
GCST90277383	Triacylglycerol (48:2)	AAP	MR Egger	24	-0.286588	0.265348	0.29182	-0.80667	0.233494	0.750821	0.446342	1.26301	0.75 (0.45-1.26)
GCST90277383	Triacylglycerol (48:2)	AAP	Weighted mode	24	-0.286896	0.268531	0.296431	-0.813216	0.239425	0.75059	0.44343	1.27052	0.75 (0.44-1.27)
GCST90277384	Triacylglycerol (48:3)	AAP	Inverse variance weighted	29	-0.0437563	0.107111	0.682897	-0.253695	0.166182	0.957187	0.775929	1.18079	0.96 (0.78-1.18)
GCST90277384	Triacylglycerol (48:3)	AAP	Weighted median	29	-0.0527792	0.140604	0.707383	-0.328364	0.222805	0.948589	0.720101	1.24958	0.95 (0.72-1.25)
GCST90277384	Triacylglycerol (48:3)	AAP	MR Egger	29	0.083056	0.285669	0.77347	-0.476856	0.642968	1.0866	0.620732	1.90212	1.09 (0.62-1.90)
GCST90277384	Triacylglycerol (48:3)	AAP	Weighted mode	29	-0.0778447	0.278707	0.782062	-0.62411	0.468421	0.925108	0.535738	1.59747	0.93 (0.54-1.60)
GCST90277385	Triacylglycerol (49:1)	AAP	Inverse variance weighted	26	-0.0630116	0.101501	0.534731	-0.261953	0.13593	0.938933	0.769547	1.1456	0.94 (0.77-1.15)
GCST90277385	Triacylglycerol (49:1)	AAP	Weighted median	26	-0.199175	0.144225	0.167278	-0.481856	0.083506	0.819406	0.617636	1.08709	0.82 (0.62-1.09)
GCST90277385	Triacylglycerol (49:1)	AAP	MR Egger	26	0.136781	0.227628	0.553542	-0.30937	0.582933	1.14658	0.733909	1.79128	1.15 (0.73-1.79)
GCST90277385	Triacylglycerol (49:1)	AAP	Weighted mode	26	-0.397206	0.275094	0.161186	-0.936391	0.141979	0.672196	0.39204	1.15255	0.67 (0.39-1.15)
GCST90277386	Triacylglycerol (49:2)	AAP	Inverse variance weighted	18	-0.0265841	0.11891	0.823095	-0.259647	0.206479	0.973766	0.771324	1.22934	0.97 (0.77-1.23)
GCST90277386	Triacylglycerol (49:2)	AAP	Weighted median	18	0.00465332	0.162165	0.977108	-0.31319	0.322497	1.00466	0.731111	1.38057	1.00 (0.73-1.38)
GCST90277386	Triacylglycerol (49:2)	AAP	MR Egger	18	-0.0682128	0.268785	0.802896	-0.595031	0.458605	0.934062	0.551546	1.58187	0.93 (0.55-1.58)
GCST90277386	Triacylglycerol (49:2)	AAP	Weighted mode	18	0.166656	0.269725	0.544849	-0.362006	0.695317	1.18135	0.696278	2.00434	1.18 (0.70-2.00)
GCST90277387	Triacylglycerol (50:1)	AAP	Inverse variance weighted	28	0.0636869	0.112164	0.57017	-0.156155	0.283528	1.06576	0.855427	1.32781	1.07 (0.86-1.33)
GCST90277387	Triacylglycerol (50:1)	AAP	Weighted median	28	0.108987	0.150832	0.469943	-0.186643	0.404617	1.11515	0.82974	1.49873	1.12 (0.83-1.50)
GCST90277387	Triacylglycerol (50:1)	AAP	MR Egger	28	-0.0288997	0.236494	0.90368	-0.492427	0.434628	0.971514	0.611141	1.54439	0.97 (0.61-1.54)
GCST90277387	Triacylglycerol (50:1)	AAP	Weighted mode	28	-0.307176	0.288393	0.29625	-0.872426	0.258074	0.735521	0.417936	1.29443	0.74 (0.42-1.29)
GCST90277388	Triacylglycerol (50:2)	AAP	Inverse variance weighted	20	-0.145843	0.127	0.250815	-0.394762	0.103076	0.864294	0.67384	1.10858	0.86 (0.67-1.11)
GCST90277388	Triacylglycerol (50:2)	AAP	Weighted median	20	-0.0585271	0.171615	0.733076	-0.394893	0.277839	0.943153	0.673752	1.32027	0.94 (0.67-1.32)
GCST90277388	Triacylglycerol (50:2)	AAP	MR Egger	20	-0.369661	0.303554	0.239032	-0.964626	0.225304	0.690968	0.381126	1.2527	0.69 (0.38-1.25)
GCST90277388	Triacylglycerol (50:2)	AAP	Weighted mode	20	0.0178472	0.307814	0.954369	-0.585468	0.621162	1.01801	0.556845	1.86109	1.02 (0.56-1.86)
GCST90277389	Triacylglycerol (50:3)	AAP	Inverse variance weighted	32	-0.0357904	0.0928121	0.699777	-0.217702	0.146121	0.964843	0.804365	1.15734	0.96 (0.80-1.16)
GCST90277389	Triacylglycerol (50:3)	AAP	Weighted median	32	0.00890595	0.131793	0.946124	-0.249409	0.267221	1.00895	0.779261	1.30633	1.01 (0.78-1.31)
GCST90277389	Triacylglycerol (50:3)	AAP	MR Egger	32	-0.12715	0.221656	0.57049	-0.561595	0.307296	0.880602	0.570299	1.35974	0.88 (0.57-1.36)
GCST90277389	Triacylglycerol (50:3)	AAP	Weighted mode	32	0.0592938	0.239236	0.805887	-0.409609	0.528196	1.06109	0.66391	1.69587	1.06 (0.66-1.70)
GCST90277390	Triacylglycerol (50:4)	AAP	Inverse variance weighted	33	0.0419933	0.0905634	0.64287	-0.135511	0.219498	1.04289	0.87327	1.24545	1.04 (0.87-1.25)
GCST90277390	Triacylglycerol (50:4)	AAP	Weighted median	33	0.0686045	0.131621	0.602208	-0.189372	0.326581	1.07101	0.827478	1.38622	1.07 (0.83-1.39)
GCST90277390	Triacylglycerol (50:4)	AAP	MR Egger	33	-0.108246	0.234207	0.647178	-0.567293	0.3508	0.897406	0.567059	1.4202	0.90 (0.57-1.42)
GCST90277390	Triacylglycerol (50:4)	AAP	Weighted mode	33	0.109387	0.228321	0.635129	-0.338122	0.556896	1.11559	0.713109	1.74525	1.12 (0.71-1.75)
GCST90277391	Triacylglycerol (50:5)	AAP	Inverse variance weighted	30	0.00764274	0.0891577	0.931688	-0.167106	0.182392	1.00767	0.84611	1.20008	1.01 (0.85-1.20)
GCST90277391	Triacylglycerol (50:5)	AAP	Weighted median	30	0.0681861	0.122374	0.577394	-0.171667	0.308039	1.07056	0.84226	1.36075	1.07 (0.84-1.36)
GCST90277391	Triacylglycerol (50:5)	AAP	MR Egger	30	-0.14316	0.179709	0.432375	-0.49539	0.20907	0.866615	0.609333	1.23253	0.87 (0.61-1.23)
GCST90277391	Triacylglycerol (50:5)	AAP	Weighted mode	30	0.20749	0.223068	0.359963	-0.229722	0.644703	1.23059	0.794754	1.90542	1.23 (0.79-1.91)
GCST90277392	Triacylglycerol (51:1)	AAP	Inverse variance weighted	22	0.0554312	0.10346	0.592117	-0.147351	0.258214	1.057	0.862991	1.29462	1.06 (0.86-1.29)
GCST90277392	Triacylglycerol (51:1)	AAP	Weighted median	22	0.0720057	0.139502	0.60574	-0.201418	0.34543	1.07466	0.817571	1.4126	1.07 (0.82-1.41)
GCST90277392	Triacylglycerol (51:1)	AAP	MR Egger	22	0.012703	0.254474	0.960683	-0.486066	0.511472	1.01278	0.615041	1.66774	1.01 (0.62-1.67)
GCST90277392	Triacylglycerol (51:1)	AAP	Weighted mode	22	0.083515	0.258584	0.749911	-0.423309	0.590339	1.0871	0.654876	1.8046	1.09 (0.65-1.80)
GCST90277393	Triacylglycerol (51:2)	AAP	Inverse variance weighted	21	-0.0331691	0.113416	0.769939	-0.255465	0.189127	0.967375	0.774556	1.20819	0.97 (0.77-1.21)
GCST90277393	Triacylglycerol (51:2)	AAP	Weighted median	21	0.0481723	0.163021	0.767614	-0.271349	0.367694	1.04935	0.76235	1.4444	1.05 (0.76-1.44)
GCST90277393	Triacylglycerol (51:2)	AAP	MR Egger	21	-0.0589257	0.274173	0.832119	-0.596306	0.478454	0.942777	0.550843	1.61358	0.94 (0.55-1.61)
GCST90277393	Triacylglycerol (51:2)	AAP	Weighted mode	21	0.109522	0.276215	0.695927	-0.431859	0.650903	1.11574	0.649301	1.91727	1.12 (0.65-1.92)
GCST90277394	Triacylglycerol (51:3)	AAP	Inverse variance weighted	27	-0.000318155	0.0957154	0.997348	-0.18792	0.187284	0.999682	0.828681	1.20597	1.00 (0.83-1.21)
GCST90277394	Triacylglycerol (51:3)	AAP	Weighted median	27	0.00104574	0.129654	0.993565	-0.253075	0.255167	1.00105	0.776409	1.29068	1.00 (0.78-1.29)
GCST90277394	Triacylglycerol (51:3)	AAP	MR Egger	27	-0.0275927	0.215651	0.899211	-0.450268	0.395083	0.972784	0.637457	1.48451	0.97 (0.64-1.48)
GCST90277394	Triacylglycerol (51:3)	AAP	Weighted mode	27	0.0311785	0.208552	0.882313	-0.377584	0.439941	1.03167	0.685516	1.55262	1.03 (0.69-1.55)
GCST90277395	Triacylglycerol (51:4)	AAP	Inverse variance weighted	24	-0.0129357	0.0921886	0.888409	-0.193625	0.167754	0.987148	0.823967	1.18265	0.99 (0.82-1.18)
GCST90277395	Triacylglycerol (51:4)	AAP	Weighted median	24	0.11465	0.131419	0.382988	-0.142931	0.372231	1.12148	0.866814	1.45097	1.12 (0.87-1.45)
GCST90277395	Triacylglycerol (51:4)	AAP	MR Egger	24	-0.0611494	0.198733	0.761208	-0.450667	0.328368	0.940683	0.637203	1.3887	0.94 (0.64-1.39)
GCST90277395	Triacylglycerol (51:4)	AAP	Weighted mode	24	0.176066	0.199929	0.387621	-0.215795	0.567928	1.19252	0.8059	1.76461	1.19 (0.81-1.76)
GCST90277396	Triacylglycerol (52:2)	AAP	Inverse variance weighted	25	-0.0136552	0.112705	0.903566	-0.234557	0.207247	0.986438	0.790921	1.23029	0.99 (0.79-1.23)
GCST90277396	Triacylglycerol (52:2)	AAP	Weighted median	25	0.0104859	0.154331	0.94583	-0.292003	0.312975	1.01054	0.746766	1.36749	1.01 (0.75-1.37)
GCST90277396	Triacylglycerol (52:2)	AAP	MR Egger	25	-0.305962	0.251749	0.236562	-0.79939	0.187465	0.736414	0.449603	1.20619	0.74 (0.45-1.21)
GCST90277396	Triacylglycerol (52:2)	AAP	Weighted mode	25	0.0399776	0.219432	0.856966	-0.390109	0.470064	1.04079	0.676983	1.6001	1.04 (0.68-1.60)
GCST90277397	Triacylglycerol (52:3)	AAP	Inverse variance weighted	33	0.0854139	0.090937	0.347595	-0.0928225	0.26365	1.08917	0.911355	1.30167	1.09 (0.91-1.30)
GCST90277397	Triacylglycerol (52:3)	AAP	Weighted median	33	0.108986	0.130591	0.403967	-0.146973	0.364944	1.11515	0.863318	1.44043	1.12 (0.86-1.44)
GCST90277397	Triacylglycerol (52:3)	AAP	MR Egger	33	0.0619243	0.207952	0.767857	-0.345662	0.469511	1.06388	0.707752	1.59921	1.06 (0.71-1.60)
GCST90277397	Triacylglycerol (52:3)	AAP	Weighted mode	33	0.0680465	0.18254	0.711773	-0.289732	0.425825	1.07042	0.748464	1.53085	1.07 (0.75-1.53)
GCST90277398	Triacylglycerol (52:4)	AAP	Inverse variance weighted	30	0.0643572	0.0894738	0.471965	-0.111011	0.239726	1.06647	0.894929	1.2709	1.07 (0.89-1.27)
GCST90277398	Triacylglycerol (52:4)	AAP	Weighted median	30	0.0742993	0.127546	0.560209	-0.17569	0.324289	1.07713	0.838878	1.38305	1.08 (0.84-1.38)
GCST90277398	Triacylglycerol (52:4)	AAP	MR Egger	30	-0.0582563	0.21809	0.791334	-0.485712	0.3692	0.943408	0.615259	1.44658	0.94 (0.62-1.45)
GCST90277398	Triacylglycerol (52:4)	AAP	Weighted mode	30	0.0731764	0.187315	0.698904	-0.293961	0.440314	1.07592	0.745306	1.55319	1.08 (0.75-1.55)
GCST90277399	Triacylglycerol (52:5)	AAP	Inverse variance weighted	29	-0.0130925	0.093254	0.888347	-0.19587	0.169685	0.986993	0.822119	1.18493	0.99 (0.82-1.18)
GCST90277399	Triacylglycerol (52:5)	AAP	Weighted median	29	0.0306511	0.129005	0.812194	-0.222198	0.2835	1.03113	0.800757	1.32777	1.03 (0.80-1.33)
GCST90277399	Triacylglycerol (52:5)	AAP	MR Egger	29	-0.150865	0.238629	0.532565	-0.618578	0.316848	0.859964	0.53871	1.37279	0.86 (0.54-1.37)
GCST90277399	Triacylglycerol (52:5)	AAP	Weighted mode	29	0.0571777	0.212103	0.789464	-0.358544	0.472899	1.05884	0.698693	1.60464	1.06 (0.70-1.60)
GCST90277400	Triacylglycerol (52:6)	AAP	Inverse variance weighted	26	0.000424311	0.0955261	0.996456	-0.186807	0.187655	1.00042	0.829604	1.20642	1.00 (0.83-1.21)
GCST90277400	Triacylglycerol (52:6)	AAP	Weighted median	26	-0.021501	0.131355	0.869978	-0.278956	0.235954	0.978729	0.756573	1.26612	0.98 (0.76-1.27)
GCST90277400	Triacylglycerol (52:6)	AAP	MR Egger	26	-0.0855124	0.218501	0.698985	-0.513775	0.34275	0.918042	0.598233	1.40882	0.92 (0.60-1.41)
GCST90277400	Triacylglycerol (52:6)	AAP	Weighted mode	26	0.018534	0.2037	0.928228	-0.380717	0.417785	1.01871	0.683371	1.51859	1.02 (0.68-1.52)
GCST90277401	Triacylglycerol (53:2)	AAP	Inverse variance weighted	22	0.0580815	0.107842	0.590178	-0.15329	0.269453	1.0598	0.857881	1.30925	1.06 (0.86-1.31)
GCST90277401	Triacylglycerol (53:2)	AAP	Weighted median	22	0.0715102	0.154725	0.643955	-0.231751	0.374771	1.07413	0.793144	1.45466	1.07 (0.79-1.45)
GCST90277401	Triacylglycerol (53:2)	AAP	MR Egger	22	-0.175694	0.321285	0.590533	-0.805413	0.454025	0.838875	0.446903	1.57464	0.84 (0.45-1.57)
GCST90277401	Triacylglycerol (53:2)	AAP	Weighted mode	22	0.106223	0.228054	0.646166	-0.340762	0.553208	1.11207	0.711228	1.73882	1.11 (0.71-1.74)
GCST90277402	Triacylglycerol (53:3)	AAP	Inverse variance weighted	27	0.0377484	0.0930047	0.684833	-0.144541	0.220038	1.03847	0.86542	1.24612	1.04 (0.87-1.25)
GCST90277402	Triacylglycerol (53:3)	AAP	Weighted median	27	0.0525948	0.132695	0.691841	-0.207488	0.312678	1.054	0.812623	1.36708	1.05 (0.81-1.37)
GCST90277402	Triacylglycerol (53:3)	AAP	MR Egger	27	0.0336995	0.231221	0.885291	-0.419494	0.486893	1.03427	0.657379	1.62725	1.03 (0.66-1.63)
GCST90277402	Triacylglycerol (53:3)	AAP	Weighted mode	27	0.0454743	0.185597	0.808367	-0.318296	0.409244	1.04652	0.727388	1.50568	1.05 (0.73-1.51)
GCST90277403	Triacylglycerol (53:4)	AAP	Inverse variance weighted	36	-0.0700766	0.0830851	0.398987	-0.232923	0.0927703	0.932322	0.792214	1.09721	0.93 (0.79-1.10)
GCST90277403	Triacylglycerol (53:4)	AAP	Weighted median	36	0.00816189	0.112707	0.94227	-0.212743	0.229067	1.0082	0.808364	1.25743	1.01 (0.81-1.26)
GCST90277403	Triacylglycerol (53:4)	AAP	MR Egger	36	0.0465857	0.186762	0.804522	-0.319468	0.412639	1.04769	0.726536	1.5108	1.05 (0.73-1.51)
GCST90277403	Triacylglycerol (53:4)	AAP	Weighted mode	36	0.0655787	0.18833	0.729768	-0.303549	0.434706	1.06778	0.738194	1.54451	1.07 (0.74-1.54)
GCST90277404	Triacylglycerol (54:3)	AAP	Inverse variance weighted	31	0.10513	0.106105	0.321777	-0.102836	0.313096	1.11086	0.902275	1.36765	1.11 (0.90-1.37)
GCST90277404	Triacylglycerol (54:3)	AAP	Weighted median	31	0.126398	0.142356	0.374596	-0.15262	0.405416	1.13473	0.858456	1.49993	1.13 (0.86-1.50)
GCST90277404	Triacylglycerol (54:3)	AAP	MR Egger	31	-0.0151419	0.267588	0.955262	-0.539614	0.50933	0.984972	0.582973	1.66418	0.98 (0.58-1.66)
GCST90277404	Triacylglycerol (54:3)	AAP	Weighted mode	31	0.094245	0.176959	0.598247	-0.252595	0.441085	1.09883	0.776783	1.55439	1.10 (0.78-1.55)
GCST90277405	Triacylglycerol (54:4)	AAP	Inverse variance weighted	31	0.0800194	0.0883418	0.365046	-0.0931306	0.253169	1.08331	0.911075	1.2881	1.08 (0.91-1.29)
GCST90277405	Triacylglycerol (54:4)	AAP	Weighted median	31	0.115089	0.132011	0.38331	-0.143653	0.373832	1.12197	0.866188	1.45329	1.12 (0.87-1.45)
GCST90277405	Triacylglycerol (54:4)	AAP	MR Egger	31	0.11109	0.217695	0.613702	-0.315592	0.537772	1.1175	0.729357	1.71219	1.12 (0.73-1.71)
GCST90277405	Triacylglycerol (54:4)	AAP	Weighted mode	31	0.0823332	0.18235	0.654869	-0.275074	0.43974	1.08582	0.759516	1.5523	1.09 (0.76-1.55)
GCST90277406	Triacylglycerol (54:5)	AAP	Inverse variance weighted	30	0.056186	0.0940571	0.550267	-0.128166	0.240538	1.05779	0.879707	1.27193	1.06 (0.88-1.27)
GCST90277406	Triacylglycerol (54:5)	AAP	Weighted median	30	0.0455524	0.144459	0.75251	-0.237587	0.328692	1.04661	0.788528	1.38915	1.05 (0.79-1.39)
GCST90277406	Triacylglycerol (54:5)	AAP	MR Egger	30	-0.119377	0.218012	0.588326	-0.546682	0.307927	0.887473	0.578868	1.3606	0.89 (0.58-1.36)
GCST90277406	Triacylglycerol (54:5)	AAP	Weighted mode	30	0.0522344	0.191843	0.787339	-0.323778	0.428247	1.05362	0.72341	1.53457	1.05 (0.72-1.53)
GCST90277407	Triacylglycerol (54:6)	AAP	Inverse variance weighted	23	-0.0709587	0.122659	0.562923	-0.31137	0.169452	0.9315	0.732443	1.18466	0.93 (0.73-1.18)
GCST90277407	Triacylglycerol (54:6)	AAP	Weighted median	23	-0.0624102	0.15795	0.69275	-0.371992	0.247172	0.939497	0.68936	1.2804	0.94 (0.69-1.28)
GCST90277407	Triacylglycerol (54:6)	AAP	MR Egger	23	-0.352008	0.272049	0.209746	-0.885225	0.181208	0.703274	0.412621	1.19867	0.70 (0.41-1.20)
GCST90277407	Triacylglycerol (54:6)	AAP	Weighted mode	23	-0.0575803	0.251092	0.820739	-0.549721	0.43456	0.944046	0.577111	1.54428	0.94 (0.58-1.54)
GCST90277408	Triacylglycerol (54:7)	AAP	Inverse variance weighted	30	-0.0137486	0.104301	0.895129	-0.218178	0.190681	0.986345	0.803982	1.21007	0.99 (0.80-1.21)
GCST90277408	Triacylglycerol (54:7)	AAP	Weighted median	30	-0.00596516	0.13735	0.965359	-0.275171	0.263241	0.994053	0.759442	1.30114	0.99 (0.76-1.30)
GCST90277408	Triacylglycerol (54:7)	AAP	MR Egger	30	-0.137217	0.234659	0.563399	-0.597148	0.322715	0.871781	0.550379	1.38087	0.87 (0.55-1.38)
GCST90277408	Triacylglycerol (54:7)	AAP	Weighted mode	30	0.0293852	0.249642	0.907109	-0.459913	0.518684	1.02982	0.631338	1.67982	1.03 (0.63-1.68)
GCST90277409	Triacylglycerol (56:3)	AAP	Inverse variance weighted	25	0.131037	0.0920339	0.154506	-0.0493492	0.311424	1.14001	0.951849	1.36537	1.14 (0.95-1.37)
GCST90277409	Triacylglycerol (56:3)	AAP	Weighted median	25	0.103422	0.13145	0.431412	-0.15422	0.361063	1.10896	0.857084	1.43485	1.11 (0.86-1.43)
GCST90277409	Triacylglycerol (56:3)	AAP	MR Egger	25	-0.0670228	0.227161	0.770606	-0.512258	0.378212	0.935174	0.599141	1.45967	0.94 (0.60-1.46)
GCST90277409	Triacylglycerol (56:3)	AAP	Weighted mode	25	0.0441534	0.190042	0.818248	-0.32833	0.416637	1.04514	0.720125	1.51685	1.05 (0.72-1.52)
GCST90277410	Triacylglycerol (56:4)	AAP	Inverse variance weighted	19	-0.0345139	0.114084	0.762247	-0.258118	0.18909	0.966075	0.772504	1.20815	0.97 (0.77-1.21)
GCST90277410	Triacylglycerol (56:4)	AAP	Weighted median	19	0.129934	0.15491	0.401597	-0.173689	0.433557	1.13875	0.840558	1.54274	1.14 (0.84-1.54)
GCST90277410	Triacylglycerol (56:4)	AAP	MR Egger	19	0.246306	0.313705	0.443169	-0.368555	0.861168	1.27929	0.691733	2.36592	1.28 (0.69-2.37)
GCST90277410	Triacylglycerol (56:4)	AAP	Weighted mode	19	0.133498	0.182247	0.473289	-0.223707	0.490703	1.14282	0.799549	1.63346	1.14 (0.80-1.63)
GCST90277411	Triacylglycerol (56:5)	AAP	Inverse variance weighted	25	0.127852	0.0903752	0.157163	-0.0492837	0.304987	1.13638	0.951911	1.35661	1.14 (0.95-1.36)
GCST90277411	Triacylglycerol (56:5)	AAP	Weighted median	25	0.0856921	0.133316	0.520369	-0.175606	0.346991	1.08947	0.838948	1.4148	1.09 (0.84-1.41)
GCST90277411	Triacylglycerol (56:5)	AAP	MR Egger	25	0.113278	0.255384	0.661507	-0.387276	0.613831	1.11994	0.678904	1.8475	1.12 (0.68-1.85)
GCST90277411	Triacylglycerol (56:5)	AAP	Weighted mode	25	0.0237634	0.200627	0.9067	-0.369465	0.416992	1.02405	0.691104	1.51739	1.02 (0.69-1.52)
GCST90277412	Triacylglycerol (56:6)	AAP	Inverse variance weighted	29	0.0630173	0.0821606	0.443081	-0.0980175	0.224052	1.06505	0.906633	1.25114	1.07 (0.91-1.25)
GCST90277412	Triacylglycerol (56:6)	AAP	Weighted median	29	-0.0285596	0.124032	0.817889	-0.271662	0.214543	0.971844	0.762112	1.2393	0.97 (0.76-1.24)
GCST90277412	Triacylglycerol (56:6)	AAP	MR Egger	29	-0.114329	0.188966	0.550215	-0.484702	0.256044	0.891965	0.615881	1.29181	0.89 (0.62-1.29)
GCST90277412	Triacylglycerol (56:6)	AAP	Weighted mode	29	-0.047149	0.146645	0.750207	-0.334574	0.240276	0.953945	0.715643	1.2716	0.95 (0.72-1.27)
GCST90277413	Triacylglycerol (56:7)	AAP	Inverse variance weighted	33	0.0258104	0.0878526	0.768917	-0.146381	0.198001	1.02615	0.863829	1.21896	1.03 (0.86-1.22)
GCST90277413	Triacylglycerol (56:7)	AAP	Weighted median	33	-0.00184302	0.12402	0.988143	-0.244922	0.241236	0.998159	0.782765	1.27282	1.00 (0.78-1.27)
GCST90277413	Triacylglycerol (56:7)	AAP	MR Egger	33	0.252628	0.222663	0.265249	-0.18379	0.689047	1.2874	0.83211	1.99182	1.29 (0.83-1.99)
GCST90277413	Triacylglycerol (56:7)	AAP	Weighted mode	33	-0.00392095	0.178173	0.98258	-0.353141	0.345299	0.996087	0.702478	1.41241	1.00 (0.70-1.41)
GCST90277414	Triacylglycerol (56:8)	AAP	Inverse variance weighted	33	-0.0337827	0.0896567	0.706322	-0.20951	0.141944	0.966782	0.810982	1.15251	0.97 (0.81-1.15)
GCST90277414	Triacylglycerol (56:8)	AAP	Weighted median	33	-0.0273133	0.13184	0.835878	-0.28572	0.231093	0.973056	0.751473	1.25998	0.97 (0.75-1.26)
GCST90277414	Triacylglycerol (56:8)	AAP	MR Egger	33	0.411521	0.235088	0.0899248	-0.0492513	0.872294	1.50911	0.951942	2.39239	1.51 (0.95-2.39)
GCST90277414	Triacylglycerol (56:8)	AAP	Weighted mode	33	0.0234314	0.221223	0.916309	-0.410166	0.457029	1.02371	0.66354	1.57937	1.02 (0.66-1.58)
GCST90277415	Triacylglycerol (58:7)	AAP	Inverse variance weighted	24	0.0571448	0.0905996	0.528211	-0.12043	0.23472	1.05881	0.886539	1.26455	1.06 (0.89-1.26)
GCST90277415	Triacylglycerol (58:7)	AAP	Weighted median	24	-0.0281223	0.130319	0.829146	-0.283547	0.227302	0.972269	0.753108	1.25521	0.97 (0.75-1.26)
GCST90277415	Triacylglycerol (58:7)	AAP	MR Egger	24	0.407676	0.279566	0.158901	-0.140272	0.955625	1.50332	0.869121	2.6003	1.50 (0.87-2.60)
GCST90277415	Triacylglycerol (58:7)	AAP	Weighted mode	24	0.0260934	0.211257	0.902773	-0.387971	0.440158	1.02644	0.678432	1.55295	1.03 (0.68-1.55)
GCST90277416	Triacylglycerol (58:8)	AAP	Inverse variance weighted	31	-0.00331861	0.0933264	0.971634	-0.186238	0.179601	0.996687	0.830076	1.19674	1.00 (0.83-1.20)
GCST90277416	Triacylglycerol (58:8)	AAP	Weighted median	31	-0.0149018	0.128249	0.907499	-0.26627	0.236466	0.985209	0.766232	1.26676	0.99 (0.77-1.27)
GCST90277416	Triacylglycerol (58:8)	AAP	MR Egger	31	0.0826658	0.217035	0.706063	-0.342723	0.508054	1.08618	0.709835	1.66205	1.09 (0.71-1.66)
GCST90277416	Triacylglycerol (58:8)	AAP	Weighted mode	31	0.0357209	0.238991	0.882187	-0.432702	0.504144	1.03637	0.648754	1.65557	1.04 (0.65-1.66)

## Sheet: Reverse MR
exposure	id.outcome	outcome	method	nsnp	b	se	pval	lo_ci	up_ci	or	or_lci95	or_uci95
AAP	GCST90277238	Sterol ester (27:1/14:0)	Inverse variance weighted	12	-0.00538057	0.0206583	0.794513	-0.0458709	0.0351097	0.994634	0.955165	1.03573
AAP	GCST90277238	Sterol ester (27:1/14:0)	Weighted median	12	0.0155022	0.0283117	0.583997	-0.0399887	0.0709931	1.01562	0.9608	1.07357
AAP	GCST90277238	Sterol ester (27:1/14:0)	MR Egger	12	0.0491994	0.0399338	0.246124	-0.0290709	0.12747	1.05043	0.971348	1.13595
AAP	GCST90277238	Sterol ester (27:1/14:0)	Weighted mode	12	0.0224875	0.0355111	0.539511	-0.0471143	0.0920894	1.02274	0.953978	1.09646
AAP	GCST90277239	Sterol ester (27:1/15:0)	Inverse variance weighted	12	-0.0195934	0.021931	0.371637	-0.0625781	0.0233913	0.980597	0.93934	1.02367
AAP	GCST90277239	Sterol ester (27:1/15:0)	Weighted median	12	-0.0270386	0.028594	0.344351	-0.0830828	0.0290057	0.973324	0.920275	1.02943
AAP	GCST90277239	Sterol ester (27:1/15:0)	MR Egger	12	-0.0300495	0.0425368	0.496048	-0.113422	0.0533227	0.970398	0.892774	1.05477
AAP	GCST90277239	Sterol ester (27:1/15:0)	Weighted mode	12	-0.0353089	0.0377288	0.369437	-0.109257	0.0386396	0.965307	0.8965	1.0394
AAP	GCST90277240	Sterol ester (27:1/16:0)	Inverse variance weighted	12	-0.0331675	0.0205933	0.107268	-0.0735304	0.00719542	0.967377	0.929108	1.00722
AAP	GCST90277240	Sterol ester (27:1/16:0)	Weighted median	12	-0.0300927	0.0285476	0.291826	-0.086046	0.0258606	0.970356	0.917552	1.0262
AAP	GCST90277240	Sterol ester (27:1/16:0)	MR Egger	12	-0.00931995	0.0398106	0.819625	-0.0873487	0.0687088	0.990723	0.916358	1.07112
AAP	GCST90277240	Sterol ester (27:1/16:0)	Weighted mode	12	-0.0303168	0.0386177	0.449001	-0.106007	0.0453738	0.970138	0.899418	1.04642
AAP	GCST90277241	Sterol ester (27:1/16:1)	Inverse variance weighted	12	0.0237464	0.0217352	0.2746	-0.0188546	0.0663474	1.02403	0.981322	1.0686
AAP	GCST90277241	Sterol ester (27:1/16:1)	Weighted median	12	0.0349155	0.029647	0.238914	-0.0231927	0.0930236	1.03553	0.977074	1.09749
AAP	GCST90277241	Sterol ester (27:1/16:1)	MR Egger	12	0.0882075	0.0399093	0.0515432	0.00998528	0.16643	1.09221	1.01004	1.18108
AAP	GCST90277241	Sterol ester (27:1/16:1)	Weighted mode	12	0.0345907	0.0361968	0.35979	-0.036355	0.105536	1.0352	0.964298	1.11131
AAP	GCST90277242	Sterol ester (27:1/17:0)	Inverse variance weighted	12	-0.0197192	0.0208374	0.343977	-0.0605604	0.0211221	0.980474	0.941237	1.02135
AAP	GCST90277242	Sterol ester (27:1/17:0)	Weighted median	12	-0.0123772	0.0288233	0.66762	-0.0688708	0.0441164	0.987699	0.933447	1.0451
AAP	GCST90277242	Sterol ester (27:1/17:0)	MR Egger	12	-0.0541333	0.0402836	0.208706	-0.133089	0.0248225	0.947306	0.875387	1.02513
AAP	GCST90277242	Sterol ester (27:1/17:0)	Weighted mode	12	-0.0606797	0.038646	0.144682	-0.136426	0.0150665	0.941125	0.872471	1.01518
AAP	GCST90277243	Sterol ester (27:1/17:1)	Inverse variance weighted	12	0.0137783	0.0207035	0.505729	-0.0268007	0.0543572	1.01387	0.973555	1.05586
AAP	GCST90277243	Sterol ester (27:1/17:1)	Weighted median	12	0.0185344	0.0304347	0.542532	-0.0411177	0.0781864	1.01871	0.959716	1.08132
AAP	GCST90277243	Sterol ester (27:1/17:1)	MR Egger	12	0.053383	0.0399554	0.211135	-0.0249295	0.131696	1.05483	0.975379	1.14076
AAP	GCST90277243	Sterol ester (27:1/17:1)	Weighted mode	12	0.0321165	0.0378757	0.414539	-0.0421199	0.106353	1.03264	0.958755	1.11221
AAP	GCST90277244	Sterol ester (27:1/18:0)	Inverse variance weighted	12	-0.0302061	0.0206729	0.143976	-0.070725	0.0103128	0.970246	0.931718	1.01037
AAP	GCST90277244	Sterol ester (27:1/18:0)	Weighted median	12	-0.0604169	0.0277387	0.0294009	-0.114785	-0.00604894	0.941372	0.891558	0.993969
AAP	GCST90277244	Sterol ester (27:1/18:0)	MR Egger	12	-0.057411	0.0399545	0.181286	-0.135722	0.0208999	0.944206	0.873085	1.02112
AAP	GCST90277244	Sterol ester (27:1/18:0)	Weighted mode	12	-0.0611268	0.0372586	0.129134	-0.134154	0.0119001	0.940704	0.874456	1.01197
AAP	GCST90277245	Sterol ester (27:1/18:1)	Inverse variance weighted	12	-0.000487018	0.020624	0.98116	-0.0409101	0.0399361	0.999513	0.959915	1.04074
AAP	GCST90277245	Sterol ester (27:1/18:1)	Weighted median	12	0.00126473	0.0279268	0.963878	-0.0534717	0.0560012	1.00127	0.947933	1.0576
AAP	GCST90277245	Sterol ester (27:1/18:1)	MR Egger	12	0.0392713	0.0398704	0.347868	-0.0388747	0.117417	1.04005	0.961871	1.12459
AAP	GCST90277245	Sterol ester (27:1/18:1)	Weighted mode	12	-0.00615963	0.0379902	0.874138	-0.0806205	0.0683012	0.993859	0.922544	1.07069
AAP	GCST90277246	Sterol ester (27:1/18:2)	Inverse variance weighted	12	-0.0636921	0.0206389	0.00202852	-0.104144	-0.0232399	0.938294	0.901095	0.977028
AAP	GCST90277246	Sterol ester (27:1/18:2)	Weighted median	12	-0.0530991	0.0285395	0.0628081	-0.109037	0.00283832	0.948286	0.896698	1.00284
AAP	GCST90277246	Sterol ester (27:1/18:2)	MR Egger	12	-0.0829667	0.0398961	0.0642443	-0.161163	-0.00477031	0.920382	0.851153	0.995241
AAP	GCST90277246	Sterol ester (27:1/18:2)	Weighted mode	12	-0.0135367	0.0454472	0.771363	-0.102613	0.0755397	0.986554	0.902476	1.07847
AAP	GCST90277247	Sterol ester (27:1/18:3)	Inverse variance weighted	12	-0.0284544	0.0206407	0.168032	-0.0689102	0.0120014	0.971947	0.93341	1.01207
AAP	GCST90277247	Sterol ester (27:1/18:3)	Weighted median	12	-0.0253909	0.027295	0.352246	-0.0788892	0.0281073	0.974929	0.924142	1.02851
AAP	GCST90277247	Sterol ester (27:1/18:3)	MR Egger	12	0.0133542	0.0399014	0.744781	-0.0648526	0.0915609	1.01344	0.937206	1.09588
AAP	GCST90277247	Sterol ester (27:1/18:3)	Weighted mode	12	-0.0249213	0.0350349	0.49169	-0.0935898	0.0437472	0.975387	0.910656	1.04472
AAP	GCST90277248	Sterol ester (27:1/20:2)	Inverse variance weighted	12	-0.0419432	0.0228279	0.0661564	-0.0866859	0.00279957	0.958924	0.916965	1.0028
AAP	GCST90277248	Sterol ester (27:1/20:2)	Weighted median	12	-0.0462666	0.032833	0.158791	-0.110619	0.018086	0.954787	0.89528	1.01825
AAP	GCST90277248	Sterol ester (27:1/20:2)	MR Egger	12	-0.0497655	0.0450668	0.295342	-0.138096	0.0385655	0.951453	0.871015	1.03932
AAP	GCST90277248	Sterol ester (27:1/20:2)	Weighted mode	12	-0.0451515	0.0446479	0.33361	-0.132661	0.0423584	0.955853	0.875762	1.04327
AAP	GCST90277249	Sterol ester (27:1/20:3)	Inverse variance weighted	12	-0.0138431	0.0206548	0.502722	-0.0543264	0.0266402	0.986252	0.947123	1.027
AAP	GCST90277249	Sterol ester (27:1/20:3)	Weighted median	12	-0.00056461	0.0284483	0.984165	-0.0563232	0.055194	0.999436	0.945234	1.05675
AAP	GCST90277249	Sterol ester (27:1/20:3)	MR Egger	12	0.0178125	0.0399288	0.665024	-0.0604479	0.0960729	1.01797	0.941343	1.10084
AAP	GCST90277249	Sterol ester (27:1/20:3)	Weighted mode	12	0.00626773	0.0389649	0.875123	-0.0701035	0.0826389	1.00629	0.932297	1.08615
AAP	GCST90277250	Sterol ester (27:1/20:4)	Inverse variance weighted	12	-0.04622	0.0204397	0.0237416	-0.0862819	-0.00615819	0.954832	0.917336	0.993861
AAP	GCST90277250	Sterol ester (27:1/20:4)	Weighted median	12	-0.0498411	0.0286122	0.0815166	-0.105921	0.0062388	0.951381	0.899496	1.00626
AAP	GCST90277250	Sterol ester (27:1/20:4)	MR Egger	12	-0.0313743	0.039514	0.445626	-0.108822	0.0460731	0.969113	0.89689	1.04715
AAP	GCST90277250	Sterol ester (27:1/20:4)	Weighted mode	12	-0.0524945	0.0385026	0.200009	-0.12796	0.0229706	0.94886	0.879889	1.02324
AAP	GCST90277251	Sterol ester (27:1/20:5)	Inverse variance weighted	12	-0.0206508	0.0213171	0.332672	-0.0624322	0.0211306	0.979561	0.939477	1.02136
AAP	GCST90277251	Sterol ester (27:1/20:5)	Weighted median	12	-0.0215962	0.0301684	0.474081	-0.0807261	0.0375338	0.978635	0.922446	1.03825
AAP	GCST90277251	Sterol ester (27:1/20:5)	MR Egger	12	-0.0138622	0.0431509	0.754635	-0.098438	0.0707135	0.986233	0.906252	1.07327
AAP	GCST90277251	Sterol ester (27:1/20:5)	Weighted mode	12	-0.0203901	0.0397264	0.617918	-0.0982538	0.0574736	0.979816	0.906419	1.05916
AAP	GCST90277252	Sterol ester (27:1/22:6)	Inverse variance weighted	12	-0.014943	0.0255892	0.559249	-0.0650978	0.0352118	0.985168	0.936976	1.03584
AAP	GCST90277252	Sterol ester (27:1/22:6)	Weighted median	12	-0.0386816	0.0271112	0.153644	-0.0918196	0.0144563	0.962057	0.91227	1.01456
AAP	GCST90277252	Sterol ester (27:1/22:6)	MR Egger	12	-0.0509717	0.0501498	0.333404	-0.149265	0.0473219	0.950306	0.861341	1.04846
AAP	GCST90277252	Sterol ester (27:1/22:6)	Weighted mode	12	-0.038473	0.0333099	0.272563	-0.10376	0.0268144	0.962258	0.901441	1.02718
AAP	GCST90277253	Ceramide (d40:1)	Inverse variance weighted	12	-0.0060116	0.0207306	0.771827	-0.0466436	0.0346204	0.994006	0.954427	1.03523
AAP	GCST90277253	Ceramide (d40:1)	Weighted median	12	-0.0243234	0.0270636	0.368786	-0.0773681	0.0287213	0.97597	0.925549	1.02914
AAP	GCST90277253	Ceramide (d40:1)	MR Egger	12	0.00606632	0.0400742	0.882688	-0.0724791	0.0846117	1.00608	0.930085	1.08829
AAP	GCST90277253	Ceramide (d40:1)	Weighted mode	12	-0.015412	0.0354304	0.671978	-0.0848557	0.0540316	0.984706	0.918645	1.05552
AAP	GCST90277254	Ceramide (d40:2)	Inverse variance weighted	12	-0.00436682	0.0252483	0.862687	-0.0538535	0.0451199	0.995643	0.947571	1.04615
AAP	GCST90277254	Ceramide (d40:2)	Weighted median	12	-0.0135258	0.0316452	0.669072	-0.0755504	0.0484987	0.986565	0.927233	1.04969
AAP	GCST90277254	Ceramide (d40:2)	MR Egger	12	0.0281778	0.0496282	0.582708	-0.0690935	0.125449	1.02858	0.933239	1.13366
AAP	GCST90277254	Ceramide (d40:2)	Weighted mode	12	-0.0211884	0.0397583	0.604681	-0.0991146	0.0567378	0.979035	0.905639	1.05838
AAP	GCST90277255	Ceramide (d42:1)	Inverse variance weighted	12	-0.0142583	0.0206193	0.489249	-0.0546722	0.0261555	0.985843	0.946795	1.0265
AAP	GCST90277255	Ceramide (d42:1)	Weighted median	12	-0.0280108	0.0279943	0.317024	-0.0828796	0.0268579	0.972378	0.920462	1.02722
AAP	GCST90277255	Ceramide (d42:1)	MR Egger	12	-0.0369122	0.0398692	0.376335	-0.115056	0.0412313	0.963761	0.891316	1.04209
AAP	GCST90277255	Ceramide (d42:1)	Weighted mode	12	-0.0269537	0.0370577	0.482208	-0.0995868	0.0456793	0.973406	0.905211	1.04674
AAP	GCST90277256	Ceramide (d42:2)	Inverse variance weighted	12	-0.0250923	0.0206216	0.223683	-0.0655107	0.0153261	0.97522	0.936589	1.01544
AAP	GCST90277256	Ceramide (d42:2)	Weighted median	12	-0.0462304	0.0279207	0.0977675	-0.100955	0.0084942	0.954822	0.903974	1.00853
AAP	GCST90277256	Ceramide (d42:2)	MR Egger	12	-0.011106	0.0398702	0.786262	-0.0892516	0.0670396	0.988955	0.914615	1.06934
AAP	GCST90277256	Ceramide (d42:2)	Weighted mode	12	-0.0509982	0.0344162	0.166461	-0.118454	0.0164575	0.95028	0.888293	1.01659
AAP	GCST90277257	cholesterol	Inverse variance weighted	12	-0.00916129	0.020683	0.65781	-0.0497	0.0313774	0.990881	0.951515	1.03187
AAP	GCST90277257	cholesterol	Weighted median	12	-0.0146023	0.0281296	0.603686	-0.0697362	0.0405317	0.985504	0.93264	1.04136
AAP	GCST90277257	cholesterol	MR Egger	12	-0.00870643	0.0399736	0.831962	-0.0870548	0.0696419	0.991331	0.916627	1.07212
AAP	GCST90277257	cholesterol	Weighted mode	12	-0.00809514	0.0350801	0.821735	-0.0768521	0.0606618	0.991938	0.926027	1.06254
AAP	GCST90277258	Diacylglycerol (16:0_18:1)	Inverse variance weighted	12	0.00767878	0.0248591	0.757403	-0.041045	0.0564025	1.00771	0.959786	1.05802
AAP	GCST90277258	Diacylglycerol (16:0_18:1)	Weighted median	12	0.0106456	0.0330303	0.747227	-0.0540939	0.0753851	1.0107	0.947343	1.0783
AAP	GCST90277258	Diacylglycerol (16:0_18:1)	MR Egger	12	0.0280948	0.049822	0.585244	-0.0695563	0.125746	1.02849	0.932808	1.13399
AAP	GCST90277258	Diacylglycerol (16:0_18:1)	Weighted mode	12	0.00430735	0.040528	0.917273	-0.0751276	0.0837422	1.00432	0.927625	1.08735
AAP	GCST90277259	Diacylglycerol (16:0_18:2)	Inverse variance weighted	12	0.000338563	0.0271678	0.990057	-0.0529104	0.0535875	1.00034	0.948465	1.05505
AAP	GCST90277259	Diacylglycerol (16:0_18:2)	Weighted median	12	-0.00590634	0.0321028	0.854028	-0.0688278	0.0570152	0.994111	0.933487	1.05867
AAP	GCST90277259	Diacylglycerol (16:0_18:2)	MR Egger	12	-0.00973458	0.0550857	0.863258	-0.117703	0.0982334	0.990313	0.88896	1.10322
AAP	GCST90277259	Diacylglycerol (16:0_18:2)	Weighted mode	12	-0.00196505	0.0402568	0.961943	-0.0808683	0.0769382	0.998037	0.922315	1.07998
AAP	GCST90277260	Diacylglycerol (16:1_18:1)	Inverse variance weighted	12	0.0139165	0.0300524	0.643312	-0.0449862	0.0728192	1.01401	0.956011	1.07554
AAP	GCST90277260	Diacylglycerol (16:1_18:1)	Weighted median	12	0.035872	0.0336172	0.285939	-0.0300177	0.101762	1.03652	0.970428	1.10712
AAP	GCST90277260	Diacylglycerol (16:1_18:1)	MR Egger	12	0.0654671	0.0579002	0.284575	-0.0480173	0.178952	1.06766	0.953117	1.19596
AAP	GCST90277260	Diacylglycerol (16:1_18:1)	Weighted mode	12	0.0421227	0.0427891	0.346064	-0.0417439	0.125989	1.04302	0.959115	1.13427
AAP	GCST90277261	Diacylglycerol (18:1_18:1)	Inverse variance weighted	12	-0.00343398	0.0221903	0.877017	-0.0469269	0.040059	0.996572	0.954157	1.04087
AAP	GCST90277261	Diacylglycerol (18:1_18:1)	Weighted median	12	-0.0234814	0.0296842	0.428922	-0.0816624	0.0346997	0.976792	0.921583	1.03531
AAP	GCST90277261	Diacylglycerol (18:1_18:1)	MR Egger	12	-0.00568165	0.0450784	0.902199	-0.0940354	0.0826721	0.994334	0.910251	1.08619
AAP	GCST90277261	Diacylglycerol (18:1_18:1)	Weighted mode	12	-0.0261212	0.0361362	0.484856	-0.0969482	0.0447058	0.974217	0.907603	1.04572
AAP	GCST90277262	Diacylglycerol (18:1_18:2)	Inverse variance weighted	12	-0.0191742	0.0234299	0.413149	-0.0650969	0.0267485	0.981008	0.936977	1.02711
AAP	GCST90277262	Diacylglycerol (18:1_18:2)	Weighted median	12	-0.05052	0.0300018	0.0922013	-0.109324	0.00828355	0.950735	0.89644	1.00832
AAP	GCST90277262	Diacylglycerol (18:1_18:2)	MR Egger	12	-0.0589134	0.0451979	0.221629	-0.147501	0.0296745	0.942788	0.862861	1.03012
AAP	GCST90277262	Diacylglycerol (18:1_18:2)	Weighted mode	12	-0.0545586	0.0343809	0.140845	-0.121945	0.0128279	0.946903	0.885197	1.01291
AAP	GCST90277263	Diacylglycerol (18:1_18:3)	Inverse variance weighted	12	-0.0200529	0.0291776	0.491913	-0.077241	0.0371352	0.980147	0.925667	1.03783
AAP	GCST90277263	Diacylglycerol (18:1_18:3)	Weighted median	12	-0.0348025	0.0333535	0.296743	-0.100175	0.0305704	0.965796	0.904679	1.03104
AAP	GCST90277263	Diacylglycerol (18:1_18:3)	MR Egger	12	-0.0747221	0.0555912	0.208603	-0.183681	0.0342366	0.928001	0.832201	1.03483
AAP	GCST90277263	Diacylglycerol (18:1_18:3)	Weighted mode	12	-0.0492678	0.0405967	0.250319	-0.128837	0.0303017	0.951926	0.879117	1.03077
AAP	GCST90277264	Phosphatidylcholine (16:0_0:0)	Inverse variance weighted	12	-0.0341292	0.0206729	0.0987558	-0.0746481	0.00638967	0.966447	0.92807	1.00641
AAP	GCST90277264	Phosphatidylcholine (16:0_0:0)	Weighted median	12	-0.0332763	0.0269675	0.217225	-0.0861327	0.0195801	0.967271	0.917472	1.01977
AAP	GCST90277264	Phosphatidylcholine (16:0_0:0)	MR Egger	12	-0.029453	0.0399618	0.478041	-0.107778	0.0488722	0.970977	0.897827	1.05009
AAP	GCST90277264	Phosphatidylcholine (16:0_0:0)	Weighted mode	12	-0.0315072	0.0346774	0.383047	-0.099475	0.0364605	0.968984	0.905313	1.03713
AAP	GCST90277265	Phosphatidylcholine (18:0_0:0)	Inverse variance weighted	12	-0.034101	0.0206609	0.0988379	-0.0745963	0.00639425	0.966474	0.928118	1.00641
AAP	GCST90277265	Phosphatidylcholine (18:0_0:0)	Weighted median	12	-0.038083	0.0285352	0.182009	-0.0940119	0.017846	0.962633	0.910272	1.01801
AAP	GCST90277265	Phosphatidylcholine (18:0_0:0)	MR Egger	12	-0.0634758	0.039939	0.143073	-0.141756	0.0148047	0.938497	0.867833	1.01491
AAP	GCST90277265	Phosphatidylcholine (18:0_0:0)	Weighted mode	12	-0.0394485	0.0345012	0.277149	-0.107071	0.0281739	0.96132	0.898462	1.02857
AAP	GCST90277266	Phosphatidylcholine (18:1_0:0)	Inverse variance weighted	12	-0.0168764	0.0206653	0.414125	-0.0573805	0.0236276	0.983265	0.944235	1.02391
AAP	GCST90277266	Phosphatidylcholine (18:1_0:0)	Weighted median	12	-0.0112348	0.0274399	0.682222	-0.0650171	0.0425475	0.988828	0.937051	1.04347
AAP	GCST90277266	Phosphatidylcholine (18:1_0:0)	MR Egger	12	0.00109561	0.0399493	0.97866	-0.0772051	0.0793963	1.0011	0.9257	1.08263
AAP	GCST90277266	Phosphatidylcholine (18:1_0:0)	Weighted mode	12	-0.00614614	0.033941	0.859596	-0.0726705	0.0603783	0.993873	0.929907	1.06224
AAP	GCST90277267	Phosphatidylcholine (18:2_0:0)	Inverse variance weighted	12	-0.0410913	0.0206487	0.0465881	-0.0815627	-0.000619983	0.959741	0.921675	0.99938
AAP	GCST90277267	Phosphatidylcholine (18:2_0:0)	Weighted median	12	-0.0259344	0.0284266	0.361595	-0.0816506	0.0297817	0.974399	0.921594	1.03023
AAP	GCST90277267	Phosphatidylcholine (18:2_0:0)	MR Egger	12	-0.0558456	0.0399197	0.192071	-0.134088	0.0223969	0.945685	0.874513	1.02265
AAP	GCST90277267	Phosphatidylcholine (18:2_0:0)	Weighted mode	12	-0.0199382	0.0357614	0.588329	-0.0900305	0.0501542	0.980259	0.913903	1.05143
AAP	GCST90277268	Phosphatidylcholine (20:4_0:0)	Inverse variance weighted	12	-0.0452111	0.0223239	0.0428433	-0.088966	-0.00145628	0.955796	0.914877	0.998545
AAP	GCST90277268	Phosphatidylcholine (20:4_0:0)	Weighted median	12	-0.0471664	0.032011	0.140632	-0.109908	0.0155752	0.953929	0.895917	1.0157
AAP	GCST90277268	Phosphatidylcholine (20:4_0:0)	MR Egger	12	-0.0227372	0.0445963	0.621222	-0.110146	0.0646714	0.977519	0.895703	1.06681
AAP	GCST90277268	Phosphatidylcholine (20:4_0:0)	Weighted mode	12	-0.0471609	0.0389954	0.251862	-0.123592	0.0292701	0.953934	0.88374	1.0297
AAP	GCST90277269	Phosphatidylethanolamine (18:0_0:0)	Inverse variance weighted	12	-0.0125167	0.0221575	0.572145	-0.0559453	0.030912	0.987561	0.945591	1.03139
AAP	GCST90277269	Phosphatidylethanolamine (18:0_0:0)	Weighted median	12	-0.019493	0.0294986	0.508733	-0.0773103	0.0383243	0.980696	0.925603	1.03907
AAP	GCST90277269	Phosphatidylethanolamine (18:0_0:0)	MR Egger	12	0.00405027	0.0429396	0.926714	-0.0801113	0.0882119	1.00406	0.923014	1.09222
AAP	GCST90277269	Phosphatidylethanolamine (18:0_0:0)	Weighted mode	12	-0.0310894	0.0375535	0.425342	-0.104694	0.0425155	0.969389	0.9006	1.04343
AAP	GCST90277270	Phosphatidylethanolamine (18:1_0:0)	Inverse variance weighted	12	-0.0245321	0.024858	0.323696	-0.0732538	0.0241895	0.975766	0.929365	1.02448
AAP	GCST90277270	Phosphatidylethanolamine (18:1_0:0)	Weighted median	12	-0.0297231	0.0346185	0.390566	-0.0975753	0.0381291	0.970714	0.907034	1.03887
AAP	GCST90277270	Phosphatidylethanolamine (18:1_0:0)	MR Egger	12	0.0548156	0.0474442	0.274799	-0.0381751	0.147806	1.05635	0.962544	1.15929
AAP	GCST90277270	Phosphatidylethanolamine (18:1_0:0)	Weighted mode	12	0.0113129	0.0476314	0.816627	-0.0820446	0.10467	1.01138	0.921231	1.11034
AAP	GCST90277271	Phosphatidylethanolamine (18:2_0:0)	Inverse variance weighted	12	0.00212743	0.0210733	0.919587	-0.0391763	0.0434311	1.00213	0.961581	1.04439
AAP	GCST90277271	Phosphatidylethanolamine (18:2_0:0)	Weighted median	12	0.00574553	0.0269288	0.831046	-0.047035	0.058526	1.00576	0.954054	1.06027
AAP	GCST90277271	Phosphatidylethanolamine (18:2_0:0)	MR Egger	12	0.0218851	0.0407194	0.602703	-0.0579249	0.101695	1.02213	0.943721	1.10705
AAP	GCST90277271	Phosphatidylethanolamine (18:2_0:0)	Weighted mode	12	0.00469541	0.0342931	0.893568	-0.0625191	0.0719099	1.00471	0.939395	1.07456
AAP	GCST90277272	Phosphatidylcholine (14:0_16:0)	Inverse variance weighted	12	-0.00252747	0.0236417	0.914862	-0.0488651	0.0438102	0.997476	0.95231	1.04478
AAP	GCST90277272	Phosphatidylcholine (14:0_16:0)	Weighted median	12	0.00325278	0.0317932	0.91851	-0.0590619	0.0655675	1.00326	0.942648	1.06776
AAP	GCST90277272	Phosphatidylcholine (14:0_16:0)	MR Egger	12	0.0489944	0.0459488	0.311362	-0.0410652	0.139054	1.05021	0.959767	1.14919
AAP	GCST90277272	Phosphatidylcholine (14:0_16:0)	Weighted mode	12	0.00949414	0.0454728	0.83843	-0.0796325	0.0986208	1.00954	0.923456	1.10365
AAP	GCST90277273	Phosphatidylcholine (14:0_18:1)	Inverse variance weighted	12	0.000641127	0.0250089	0.979548	-0.0483762	0.0496585	1.00064	0.952775	1.05091
AAP	GCST90277273	Phosphatidylcholine (14:0_18:1)	Weighted median	12	0.0255289	0.0271186	0.346511	-0.0276236	0.0786814	1.02586	0.972754	1.08186
AAP	GCST90277273	Phosphatidylcholine (14:0_18:1)	MR Egger	12	0.0995142	0.0401846	0.0327426	0.0207524	0.178276	1.10463	1.02097	1.19516
AAP	GCST90277273	Phosphatidylcholine (14:0_18:1)	Weighted mode	12	0.0381795	0.033167	0.274086	-0.0268278	0.103187	1.03892	0.973529	1.1087
AAP	GCST90277274	Phosphatidylcholine (14:0_18:2)	Inverse variance weighted	12	0.013603	0.0211015	0.519158	-0.027756	0.054962	1.0137	0.972626	1.0565
AAP	GCST90277274	Phosphatidylcholine (14:0_18:2)	Weighted median	12	0.0181675	0.0292509	0.53454	-0.0391643	0.0754993	1.01833	0.961593	1.07842
AAP	GCST90277274	Phosphatidylcholine (14:0_18:2)	MR Egger	12	0.0405312	0.0407574	0.343457	-0.0393532	0.120416	1.04136	0.961411	1.12797
AAP	GCST90277274	Phosphatidylcholine (14:0_18:2)	Weighted mode	12	0.0156348	0.0360073	0.672529	-0.0549394	0.086209	1.01576	0.946542	1.09003
AAP	GCST90277275	Phosphatidylcholine (15:0_18:1)	Inverse variance weighted	12	0.0197866	0.0249712	0.428143	-0.0291571	0.0687302	1.01998	0.971264	1.07115
AAP	GCST90277275	Phosphatidylcholine (15:0_18:1)	Weighted median	12	0.0345696	0.031645	0.274649	-0.0274546	0.0965938	1.03517	0.972919	1.10141
AAP	GCST90277275	Phosphatidylcholine (15:0_18:1)	MR Egger	12	0.118285	0.0421354	0.0185623	0.0356992	0.20087	1.12556	1.03634	1.22247
AAP	GCST90277275	Phosphatidylcholine (15:0_18:1)	Weighted mode	12	0.0400149	0.0388415	0.325033	-0.0361146	0.116144	1.04083	0.96453	1.12316
AAP	GCST90277276	Phosphatidylcholine (15:0_18:2)	Inverse variance weighted	12	-0.0190644	0.0214278	0.373624	-0.0610628	0.022934	0.981116	0.940764	1.0232
AAP	GCST90277276	Phosphatidylcholine (15:0_18:2)	Weighted median	12	-0.0356055	0.0278385	0.200897	-0.090169	0.018958	0.965021	0.913777	1.01914
AAP	GCST90277276	Phosphatidylcholine (15:0_18:2)	MR Egger	12	0.00230128	0.041334	0.956697	-0.0787133	0.0833159	1.0023	0.924305	1.08689
AAP	GCST90277276	Phosphatidylcholine (15:0_18:2)	Weighted mode	12	-0.0342908	0.0348901	0.346818	-0.102675	0.0340938	0.96629	0.90242	1.03468
AAP	GCST90277277	Phosphatidylcholine (16:0_16:0)	Inverse variance weighted	12	0.00334185	0.020602	0.871141	-0.0370382	0.0437219	1.00335	0.963639	1.04469
AAP	GCST90277277	Phosphatidylcholine (16:0_16:0)	Weighted median	12	0.0195266	0.0278357	0.482993	-0.0350313	0.0740846	1.01972	0.965575	1.0769
AAP	GCST90277277	Phosphatidylcholine (16:0_16:0)	MR Egger	12	0.0374515	0.0398271	0.369197	-0.0406097	0.115513	1.03816	0.960204	1.12245
AAP	GCST90277277	Phosphatidylcholine (16:0_16:0)	Weighted mode	12	0.021634	0.0334741	0.531343	-0.0439751	0.0872432	1.02187	0.956978	1.09116
AAP	GCST90277278	Phosphatidylcholine (16:0_16:1)	Inverse variance weighted	12	0.0346644	0.0229114	0.130285	-0.0102419	0.0795708	1.03527	0.98981	1.08282
AAP	GCST90277278	Phosphatidylcholine (16:0_16:1)	Weighted median	12	0.0193081	0.0302195	0.522869	-0.0399221	0.0785384	1.0195	0.960864	1.0817
AAP	GCST90277278	Phosphatidylcholine (16:0_16:1)	MR Egger	12	0.109896	0.0399208	0.0203779	0.0316517	0.188141	1.11616	1.03216	1.207
AAP	GCST90277278	Phosphatidylcholine (16:0_16:1)	Weighted mode	12	0.0208527	0.0438253	0.643517	-0.065045	0.10675	1.02107	0.937025	1.11266
AAP	GCST90277279	Phosphatidylcholine (16:0_17:1)	Inverse variance weighted	12	0.0411571	0.0207637	0.04746	0.000460375	0.0818539	1.04202	1.00046	1.0853
AAP	GCST90277279	Phosphatidylcholine (16:0_17:1)	Weighted median	12	0.0418493	0.0292551	0.152575	-0.0154907	0.0991893	1.04274	0.984629	1.10428
AAP	GCST90277279	Phosphatidylcholine (16:0_17:1)	MR Egger	12	0.0707345	0.0401258	0.108407	-0.00791202	0.149381	1.0733	0.992119	1.16112
AAP	GCST90277279	Phosphatidylcholine (16:0_17:1)	Weighted mode	12	0.0388751	0.0366983	0.312163	-0.0330536	0.110804	1.03964	0.967487	1.11718
AAP	GCST90277280	Phosphatidylcholine (16:0_18:0)	Inverse variance weighted	12	-0.00732457	0.0226202	0.746084	-0.0516601	0.0370109	0.992702	0.949652	1.0377
AAP	GCST90277280	Phosphatidylcholine (16:0_18:0)	Weighted median	12	-0.00788335	0.0296595	0.790397	-0.0660159	0.0502492	0.992148	0.936116	1.05153
AAP	GCST90277280	Phosphatidylcholine (16:0_18:0)	MR Egger	12	0.0215262	0.0445947	0.639696	-0.0658794	0.108932	1.02176	0.936244	1.11509
AAP	GCST90277280	Phosphatidylcholine (16:0_18:0)	Weighted mode	12	-0.020482	0.0386108	0.606327	-0.096159	0.0551951	0.979726	0.90832	1.05675
AAP	GCST90277281	Phosphatidylcholine (16:0_18:1)	Inverse variance weighted	12	0.0252357	0.0212561	0.23514	-0.0164262	0.0668975	1.02556	0.983708	1.06919
AAP	GCST90277281	Phosphatidylcholine (16:0_18:1)	Weighted median	12	0.0324682	0.028203	0.249637	-0.0228097	0.087746	1.033	0.977449	1.09171
AAP	GCST90277281	Phosphatidylcholine (16:0_18:1)	MR Egger	12	0.111771	0.0399067	0.0187685	0.0335539	0.189988	1.11826	1.03412	1.20924
AAP	GCST90277281	Phosphatidylcholine (16:0_18:1)	Weighted mode	12	0.0554544	0.0386834	0.179509	-0.020365	0.131274	1.05702	0.979841	1.14028
AAP	GCST90277282	Phosphatidylcholine (16:0_18:2)	Inverse variance weighted	12	-0.0202792	0.0206208	0.325393	-0.060696	0.0201375	0.979925	0.941109	1.02034
AAP	GCST90277282	Phosphatidylcholine (16:0_18:2)	Weighted median	12	-0.033221	0.026087	0.202852	-0.0843515	0.0179096	0.967325	0.919108	1.01807
AAP	GCST90277282	Phosphatidylcholine (16:0_18:2)	MR Egger	12	0.00725388	0.0398658	0.859252	-0.0708832	0.0853909	1.00728	0.931571	1.08914
AAP	GCST90277282	Phosphatidylcholine (16:0_18:2)	Weighted mode	12	-0.0392011	0.0351959	0.289111	-0.108185	0.0297827	0.961557	0.897462	1.03023
AAP	GCST90277283	Phosphatidylcholine (16:0_18:3)	Inverse variance weighted	12	-0.00538241	0.0206349	0.794216	-0.0458268	0.035062	0.994632	0.955207	1.03568
AAP	GCST90277283	Phosphatidylcholine (16:0_18:3)	Weighted median	12	0.0166636	0.0286925	0.561399	-0.0395737	0.0729009	1.0168	0.961199	1.07562
AAP	GCST90277283	Phosphatidylcholine (16:0_18:3)	MR Egger	12	0.0516093	0.0398861	0.224778	-0.0265673	0.129786	1.05296	0.973782	1.13858
AAP	GCST90277283	Phosphatidylcholine (16:0_18:3)	Weighted mode	12	0.0278938	0.0393281	0.492923	-0.0491893	0.104977	1.02829	0.952001	1.11068
AAP	GCST90277284	Phosphatidylcholine (16:0_20:1)	Inverse variance weighted	12	0.0367731	0.0225438	0.102852	-0.00741285	0.080959	1.03746	0.992615	1.08433
AAP	GCST90277284	Phosphatidylcholine (16:0_20:1)	Weighted median	12	0.064534	0.0299628	0.0312554	0.00580694	0.123261	1.06666	1.00582	1.13118
AAP	GCST90277284	Phosphatidylcholine (16:0_20:1)	MR Egger	12	0.109689	0.0405732	0.0221801	0.0301657	0.189213	1.11593	1.03063	1.2083
AAP	GCST90277284	Phosphatidylcholine (16:0_20:1)	Weighted mode	12	0.0840147	0.0446989	0.0869001	-0.00359522	0.171625	1.08764	0.996411	1.18723
AAP	GCST90277285	Phosphatidylcholine (16:0_20:2)	Inverse variance weighted	12	0.0210531	0.0207026	0.309187	-0.0195241	0.0616303	1.02128	0.980665	1.06357
AAP	GCST90277285	Phosphatidylcholine (16:0_20:2)	Weighted median	12	0.0197039	0.0278037	0.478524	-0.0347913	0.0741991	1.0199	0.965807	1.07702
AAP	GCST90277285	Phosphatidylcholine (16:0_20:2)	MR Egger	12	0.0545874	0.0400123	0.202397	-0.0238366	0.133011	1.0561	0.976445	1.14226
AAP	GCST90277285	Phosphatidylcholine (16:0_20:2)	Weighted mode	12	0.0216584	0.0371056	0.5712	-0.0510686	0.0943853	1.02189	0.950214	1.09898
AAP	GCST90277286	Phosphatidylcholine (16:0_20:3)	Inverse variance weighted	12	0.0141013	0.0253232	0.577628	-0.0355322	0.0637348	1.0142	0.965092	1.06581
AAP	GCST90277286	Phosphatidylcholine (16:0_20:3)	Weighted median	12	0.0272639	0.0281998	0.33364	-0.0280078	0.0825356	1.02764	0.972381	1.08604
AAP	GCST90277286	Phosphatidylcholine (16:0_20:3)	MR Egger	12	0.0614369	0.0482748	0.231935	-0.0331818	0.156056	1.06336	0.967363	1.16889
AAP	GCST90277286	Phosphatidylcholine (16:0_20:3)	Weighted mode	12	0.0290019	0.0332789	0.402113	-0.0362248	0.0942286	1.02943	0.964423	1.09881
AAP	GCST90277287	Phosphatidylcholine (16:0_20:4)	Inverse variance weighted	12	-0.0156618	0.0205637	0.446285	-0.0559665	0.024643	0.98446	0.945571	1.02495
AAP	GCST90277287	Phosphatidylcholine (16:0_20:4)	Weighted median	12	0.011768	0.0305653	0.700229	-0.04814	0.071676	1.01184	0.953	1.07431
AAP	GCST90277287	Phosphatidylcholine (16:0_20:4)	MR Egger	12	0.0321285	0.03976	0.437855	-0.045801	0.110058	1.03265	0.955232	1.11634
AAP	GCST90277287	Phosphatidylcholine (16:0_20:4)	Weighted mode	12	0.0114875	0.0354459	0.751952	-0.0579865	0.0809615	1.01155	0.943663	1.08433
AAP	GCST90277288	Phosphatidylcholine (16:0_20:5)	Inverse variance weighted	12	0.000754	0.0214618	0.971974	-0.0413111	0.0428191	1.00075	0.959531	1.04375
AAP	GCST90277288	Phosphatidylcholine (16:0_20:5)	Weighted median	12	0.0241859	0.0289926	0.404163	-0.0326396	0.0810115	1.02448	0.967887	1.08438
AAP	GCST90277288	Phosphatidylcholine (16:0_20:5)	MR Egger	12	0.0244211	0.0426259	0.579354	-0.0591256	0.107968	1.02472	0.942588	1.11401
AAP	GCST90277288	Phosphatidylcholine (16:0_20:5)	Weighted mode	12	0.0435337	0.036806	0.261827	-0.028606	0.115673	1.0445	0.971799	1.12263
AAP	GCST90277289	Phosphatidylcholine (16:0_22:4)	Inverse variance weighted	12	0.00387664	0.025707	0.880132	-0.046509	0.0542623	1.00388	0.954556	1.05576
AAP	GCST90277289	Phosphatidylcholine (16:0_22:4)	Weighted median	12	0.0325118	0.0272988	0.233669	-0.0209938	0.0860175	1.03305	0.979225	1.08983
AAP	GCST90277289	Phosphatidylcholine (16:0_22:4)	MR Egger	12	0.0751411	0.0448763	0.124992	-0.0128164	0.163099	1.07804	0.987265	1.17715
AAP	GCST90277289	Phosphatidylcholine (16:0_22:4)	Weighted mode	12	0.0312612	0.0318665	0.347674	-0.0311971	0.0937196	1.03176	0.969285	1.09825
AAP	GCST90277290	Phosphatidylcholine (16:0_22:5)	Inverse variance weighted	12	0.000442945	0.0223074	0.984158	-0.0432795	0.0441654	1.00044	0.957644	1.04516
AAP	GCST90277290	Phosphatidylcholine (16:0_22:5)	Weighted median	12	0.0257711	0.0292795	0.378764	-0.0316167	0.0831589	1.02611	0.968878	1.08671
AAP	GCST90277290	Phosphatidylcholine (16:0_22:5)	MR Egger	12	0.0515118	0.0411082	0.238684	-0.0290602	0.132084	1.05286	0.971358	1.1412
AAP	GCST90277290	Phosphatidylcholine (16:0_22:5)	Weighted mode	12	0.0391821	0.0345901	0.281404	-0.0286145	0.106979	1.03996	0.971791	1.11291
AAP	GCST90277291	Phosphatidylcholine (16:0_22:6)	Inverse variance weighted	12	0.0174859	0.0227644	0.442411	-0.0271322	0.0621041	1.01764	0.973233	1.06407
AAP	GCST90277291	Phosphatidylcholine (16:0_22:6)	Weighted median	12	0.00179194	0.0274009	0.947858	-0.0519139	0.0554978	1.00179	0.949411	1.05707
AAP	GCST90277291	Phosphatidylcholine (16:0_22:6)	MR Egger	12	-0.0152831	0.0445398	0.738602	-0.102581	0.0720149	0.984833	0.902505	1.07467
AAP	GCST90277291	Phosphatidylcholine (16:0_22:6)	Weighted mode	12	0.000604139	0.0337223	0.986027	-0.0654917	0.0666999	1.0006	0.936607	1.06897
AAP	GCST90277292	Phosphatidylcholine (16:1_18:0)	Inverse variance weighted	12	0.0208286	0.0216264	0.335493	-0.0215592	0.0632165	1.02105	0.978672	1.06526
AAP	GCST90277292	Phosphatidylcholine (16:1_18:0)	Weighted median	12	0.0393325	0.0307981	0.201564	-0.0210317	0.0996967	1.04012	0.979188	1.10484
AAP	GCST90277292	Phosphatidylcholine (16:1_18:0)	MR Egger	12	0.0825735	0.0418478	0.0767369	0.000551872	0.164595	1.08608	1.00055	1.17892
AAP	GCST90277292	Phosphatidylcholine (16:1_18:0)	Weighted mode	12	0.048638	0.0406116	0.256228	-0.0309607	0.128237	1.04984	0.969514	1.13682
AAP	GCST90277293	Phosphatidylcholine (16:1_18:1)	Inverse variance weighted	12	0.0224113	0.0275543	0.416017	-0.0315952	0.0764178	1.02266	0.968899	1.07941
AAP	GCST90277293	Phosphatidylcholine (16:1_18:1)	Weighted median	12	0.0485686	0.0287402	0.0910436	-0.0077622	0.104899	1.04977	0.992268	1.1106
AAP	GCST90277293	Phosphatidylcholine (16:1_18:1)	MR Egger	12	0.113577	0.0445959	0.0290229	0.0261687	0.200985	1.12028	1.02651	1.22261
AAP	GCST90277293	Phosphatidylcholine (16:1_18:1)	Weighted mode	12	0.049091	0.03242	0.158162	-0.0144521	0.112634	1.05032	0.985652	1.11922
AAP	GCST90277294	Phosphatidylcholine (16:1_18:2)	Inverse variance weighted	12	0.013741	0.0231591	0.55296	-0.0316508	0.0591329	1.01384	0.968845	1.06092
AAP	GCST90277294	Phosphatidylcholine (16:1_18:2)	Weighted median	12	0.0219142	0.0301854	0.467847	-0.0372492	0.0810775	1.02216	0.963436	1.08445
AAP	GCST90277294	Phosphatidylcholine (16:1_18:2)	MR Egger	12	0.07223	0.0416942	0.113878	-0.00949068	0.153951	1.0749	0.990554	1.16643
AAP	GCST90277294	Phosphatidylcholine (16:1_18:2)	Weighted mode	12	0.0173806	0.037893	0.655397	-0.0568897	0.0916509	1.01753	0.944698	1.09598
AAP	GCST90277295	Phosphatidylcholine (16:1_20:4)	Inverse variance weighted	12	-0.0268846	0.0241327	0.265265	-0.0741846	0.0204155	0.973474	0.9285	1.02063
AAP	GCST90277295	Phosphatidylcholine (16:1_20:4)	Weighted median	12	-0.00549945	0.0332612	0.868675	-0.0706913	0.0596924	0.994516	0.931749	1.06151
AAP	GCST90277295	Phosphatidylcholine (16:1_20:4)	MR Egger	12	0.00546887	0.047388	0.910408	-0.0874116	0.0983493	1.00548	0.9163	1.10335
AAP	GCST90277295	Phosphatidylcholine (16:1_20:4)	Weighted mode	12	-0.00282499	0.044091	0.950063	-0.0892434	0.0835934	0.997179	0.914623	1.08719
AAP	GCST90277296	Phosphatidylcholine (17:0_18:1)	Inverse variance weighted	12	0.0367815	0.0208384	0.0775501	-0.00406179	0.0776248	1.03747	0.995946	1.08072
AAP	GCST90277296	Phosphatidylcholine (17:0_18:1)	Weighted median	12	0.0595052	0.0275694	0.0308986	0.00546912	0.113541	1.06131	1.00548	1.12024
AAP	GCST90277296	Phosphatidylcholine (17:0_18:1)	MR Egger	12	0.119777	0.0402869	0.0139716	0.0408146	0.198739	1.12725	1.04166	1.21986
AAP	GCST90277296	Phosphatidylcholine (17:0_18:1)	Weighted mode	12	0.0678867	0.0366193	0.0907482	-0.0038871	0.13966	1.07024	0.99612	1.14988
AAP	GCST90277297	Phosphatidylcholine (17:0_18:2)	Inverse variance weighted	12	-0.0152254	0.0206399	0.460718	-0.0556797	0.0252289	0.98489	0.945842	1.02555
AAP	GCST90277297	Phosphatidylcholine (17:0_18:2)	Weighted median	12	-0.0347274	0.0276394	0.208953	-0.0889006	0.0194457	0.965869	0.914936	1.01964
AAP	GCST90277297	Phosphatidylcholine (17:0_18:2)	MR Egger	12	-0.0304181	0.0398998	0.463446	-0.108622	0.0477854	0.97004	0.89707	1.04895
AAP	GCST90277297	Phosphatidylcholine (17:0_18:2)	Weighted mode	12	-0.0383074	0.0354679	0.303228	-0.107824	0.0312096	0.962417	0.897785	1.0317
AAP	GCST90277298	Phosphatidylcholine (17:0_20:4)	Inverse variance weighted	12	-0.0216299	0.0207123	0.296346	-0.0622259	0.0189662	0.978602	0.939671	1.01915
AAP	GCST90277298	Phosphatidylcholine (17:0_20:4)	Weighted median	12	-0.00787579	0.0289184	0.785357	-0.0645559	0.0488043	0.992155	0.937484	1.05001
AAP	GCST90277298	Phosphatidylcholine (17:0_20:4)	MR Egger	12	-0.0040505	0.0400306	0.921403	-0.0825105	0.0744094	0.995958	0.920802	1.07725
AAP	GCST90277298	Phosphatidylcholine (17:0_20:4)	Weighted mode	12	-0.00285952	0.0351771	0.936672	-0.0718066	0.0660876	0.997145	0.930711	1.06832
AAP	GCST90277299	Phosphatidylcholine (18:0_18:1)	Inverse variance weighted	12	0.0229309	0.0223646	0.30521	-0.0209036	0.0667655	1.0232	0.979313	1.06904
AAP	GCST90277299	Phosphatidylcholine (18:0_18:1)	Weighted median	12	0.0396758	0.0288664	0.169298	-0.0169024	0.096254	1.04047	0.98324	1.10104
AAP	GCST90277299	Phosphatidylcholine (18:0_18:1)	MR Egger	12	0.102159	0.0399299	0.028448	0.0238966	0.180422	1.10756	1.02418	1.19772
AAP	GCST90277299	Phosphatidylcholine (18:0_18:1)	Weighted mode	12	0.0667153	0.040754	0.129887	-0.0131625	0.146593	1.06899	0.986924	1.15788
AAP	GCST90277300	Phosphatidylcholine (18:0_18:2)	Inverse variance weighted	12	-0.0144027	0.0205896	0.484232	-0.0547583	0.0259529	0.985701	0.946714	1.02629
AAP	GCST90277300	Phosphatidylcholine (18:0_18:2)	Weighted median	12	-0.0281036	0.0285121	0.324294	-0.0839873	0.0277801	0.972288	0.919443	1.02817
AAP	GCST90277300	Phosphatidylcholine (18:0_18:2)	MR Egger	12	-0.0180716	0.0398052	0.659523	-0.0960898	0.0599466	0.982091	0.908382	1.06178
AAP	GCST90277300	Phosphatidylcholine (18:0_18:2)	Weighted mode	12	-0.0338586	0.0360114	0.367295	-0.104441	0.0367238	0.966708	0.900828	1.03741
AAP	GCST90277301	Phosphatidylcholine (18:0_18:3)	Inverse variance weighted	12	0.00416484	0.021404	0.84572	-0.0377869	0.0461166	1.00417	0.962918	1.0472
AAP	GCST90277301	Phosphatidylcholine (18:0_18:3)	Weighted median	12	0.020717	0.0281446	0.461674	-0.0344464	0.0758804	1.02093	0.96614	1.07883
AAP	GCST90277301	Phosphatidylcholine (18:0_18:3)	MR Egger	12	0.0536935	0.0413965	0.223739	-0.0274436	0.134831	1.05516	0.97293	1.14434
AAP	GCST90277301	Phosphatidylcholine (18:0_18:3)	Weighted mode	12	0.0446627	0.0394895	0.28211	-0.0327366	0.122062	1.04568	0.967793	1.12982
AAP	GCST90277302	Phosphatidylcholine (18:0_20:2)	Inverse variance weighted	12	0.00907631	0.0230227	0.693409	-0.0360481	0.0542008	1.00912	0.964594	1.0557
AAP	GCST90277302	Phosphatidylcholine (18:0_20:2)	Weighted median	12	0.0121162	0.0318974	0.704058	-0.0504028	0.0746352	1.01219	0.950846	1.07749
AAP	GCST90277302	Phosphatidylcholine (18:0_20:2)	MR Egger	12	0.0585724	0.0444739	0.217217	-0.0285964	0.145741	1.06032	0.971809	1.1569
AAP	GCST90277302	Phosphatidylcholine (18:0_20:2)	Weighted mode	12	0.0115522	0.0442307	0.798778	-0.0751399	0.0982443	1.01162	0.927614	1.10323
AAP	GCST90277303	Phosphatidylcholine (18:0_20:3)	Inverse variance weighted	12	0.0172162	0.0238272	0.46996	-0.0294851	0.0639175	1.01737	0.970945	1.066
AAP	GCST90277303	Phosphatidylcholine (18:0_20:3)	Weighted median	12	0.0398857	0.0278648	0.152315	-0.0147293	0.0945008	1.04069	0.985379	1.09911
AAP	GCST90277303	Phosphatidylcholine (18:0_20:3)	MR Egger	12	0.0637391	0.0451473	0.188359	-0.0247495	0.152228	1.06581	0.975554	1.16443
AAP	GCST90277303	Phosphatidylcholine (18:0_20:3)	Weighted mode	12	0.0453227	0.0330227	0.197252	-0.0194017	0.110047	1.04637	0.980785	1.11633
AAP	GCST90277304	Phosphatidylcholine (18:0_20:4)	Inverse variance weighted	12	-0.0222153	0.0204451	0.277222	-0.0622878	0.0178572	0.97803	0.939612	1.01802
AAP	GCST90277304	Phosphatidylcholine (18:0_20:4)	Weighted median	12	-3.47912e-05	0.0288636	0.999038	-0.0566074	0.0565378	0.999965	0.944965	1.05817
AAP	GCST90277304	Phosphatidylcholine (18:0_20:4)	MR Egger	12	0.00964081	0.0395371	0.812283	-0.0678519	0.0871336	1.00969	0.934399	1.09104
AAP	GCST90277304	Phosphatidylcholine (18:0_20:4)	Weighted mode	12	-0.00221798	0.0339622	0.949101	-0.0687838	0.0643479	0.997784	0.933528	1.06646
AAP	GCST90277305	Phosphatidylcholine (18:0_20:5)	Inverse variance weighted	12	-0.0031897	0.0207495	0.877827	-0.0438588	0.0374794	0.996815	0.957089	1.03819
AAP	GCST90277305	Phosphatidylcholine (18:0_20:5)	Weighted median	12	0.00843453	0.0290347	0.771435	-0.0484736	0.0653426	1.00847	0.952683	1.06752
AAP	GCST90277305	Phosphatidylcholine (18:0_20:5)	MR Egger	12	0.0142956	0.040294	0.73012	-0.0646806	0.0932719	1.0144	0.937367	1.09776
AAP	GCST90277305	Phosphatidylcholine (18:0_20:5)	Weighted mode	12	0.00310608	0.0366382	0.933962	-0.0687048	0.074917	1.00311	0.933602	1.07779
AAP	GCST90277306	Phosphatidylcholine (18:0_22:5)	Inverse variance weighted	12	0.00628694	0.0262658	0.810828	-0.0451941	0.057768	1.00631	0.955812	1.05947
AAP	GCST90277306	Phosphatidylcholine (18:0_22:5)	Weighted median	12	0.0344749	0.029149	0.236922	-0.0226571	0.0916069	1.03508	0.977598	1.09593
AAP	GCST90277306	Phosphatidylcholine (18:0_22:5)	MR Egger	12	0.0647943	0.0486165	0.212178	-0.030494	0.160083	1.06694	0.969966	1.17361
AAP	GCST90277306	Phosphatidylcholine (18:0_22:5)	Weighted mode	12	0.0390295	0.0362045	0.304093	-0.0319312	0.10999	1.0398	0.968573	1.11627
AAP	GCST90277307	Phosphatidylcholine (18:0_22:6)	Inverse variance weighted	12	0.0143628	0.020904	0.492029	-0.026609	0.0553347	1.01447	0.973742	1.05689
AAP	GCST90277307	Phosphatidylcholine (18:0_22:6)	Weighted median	12	0.01981	0.0294192	0.500711	-0.0378516	0.0774716	1.02001	0.962856	1.08055
AAP	GCST90277307	Phosphatidylcholine (18:0_22:6)	MR Egger	12	0.0223354	0.0404287	0.592764	-0.0569049	0.101576	1.02259	0.944684	1.10691
AAP	GCST90277307	Phosphatidylcholine (18:0_22:6)	Weighted mode	12	0.0211729	0.0350989	0.558584	-0.0476208	0.0899667	1.0214	0.953495	1.09414
AAP	GCST90277308	Phosphatidylcholine (18:1_18:1)	Inverse variance weighted	12	-0.0021732	0.0206494	0.916183	-0.0426459	0.0382995	0.997829	0.958251	1.03904
AAP	GCST90277308	Phosphatidylcholine (18:1_18:1)	Weighted median	12	0.00265588	0.028245	0.925085	-0.0527043	0.0580161	1.00266	0.94866	1.05973
AAP	GCST90277308	Phosphatidylcholine (18:1_18:1)	MR Egger	12	0.0432455	0.0399207	0.30411	-0.0349991	0.12149	1.04419	0.965606	1.12918
AAP	GCST90277308	Phosphatidylcholine (18:1_18:1)	Weighted mode	12	0.00318404	0.0380896	0.934882	-0.0714715	0.0778396	1.00319	0.931023	1.08095
AAP	GCST90277309	Phosphatidylcholine (18:1_18:2)	Inverse variance weighted	12	-0.00980388	0.0205708	0.633652	-0.0501226	0.0305148	0.990244	0.951113	1.03099
AAP	GCST90277309	Phosphatidylcholine (18:1_18:2)	Weighted median	12	-0.0177436	0.028408	0.532234	-0.0734232	0.037936	0.982413	0.929208	1.03866
AAP	GCST90277309	Phosphatidylcholine (18:1_18:2)	MR Egger	12	0.0141256	0.039773	0.729849	-0.0638295	0.0920807	1.01423	0.938165	1.09645
AAP	GCST90277309	Phosphatidylcholine (18:1_18:2)	Weighted mode	12	-0.0159809	0.0359148	0.664972	-0.086374	0.0544121	0.984146	0.917251	1.05592
AAP	GCST90277310	Phosphatidylcholine (18:1_18:3)	Inverse variance weighted	12	-0.0327404	0.0219992	0.136685	-0.0758589	0.0103781	0.96779	0.926947	1.01043
AAP	GCST90277310	Phosphatidylcholine (18:1_18:3)	Weighted median	12	-0.0341562	0.031251	0.27441	-0.0954082	0.0270958	0.966421	0.909002	1.02747
AAP	GCST90277310	Phosphatidylcholine (18:1_18:3)	MR Egger	12	-0.0317873	0.0426407	0.473146	-0.115363	0.0517884	0.968713	0.891043	1.05315
AAP	GCST90277310	Phosphatidylcholine (18:1_18:3)	Weighted mode	12	-0.0396752	0.0413965	0.358443	-0.120812	0.041462	0.961102	0.8862	1.04233
AAP	GCST90277311	Phosphatidylcholine (18:1_20:2)	Inverse variance weighted	12	0.0405243	0.0279745	0.147445	-0.0143058	0.0953544	1.04136	0.985796	1.10005
AAP	GCST90277311	Phosphatidylcholine (18:1_20:2)	Weighted median	12	0.0450192	0.0332104	0.175235	-0.0200733	0.110112	1.04605	0.980127	1.1164
AAP	GCST90277311	Phosphatidylcholine (18:1_20:2)	MR Egger	12	0.103795	0.051511	0.071575	0.00283315	0.204756	1.10937	1.00284	1.22723
AAP	GCST90277311	Phosphatidylcholine (18:1_20:2)	Weighted mode	12	0.0460332	0.0397825	0.271733	-0.0319406	0.124007	1.04711	0.968564	1.13202
AAP	GCST90277312	Phosphatidylcholine (18:1_20:3)	Inverse variance weighted	12	0.0111224	0.026937	0.679677	-0.0416742	0.063919	1.01118	0.959182	1.06601
AAP	GCST90277312	Phosphatidylcholine (18:1_20:3)	Weighted median	12	0.0196458	0.027124	0.468882	-0.0335171	0.0728088	1.01984	0.967038	1.07552
AAP	GCST90277312	Phosphatidylcholine (18:1_20:3)	MR Egger	12	0.0657681	0.0507542	0.224149	-0.0337101	0.165246	1.06798	0.966852	1.17968
AAP	GCST90277312	Phosphatidylcholine (18:1_20:3)	Weighted mode	12	0.0216563	0.0314732	0.50565	-0.0400312	0.0833438	1.02189	0.960759	1.08692
AAP	GCST90277313	Phosphatidylcholine (18:1_20:4)	Inverse variance weighted	12	-0.00101694	0.0220477	0.963211	-0.0442305	0.0421966	0.998984	0.956733	1.0431
AAP	GCST90277313	Phosphatidylcholine (18:1_20:4)	Weighted median	12	0.0114477	0.0288314	0.691326	-0.0450618	0.0679571	1.01151	0.955938	1.07032
AAP	GCST90277313	Phosphatidylcholine (18:1_20:4)	MR Egger	12	0.0508212	0.0404027	0.237019	-0.0283681	0.13001	1.05213	0.972031	1.13884
AAP	GCST90277313	Phosphatidylcholine (18:1_20:4)	Weighted mode	12	0.0274851	0.0368389	0.471258	-0.0447192	0.0996893	1.02787	0.956266	1.10483
AAP	GCST90277314	Phosphatidylcholine (18:2_18:2)	Inverse variance weighted	12	-0.0376318	0.0210744	0.0741537	-0.0789377	0.00367403	0.963067	0.924097	1.00368
AAP	GCST90277314	Phosphatidylcholine (18:2_18:2)	Weighted median	12	-0.0343123	0.0292927	0.241454	-0.0917261	0.0231014	0.96627	0.912355	1.02337
AAP	GCST90277314	Phosphatidylcholine (18:2_18:2)	MR Egger	12	-0.00697982	0.0412003	0.868851	-0.0877325	0.0737728	0.993044	0.916006	1.07656
AAP	GCST90277314	Phosphatidylcholine (18:2_18:2)	Weighted mode	12	-0.0312963	0.03791	0.426606	-0.1056	0.0430074	0.969188	0.899785	1.04395
AAP	GCST90277315	Phosphatidylcholine (18:2_20:1)	Inverse variance weighted	12	-0.0404487	0.0234244	0.0842081	-0.0863606	0.00546316	0.960358	0.917263	1.00548
AAP	GCST90277315	Phosphatidylcholine (18:2_20:1)	Weighted median	12	-0.00978526	0.0340704	0.773953	-0.0765632	0.0569926	0.990262	0.926294	1.05865
AAP	GCST90277315	Phosphatidylcholine (18:2_20:1)	MR Egger	12	-0.0894656	0.0451732	0.0758094	-0.178005	-0.00092611	0.91442	0.836938	0.999074
AAP	GCST90277315	Phosphatidylcholine (18:2_20:1)	Weighted mode	12	0.0316462	0.072545	0.671109	-0.110542	0.173834	1.03215	0.895349	1.18986
AAP	GCST90277316	Phosphatidylcholine (18:2_20:3)	Inverse variance weighted	12	-0.0223331	0.0247364	0.366608	-0.0708164	0.0261502	0.977914	0.931633	1.0265
AAP	GCST90277316	Phosphatidylcholine (18:2_20:3)	Weighted median	12	-0.0150291	0.0287482	0.601125	-0.0713756	0.0413174	0.985083	0.931112	1.04218
AAP	GCST90277316	Phosphatidylcholine (18:2_20:3)	MR Egger	12	0.0156349	0.0481262	0.751972	-0.0786926	0.109962	1.01576	0.924324	1.11624
AAP	GCST90277316	Phosphatidylcholine (18:2_20:3)	Weighted mode	12	-0.0176759	0.0357956	0.631159	-0.0878352	0.0524835	0.982479	0.915912	1.05389
AAP	GCST90277317	Phosphatidylcholine (18:2_20:4)	Inverse variance weighted	12	-0.0381439	0.0208392	0.0671915	-0.0789887	0.00270095	0.962574	0.92405	1.0027
AAP	GCST90277317	Phosphatidylcholine (18:2_20:4)	Weighted median	12	-0.0357659	0.0289727	0.217028	-0.0925524	0.0210205	0.964866	0.911601	1.02124
AAP	GCST90277317	Phosphatidylcholine (18:2_20:4)	MR Egger	12	-0.0174907	0.0402653	0.67323	-0.0964107	0.0614292	0.982661	0.908091	1.06336
AAP	GCST90277317	Phosphatidylcholine (18:2_20:4)	Weighted mode	12	-0.0381488	0.0401713	0.362686	-0.116885	0.0405869	0.96257	0.889688	1.04142
AAP	GCST90277318	Phosphatidylcholine (O-16:0_16:0)	Inverse variance weighted	12	-0.0239875	0.0247134	0.331733	-0.0724257	0.0244507	0.976298	0.930135	1.02475
AAP	GCST90277318	Phosphatidylcholine (O-16:0_16:0)	Weighted median	12	-0.0453857	0.0286415	0.113054	-0.101523	0.0107516	0.955629	0.90346	1.01081
AAP	GCST90277318	Phosphatidylcholine (O-16:0_16:0)	MR Egger	12	-0.0453921	0.0494775	0.380511	-0.142368	0.0515837	0.955623	0.867302	1.05294
AAP	GCST90277318	Phosphatidylcholine (O-16:0_16:0)	Weighted mode	12	-0.0454186	0.037578	0.252138	-0.119071	0.0282343	0.955597	0.887744	1.02864
AAP	GCST90277319	Phosphatidylcholine (O-16:0_16:1)	Inverse variance weighted	12	0.00748956	0.0232165	0.747	-0.0380147	0.0529939	1.00752	0.962699	1.05442
AAP	GCST90277319	Phosphatidylcholine (O-16:0_16:1)	Weighted median	12	0.00832206	0.0299475	0.781098	-0.050375	0.0670192	1.00836	0.950873	1.06932
AAP	GCST90277319	Phosphatidylcholine (O-16:0_16:1)	MR Egger	12	0.0525838	0.0449027	0.268723	-0.0354255	0.140593	1.05399	0.965195	1.15096
AAP	GCST90277319	Phosphatidylcholine (O-16:0_16:1)	Weighted mode	12	0.00899193	0.0420592	0.83462	-0.0734441	0.0914279	1.00903	0.929188	1.09574
AAP	GCST90277320	Phosphatidylcholine (O-16:0_18:1)	Inverse variance weighted	12	-0.0312823	0.0210073	0.136456	-0.0724566	0.00989191	0.969202	0.930106	1.00994
AAP	GCST90277320	Phosphatidylcholine (O-16:0_18:1)	Weighted median	12	-0.0529817	0.0288619	0.066403	-0.109551	0.00358772	0.948397	0.896236	1.00359
AAP	GCST90277320	Phosphatidylcholine (O-16:0_18:1)	MR Egger	12	-0.0585583	0.0406255	0.18004	-0.138184	0.0210677	0.943123	0.870938	1.02129
AAP	GCST90277320	Phosphatidylcholine (O-16:0_18:1)	Weighted mode	12	-0.0682893	0.0399961	0.115781	-0.146682	0.0101031	0.93399	0.863569	1.01015
AAP	GCST90277321	Phosphatidylcholine (O-16:0_18:2)	Inverse variance weighted	12	-0.0182327	0.0225711	0.419212	-0.0624721	0.0260067	0.981932	0.939439	1.02635
AAP	GCST90277321	Phosphatidylcholine (O-16:0_18:2)	Weighted median	12	-0.0384658	0.0270264	0.154659	-0.0914377	0.014506	0.962265	0.912618	1.01461
AAP	GCST90277321	Phosphatidylcholine (O-16:0_18:2)	MR Egger	12	0.00504106	0.0449396	0.912905	-0.0830405	0.0931226	1.00505	0.920314	1.0976
AAP	GCST90277321	Phosphatidylcholine (O-16:0_18:2)	Weighted mode	12	-0.0419625	0.0336393	0.238146	-0.107896	0.0239706	0.958906	0.897721	1.02426
AAP	GCST90277322	Phosphatidylcholine (O-16:0_20:3)	Inverse variance weighted	12	-0.0269502	0.0256938	0.294224	-0.0773101	0.0234096	0.97341	0.925603	1.02369
AAP	GCST90277322	Phosphatidylcholine (O-16:0_20:3)	Weighted median	12	-0.0178187	0.0308426	0.563446	-0.0782703	0.0426329	0.982339	0.924714	1.04355
AAP	GCST90277322	Phosphatidylcholine (O-16:0_20:3)	MR Egger	12	0.0276953	0.0479338	0.576189	-0.0662549	0.121645	1.02808	0.935892	1.12935
AAP	GCST90277322	Phosphatidylcholine (O-16:0_20:3)	Weighted mode	12	-0.0144141	0.0341792	0.681352	-0.0814053	0.0525771	0.985689	0.92182	1.05398
AAP	GCST90277323	Phosphatidylcholine (O-16:0_20:4)	Inverse variance weighted	12	-0.0205925	0.0228499	0.367478	-0.0653782	0.0241933	0.979618	0.936713	1.02449
AAP	GCST90277323	Phosphatidylcholine (O-16:0_20:4)	Weighted median	12	-0.0363576	0.0304692	0.232769	-0.0960773	0.0233621	0.964295	0.908394	1.02364
AAP	GCST90277323	Phosphatidylcholine (O-16:0_20:4)	MR Egger	12	0.0122332	0.0447146	0.789972	-0.0754074	0.0998738	1.01231	0.927366	1.10503
AAP	GCST90277323	Phosphatidylcholine (O-16:0_20:4)	Weighted mode	12	-0.0389186	0.0411449	0.364519	-0.119563	0.0417254	0.961829	0.887308	1.04261
AAP	GCST90277324	Phosphatidylcholine (O-16:0_22:5)	Inverse variance weighted	12	-0.00936346	0.0225152	0.677503	-0.0534932	0.0347663	0.99068	0.947912	1.03538
AAP	GCST90277324	Phosphatidylcholine (O-16:0_22:5)	Weighted median	12	-0.0154052	0.0313783	0.623461	-0.0769067	0.0460963	0.984713	0.925976	1.04718
AAP	GCST90277324	Phosphatidylcholine (O-16:0_22:5)	MR Egger	12	-0.0569535	0.0433549	0.2183	-0.141929	0.0280221	0.944638	0.867683	1.02842
AAP	GCST90277324	Phosphatidylcholine (O-16:0_22:5)	Weighted mode	12	-0.0226777	0.0425812	0.604919	-0.106137	0.0607814	0.977578	0.899302	1.06267
AAP	GCST90277325	Phosphatidylcholine (O-16:1_16:0)	Inverse variance weighted	12	-0.0237013	0.0272138	0.383793	-0.0770403	0.0296378	0.976577	0.925853	1.03008
AAP	GCST90277325	Phosphatidylcholine (O-16:1_16:0)	Weighted median	12	-0.0288613	0.0324261	0.373432	-0.0924165	0.0346939	0.971551	0.911725	1.0353
AAP	GCST90277325	Phosphatidylcholine (O-16:1_16:0)	MR Egger	12	-0.0022251	0.054678	0.96834	-0.109394	0.104944	0.997777	0.896377	1.11065
AAP	GCST90277325	Phosphatidylcholine (O-16:1_16:0)	Weighted mode	12	-0.0284503	0.0376137	0.465311	-0.102173	0.0452725	0.971951	0.902873	1.04631
AAP	GCST90277326	Phosphatidylcholine (O-16:1_18:0)	Inverse variance weighted	12	-0.00109091	0.0229988	0.962168	-0.0461686	0.0439868	0.99891	0.954881	1.04497
AAP	GCST90277326	Phosphatidylcholine (O-16:1_18:0)	Weighted median	12	0.00124959	0.030699	0.967531	-0.0589204	0.0614195	1.00125	0.942782	1.06334
AAP	GCST90277326	Phosphatidylcholine (O-16:1_18:0)	MR Egger	12	-0.0777166	0.0411689	0.0883892	-0.158408	0.00297452	0.925227	0.853502	1.00298
AAP	GCST90277326	Phosphatidylcholine (O-16:1_18:0)	Weighted mode	12	-0.0619946	0.0487493	0.229708	-0.157543	0.033554	0.939888	0.85424	1.03412
AAP	GCST90277327	Phosphatidylcholine (O-16:1_18:1)	Inverse variance weighted	12	0.00911993	0.0206502	0.658751	-0.0313546	0.0495944	1.00916	0.969132	1.05084
AAP	GCST90277327	Phosphatidylcholine (O-16:1_18:1)	Weighted median	12	-0.00432128	0.0292701	0.882631	-0.0616907	0.0530481	0.995688	0.940174	1.05448
AAP	GCST90277327	Phosphatidylcholine (O-16:1_18:1)	MR Egger	12	0.0234133	0.0399129	0.570471	-0.0548161	0.101643	1.02369	0.946659	1.10699
AAP	GCST90277327	Phosphatidylcholine (O-16:1_18:1)	Weighted mode	12	-0.00992367	0.0370873	0.793976	-0.0826148	0.0627675	0.990125	0.920706	1.06478
AAP	GCST90277328	Phosphatidylcholine (O-16:1_18:2)	Inverse variance weighted	12	-0.0235952	0.0207569	0.255648	-0.0642788	0.0170884	0.976681	0.937744	1.01724
AAP	GCST90277328	Phosphatidylcholine (O-16:1_18:2)	Weighted median	12	-0.0218671	0.0284254	0.441727	-0.0775809	0.0338467	0.97837	0.925352	1.03443
AAP	GCST90277328	Phosphatidylcholine (O-16:1_18:2)	MR Egger	12	0.00897917	0.0401176	0.827403	-0.0696513	0.0876097	1.00902	0.932719	1.09156
AAP	GCST90277328	Phosphatidylcholine (O-16:1_18:2)	Weighted mode	12	-0.0211717	0.0380555	0.589119	-0.0957605	0.0534171	0.979051	0.908682	1.05487
AAP	GCST90277329	Phosphatidylcholine (O-16:1_20:3)	Inverse variance weighted	12	-0.00154508	0.0212737	0.942102	-0.0432416	0.0401514	0.998456	0.95768	1.04097
AAP	GCST90277329	Phosphatidylcholine (O-16:1_20:3)	Weighted median	12	-0.013934	0.0297287	0.639281	-0.0722021	0.0443342	0.986163	0.930343	1.04533
AAP	GCST90277329	Phosphatidylcholine (O-16:1_20:3)	MR Egger	12	-0.0337832	0.0410566	0.429782	-0.114254	0.0466878	0.966781	0.892031	1.04779
AAP	GCST90277329	Phosphatidylcholine (O-16:1_20:3)	Weighted mode	12	-0.0332628	0.0402474	0.426107	-0.112148	0.0456221	0.967284	0.893912	1.04668
AAP	GCST90277330	Phosphatidylcholine (O-16:1_20:4)	Inverse variance weighted	12	-0.0216512	0.0223333	0.332316	-0.0654246	0.0221221	0.978581	0.93667	1.02237
AAP	GCST90277330	Phosphatidylcholine (O-16:1_20:4)	Weighted median	12	-0.0436954	0.0304587	0.151407	-0.103394	0.0160036	0.957245	0.901771	1.01613
AAP	GCST90277330	Phosphatidylcholine (O-16:1_20:4)	MR Egger	12	-0.0365328	0.0430965	0.416434	-0.121002	0.0479362	0.964126	0.886032	1.0491
AAP	GCST90277330	Phosphatidylcholine (O-16:1_20:4)	Weighted mode	12	-0.0599431	0.0385393	0.14814	-0.13548	0.0155938	0.941818	0.873297	1.01572
AAP	GCST90277331	Phosphatidylcholine (O-16:2_18:0)	Inverse variance weighted	12	0.014185	0.0214337	0.508095	-0.0278251	0.056195	1.01429	0.972558	1.0578
AAP	GCST90277331	Phosphatidylcholine (O-16:2_18:0)	Weighted median	12	0.0394536	0.0289457	0.172876	-0.01728	0.0961873	1.04024	0.982868	1.10097
AAP	GCST90277331	Phosphatidylcholine (O-16:2_18:0)	MR Egger	12	0.0407284	0.0414091	0.348529	-0.0404334	0.12189	1.04157	0.960373	1.12963
AAP	GCST90277331	Phosphatidylcholine (O-16:2_18:0)	Weighted mode	12	0.0471709	0.0405667	0.269517	-0.0323399	0.126682	1.0483	0.968177	1.13506
AAP	GCST90277332	Phosphatidylcholine (O-17:0_15:0)	Inverse variance weighted	12	0.00273816	0.0223175	0.902352	-0.0410042	0.0464805	1.00274	0.959825	1.04758
AAP	GCST90277332	Phosphatidylcholine (O-17:0_15:0)	Weighted median	12	0.00720141	0.0317609	0.820627	-0.0550499	0.0694527	1.00723	0.946438	1.07192
AAP	GCST90277332	Phosphatidylcholine (O-17:0_15:0)	MR Egger	12	0.0178275	0.0434443	0.690201	-0.0673233	0.102978	1.01799	0.934893	1.10847
AAP	GCST90277332	Phosphatidylcholine (O-17:0_15:0)	Weighted mode	12	-0.00257478	0.0401604	0.950031	-0.0812891	0.0761395	0.997429	0.921927	1.07911
AAP	GCST90277333	Phosphatidylcholine (O-17:0_17:1)	Inverse variance weighted	12	0.00293109	0.021144	0.889746	-0.0385111	0.0443733	1.00294	0.962221	1.04537
AAP	GCST90277333	Phosphatidylcholine (O-17:0_17:1)	Weighted median	12	-0.00449929	0.0270851	0.868065	-0.0575861	0.0485876	0.995511	0.944041	1.04979
AAP	GCST90277333	Phosphatidylcholine (O-17:0_17:1)	MR Egger	12	-0.00266437	0.040887	0.949328	-0.082803	0.0774742	0.997339	0.920532	1.08055
AAP	GCST90277333	Phosphatidylcholine (O-17:0_17:1)	Weighted mode	12	-0.00629927	0.0344489	0.858236	-0.0738192	0.0612206	0.993721	0.92884	1.06313
AAP	GCST90277334	Phosphatidylcholine (O-18:0_14:0)	Inverse variance weighted	12	-0.0120423	0.0217372	0.579583	-0.0546473	0.0305627	0.98803	0.946819	1.03103
AAP	GCST90277334	Phosphatidylcholine (O-18:0_14:0)	Weighted median	12	-0.0225024	0.0306545	0.46291	-0.0825852	0.0375805	0.977749	0.920733	1.0383
AAP	GCST90277334	Phosphatidylcholine (O-18:0_14:0)	MR Egger	12	-0.0339611	0.0419465	0.436995	-0.116176	0.048254	0.966609	0.890318	1.04944
AAP	GCST90277334	Phosphatidylcholine (O-18:0_14:0)	Weighted mode	12	-0.0211848	0.0363996	0.572296	-0.0925279	0.0501583	0.979038	0.911624	1.05144
AAP	GCST90277335	Phosphatidylcholine (O-18:0_16:1)	Inverse variance weighted	12	0.00899962	0.0287953	0.754632	-0.0474392	0.0654385	1.00904	0.953668	1.06763
AAP	GCST90277335	Phosphatidylcholine (O-18:0_16:1)	Weighted median	12	-0.00146101	0.0323808	0.964012	-0.0649274	0.0620054	0.99854	0.937136	1.06397
AAP	GCST90277335	Phosphatidylcholine (O-18:0_16:1)	MR Egger	12	-0.0204102	0.057437	0.729709	-0.132987	0.0921663	0.979797	0.875477	1.09655
AAP	GCST90277335	Phosphatidylcholine (O-18:0_16:1)	Weighted mode	12	0.000634264	0.0404338	0.987765	-0.0786159	0.0798845	1.00063	0.924395	1.08316
AAP	GCST90277336	Phosphatidylcholine (O-18:0_20:4)	Inverse variance weighted	12	-0.00768604	0.0209758	0.714048	-0.0487986	0.0334265	0.992343	0.952373	1.03399
AAP	GCST90277336	Phosphatidylcholine (O-18:0_20:4)	Weighted median	12	-0.0187773	0.0286869	0.512751	-0.0750035	0.037449	0.981398	0.92774	1.03816
AAP	GCST90277336	Phosphatidylcholine (O-18:0_20:4)	MR Egger	12	-0.0103578	0.0404691	0.803182	-0.0896773	0.0689617	0.989696	0.914226	1.0714
AAP	GCST90277336	Phosphatidylcholine (O-18:0_20:4)	Weighted mode	12	-0.0204813	0.033999	0.559116	-0.0871193	0.0461568	0.979727	0.916568	1.04724
AAP	GCST90277337	Phosphatidylcholine (O-18:1_16:0)	Inverse variance weighted	12	-0.0323104	0.0210053	0.123999	-0.0734807	0.00885994	0.968206	0.929154	1.0089
AAP	GCST90277337	Phosphatidylcholine (O-18:1_16:0)	Weighted median	12	-0.0687093	0.0292913	0.0189903	-0.12612	-0.0112983	0.933598	0.881509	0.988765
AAP	GCST90277337	Phosphatidylcholine (O-18:1_16:0)	MR Egger	12	-0.0867554	0.0406219	0.0584589	-0.166374	-0.00713651	0.916901	0.846729	0.992889
AAP	GCST90277337	Phosphatidylcholine (O-18:1_16:0)	Weighted mode	12	-0.0813738	0.0421286	0.0795755	-0.163946	0.00119822	0.921849	0.848788	1.0012
AAP	GCST90277338	Phosphatidylcholine (O-18:1_18:2)	Inverse variance weighted	12	-0.030159	0.028016	0.281707	-0.0850703	0.0247523	0.970291	0.918448	1.02506
AAP	GCST90277338	Phosphatidylcholine (O-18:1_18:2)	Weighted median	12	-0.0317799	0.0298364	0.286813	-0.0902591	0.0266994	0.96872	0.913694	1.02706
AAP	GCST90277338	Phosphatidylcholine (O-18:1_18:2)	MR Egger	12	-0.0059064	0.0560095	0.918101	-0.115685	0.103872	0.994111	0.890756	1.10946
AAP	GCST90277338	Phosphatidylcholine (O-18:1_18:2)	Weighted mode	12	-0.0292886	0.0376875	0.453464	-0.103156	0.044579	0.971136	0.901986	1.04559
AAP	GCST90277339	Phosphatidylcholine (O-18:1_20:3)	Inverse variance weighted	12	-0.0177615	0.0219958	0.419382	-0.0608734	0.0253504	0.982395	0.940942	1.02567
AAP	GCST90277339	Phosphatidylcholine (O-18:1_20:3)	Weighted median	12	-0.0284655	0.0308886	0.356761	-0.0890072	0.0320762	0.971936	0.914839	1.0326
AAP	GCST90277339	Phosphatidylcholine (O-18:1_20:3)	MR Egger	12	-0.00911471	0.0443996	0.841466	-0.0961379	0.0779085	0.990927	0.908339	1.08102
AAP	GCST90277339	Phosphatidylcholine (O-18:1_20:3)	Weighted mode	12	-0.0366192	0.0367307	0.340207	-0.108611	0.035373	0.964043	0.897079	1.03601
AAP	GCST90277340	Phosphatidylcholine (O-18:1_20:4)	Inverse variance weighted	12	-0.0335161	0.0206488	0.104558	-0.0739878	0.00695566	0.967039	0.928683	1.00698
AAP	GCST90277340	Phosphatidylcholine (O-18:1_20:4)	Weighted median	12	-0.0341658	0.0293737	0.244771	-0.0917383	0.0234066	0.966411	0.912344	1.02368
AAP	GCST90277340	Phosphatidylcholine (O-18:1_20:4)	MR Egger	12	-0.0143426	0.0404571	0.730315	-0.0936386	0.0649533	0.98576	0.910612	1.06711
AAP	GCST90277340	Phosphatidylcholine (O-18:1_20:4)	Weighted mode	12	-0.0479154	0.0407994	0.265028	-0.127882	0.0320516	0.953214	0.879957	1.03257
AAP	GCST90277341	Phosphatidylcholine (O-18:2_16:0)	Inverse variance weighted	12	-0.048089	0.0206853	0.0200833	-0.0886322	-0.00754576	0.953049	0.915182	0.992483
AAP	GCST90277341	Phosphatidylcholine (O-18:2_16:0)	Weighted median	12	-0.053444	0.0294335	0.0694077	-0.111134	0.00424558	0.947959	0.894819	1.00425
AAP	GCST90277341	Phosphatidylcholine (O-18:2_16:0)	MR Egger	12	-0.0242411	0.0399759	0.557768	-0.102594	0.0541116	0.97605	0.902493	1.0556
AAP	GCST90277341	Phosphatidylcholine (O-18:2_16:0)	Weighted mode	12	-0.058705	0.0410355	0.180336	-0.139135	0.0217246	0.942985	0.870111	1.02196
AAP	GCST90277342	Phosphatidylcholine (O-18:2_18:1)	Inverse variance weighted	12	-0.028649	0.0244266	0.240851	-0.0765251	0.0192271	0.971757	0.92633	1.01941
AAP	GCST90277342	Phosphatidylcholine (O-18:2_18:1)	Weighted median	12	0.000787046	0.0307584	0.979586	-0.0594994	0.0610735	1.00079	0.942236	1.06298
AAP	GCST90277342	Phosphatidylcholine (O-18:2_18:1)	MR Egger	12	0.0245018	0.0453698	0.600984	-0.064423	0.113427	1.0248	0.937608	1.12011
AAP	GCST90277342	Phosphatidylcholine (O-18:2_18:1)	Weighted mode	12	0.0025604	0.0381466	0.947691	-0.0722069	0.0773277	1.00256	0.930338	1.0804
AAP	GCST90277343	Phosphatidylcholine (O-18:2_18:2)	Inverse variance weighted	12	-0.0603977	0.020671	0.00347952	-0.100913	-0.0198825	0.94139	0.904012	0.980314
AAP	GCST90277343	Phosphatidylcholine (O-18:2_18:2)	Weighted median	12	-0.0644017	0.0286823	0.0247459	-0.120619	-0.0081844	0.937628	0.886372	0.991849
AAP	GCST90277343	Phosphatidylcholine (O-18:2_18:2)	MR Egger	12	-0.0588923	0.0399549	0.171259	-0.137204	0.0194193	0.942808	0.871792	1.01961
AAP	GCST90277343	Phosphatidylcholine (O-18:2_18:2)	Weighted mode	12	-0.0600578	0.0408337	0.169366	-0.140092	0.0199763	0.94171	0.869278	1.02018
AAP	GCST90277344	Phosphatidylcholine (O-18:2_20:4)	Inverse variance weighted	12	-0.00859584	0.0222224	0.698897	-0.0521518	0.0349601	0.991441	0.949185	1.03558
AAP	GCST90277344	Phosphatidylcholine (O-18:2_20:4)	Weighted median	12	-0.028626	0.0311657	0.358352	-0.0897107	0.0324587	0.97178	0.914196	1.03299
AAP	GCST90277344	Phosphatidylcholine (O-18:2_20:4)	MR Egger	12	0.011622	0.0435144	0.794831	-0.0736662	0.0969102	1.01169	0.928982	1.10176
AAP	GCST90277344	Phosphatidylcholine (O-18:2_20:4)	Weighted mode	12	-0.0368312	0.040264	0.379942	-0.115749	0.0420862	0.963839	0.890699	1.04298
AAP	GCST90277345	Phosphatidylethanolamine (16:0_18:2)	Inverse variance weighted	12	0.0302516	0.0244416	0.215825	-0.017654	0.0781572	1.03071	0.982501	1.08129
AAP	GCST90277345	Phosphatidylethanolamine (16:0_18:2)	Weighted median	12	0.0453177	0.033786	0.179818	-0.0209029	0.111538	1.04636	0.979314	1.118
AAP	GCST90277345	Phosphatidylethanolamine (16:0_18:2)	MR Egger	12	0.110636	0.0453042	0.0347263	0.0218394	0.199432	1.11699	1.02208	1.22071
AAP	GCST90277345	Phosphatidylethanolamine (16:0_18:2)	Weighted mode	12	0.051868	0.0405494	0.227175	-0.0276087	0.131345	1.05324	0.972769	1.14036
AAP	GCST90277346	Phosphatidylethanolamine (16:0_20:4)	Inverse variance weighted	12	-0.00746175	0.0254954	0.769774	-0.0574328	0.0425093	0.992566	0.944185	1.04343
AAP	GCST90277346	Phosphatidylethanolamine (16:0_20:4)	Weighted median	12	-0.0254025	0.0298938	0.395459	-0.0839945	0.0331894	0.974917	0.919436	1.03375
AAP	GCST90277346	Phosphatidylethanolamine (16:0_20:4)	MR Egger	12	0.019047	0.0508877	0.715999	-0.0806928	0.118787	1.01923	0.922477	1.12613
AAP	GCST90277346	Phosphatidylethanolamine (16:0_20:4)	Weighted mode	12	-0.0208832	0.0402253	0.613937	-0.0997247	0.0579583	0.979333	0.905087	1.05967
AAP	GCST90277347	Phosphatidylethanolamine (18:0_18:2)	Inverse variance weighted	12	0.000686638	0.0206283	0.973446	-0.0397448	0.041118	1.00069	0.961035	1.04198
AAP	GCST90277347	Phosphatidylethanolamine (18:0_18:2)	Weighted median	12	-0.000474659	0.02809	0.986518	-0.055531	0.0545817	0.999525	0.945983	1.0561
AAP	GCST90277347	Phosphatidylethanolamine (18:0_18:2)	MR Egger	12	0.0333695	0.0399154	0.422677	-0.0448646	0.111604	1.03393	0.956127	1.11807
AAP	GCST90277347	Phosphatidylethanolamine (18:0_18:2)	Weighted mode	12	-0.00755124	0.0367475	0.840943	-0.0795763	0.0644738	0.992477	0.923508	1.0666
AAP	GCST90277348	Phosphatidylethanolamine (18:0_20:4)	Inverse variance weighted	12	0.00815902	0.0211119	0.699153	-0.0332204	0.0495384	1.00819	0.967325	1.05079
AAP	GCST90277348	Phosphatidylethanolamine (18:0_20:4)	Weighted median	12	-0.00449538	0.0294994	0.87888	-0.0623143	0.0533235	0.995515	0.939588	1.05477
AAP	GCST90277348	Phosphatidylethanolamine (18:0_20:4)	MR Egger	12	0.0345909	0.0416868	0.426028	-0.0471152	0.116297	1.0352	0.953978	1.12333
AAP	GCST90277348	Phosphatidylethanolamine (18:0_20:4)	Weighted mode	12	-0.000161382	0.0372011	0.996616	-0.0730756	0.0727528	0.999839	0.929531	1.07546
AAP	GCST90277349	Phosphatidylethanolamine (18:1_18:1)	Inverse variance weighted	12	0.00303902	0.0208476	0.8841	-0.0378222	0.0439003	1.00304	0.962884	1.04488
AAP	GCST90277349	Phosphatidylethanolamine (18:1_18:1)	Weighted median	12	0.0121647	0.0278962	0.662786	-0.0425119	0.0668414	1.01224	0.958379	1.06913
AAP	GCST90277349	Phosphatidylethanolamine (18:1_18:1)	MR Egger	12	0.0673574	0.0402771	0.125403	-0.0115857	0.1463	1.06968	0.988481	1.15754
AAP	GCST90277349	Phosphatidylethanolamine (18:1_18:1)	Weighted mode	12	0.0139876	0.0375748	0.716771	-0.059659	0.0876342	1.01409	0.942086	1.09159
AAP	GCST90277350	Phosphatidylethanolamine (O-16:1_18:2)	Inverse variance weighted	12	-0.00800253	0.025493	0.753588	-0.0579688	0.0419637	0.992029	0.943679	1.04286
AAP	GCST90277350	Phosphatidylethanolamine (O-16:1_18:2)	Weighted median	12	-0.00833673	0.031026	0.78816	-0.0691478	0.0524743	0.991698	0.933189	1.05388
AAP	GCST90277350	Phosphatidylethanolamine (O-16:1_18:2)	MR Egger	12	0.0478741	0.0472542	0.334889	-0.0447441	0.140492	1.04904	0.956242	1.15084
AAP	GCST90277350	Phosphatidylethanolamine (O-16:1_18:2)	Weighted mode	12	-0.011473	0.039523	0.776997	-0.0889381	0.0659922	0.988593	0.914902	1.06822
AAP	GCST90277351	Phosphatidylethanolamine (O-16:1_20:4)	Inverse variance weighted	12	-0.0213288	0.0206567	0.301822	-0.0618159	0.0191584	0.978897	0.940056	1.01934
AAP	GCST90277351	Phosphatidylethanolamine (O-16:1_20:4)	Weighted median	12	-0.0260893	0.0293423	0.37393	-0.0836003	0.0314217	0.974248	0.919799	1.03192
AAP	GCST90277351	Phosphatidylethanolamine (O-16:1_20:4)	MR Egger	12	0.00490524	0.0399285	0.904659	-0.0733546	0.0831651	1.00492	0.929271	1.08672
AAP	GCST90277351	Phosphatidylethanolamine (O-16:1_20:4)	Weighted mode	12	-0.0498313	0.042558	0.266378	-0.133245	0.0335823	0.95139	0.875251	1.03415
AAP	GCST90277352	Phosphatidylethanolamine (O-16:1_22:5)	Inverse variance weighted	12	-0.0209414	0.0233501	0.369802	-0.0667075	0.0248247	0.979276	0.935469	1.02514
AAP	GCST90277352	Phosphatidylethanolamine (O-16:1_22:5)	Weighted median	12	-0.0175516	0.0319649	0.582944	-0.0802028	0.0450996	0.982602	0.922929	1.04613
AAP	GCST90277352	Phosphatidylethanolamine (O-16:1_22:5)	MR Egger	12	-0.0151294	0.0471961	0.75514	-0.107634	0.0773751	0.984985	0.897956	1.08045
AAP	GCST90277352	Phosphatidylethanolamine (O-16:1_22:5)	Weighted mode	12	-0.0289314	0.0378487	0.460714	-0.103115	0.045252	0.971483	0.902023	1.04629
AAP	GCST90277353	Phosphatidylethanolamine (O-18:1_18:2)	Inverse variance weighted	12	-0.00881191	0.0215377	0.682438	-0.0510258	0.033402	0.991227	0.950254	1.03397
AAP	GCST90277353	Phosphatidylethanolamine (O-18:1_18:2)	Weighted median	12	0.00333792	0.029975	0.911333	-0.0554131	0.0620889	1.00334	0.946094	1.06406
AAP	GCST90277353	Phosphatidylethanolamine (O-18:1_18:2)	MR Egger	12	0.0156977	0.04264	0.720438	-0.0678767	0.0992722	1.01582	0.934376	1.10437
AAP	GCST90277353	Phosphatidylethanolamine (O-18:1_18:2)	Weighted mode	12	-0.00289235	0.0371503	0.939341	-0.075707	0.0699223	0.997112	0.927088	1.07242
AAP	GCST90277354	Phosphatidylethanolamine (O-18:1_20:4)	Inverse variance weighted	12	-0.0140546	0.0214275	0.511879	-0.0560524	0.0279432	0.986044	0.94549	1.02834
AAP	GCST90277354	Phosphatidylethanolamine (O-18:1_20:4)	Weighted median	12	-0.021877	0.0285323	0.443233	-0.0778002	0.0340463	0.978361	0.925149	1.03463
AAP	GCST90277354	Phosphatidylethanolamine (O-18:1_20:4)	MR Egger	12	0.0225027	0.0412889	0.597693	-0.0584235	0.103429	1.02276	0.94325	1.10897
AAP	GCST90277354	Phosphatidylethanolamine (O-18:1_20:4)	Weighted mode	12	-0.0199321	0.0373196	0.603903	-0.0930785	0.0532142	0.980265	0.911122	1.05466
AAP	GCST90277355	Phosphatidylethanolamine (O-18:2_18:1)	Inverse variance weighted	12	0.00324768	0.0212728	0.87866	-0.038447	0.0449424	1.00325	0.962283	1.04597
AAP	GCST90277355	Phosphatidylethanolamine (O-18:2_18:1)	Weighted median	12	0.00445404	0.0291359	0.8785	-0.0526523	0.0615604	1.00446	0.94871	1.06349
AAP	GCST90277355	Phosphatidylethanolamine (O-18:2_18:1)	MR Egger	12	0.0256094	0.0410289	0.546484	-0.0548072	0.106026	1.02594	0.946668	1.11185
AAP	GCST90277355	Phosphatidylethanolamine (O-18:2_18:1)	Weighted mode	12	0.00973843	0.0372529	0.798603	-0.0632772	0.0827541	1.00979	0.938683	1.08627
AAP	GCST90277356	Phosphatidylethanolamine (O-18:2_18:2)	Inverse variance weighted	12	-0.0377501	0.0219642	0.0856665	-0.0807999	0.00529965	0.962954	0.922378	1.00531
AAP	GCST90277356	Phosphatidylethanolamine (O-18:2_18:2)	Weighted median	12	-0.0255613	0.0300046	0.394262	-0.0843704	0.0332477	0.974763	0.919091	1.03381
AAP	GCST90277356	Phosphatidylethanolamine (O-18:2_18:2)	MR Egger	12	0.0280455	0.0424589	0.523836	-0.055174	0.111265	1.02844	0.946321	1.11769
AAP	GCST90277356	Phosphatidylethanolamine (O-18:2_18:2)	Weighted mode	12	-0.0160032	0.0372291	0.6756	-0.0889722	0.0569659	0.984124	0.914871	1.05862
AAP	GCST90277357	Phosphatidylethanolamine (O-18:2_20:4)	Inverse variance weighted	12	-0.0382257	0.020681	0.0645516	-0.0787604	0.00230901	0.962496	0.924261	1.00231
AAP	GCST90277357	Phosphatidylethanolamine (O-18:2_20:4)	Weighted median	12	-0.032525	0.0278554	0.242953	-0.0871216	0.0220715	0.967998	0.916566	1.02232
AAP	GCST90277357	Phosphatidylethanolamine (O-18:2_20:4)	MR Egger	12	-0.0135373	0.0399619	0.741799	-0.0918626	0.0647879	0.986554	0.91223	1.06693
AAP	GCST90277357	Phosphatidylethanolamine (O-18:2_20:4)	Weighted mode	12	-0.0337675	0.0383722	0.397677	-0.108977	0.0414419	0.966796	0.896751	1.04231
AAP	GCST90277358	Phosphatidylinositol (16:0_18:1)	Inverse variance weighted	12	0.0239237	0.0206708	0.247121	-0.016591	0.0644385	1.02421	0.983546	1.06656
AAP	GCST90277358	Phosphatidylinositol (16:0_18:1)	Weighted median	12	0.0247809	0.0270487	0.359585	-0.0282346	0.0777964	1.02509	0.97216	1.0809
AAP	GCST90277358	Phosphatidylinositol (16:0_18:1)	MR Egger	12	0.095338	0.0399455	0.0381731	0.0170448	0.173631	1.10003	1.01719	1.18962
AAP	GCST90277358	Phosphatidylinositol (16:0_18:1)	Weighted mode	12	0.0337918	0.039229	0.407404	-0.0430971	0.110681	1.03437	0.957818	1.11704
AAP	GCST90277359	Phosphatidylinositol (16:0_18:2)	Inverse variance weighted	12	-0.0169637	0.0208912	0.41679	-0.0579103	0.023983	0.983179	0.943735	1.02427
AAP	GCST90277359	Phosphatidylinositol (16:0_18:2)	Weighted median	12	-0.0127511	0.0267899	0.634098	-0.0652594	0.0397571	0.98733	0.936824	1.04056
AAP	GCST90277359	Phosphatidylinositol (16:0_18:2)	MR Egger	12	0.0296579	0.0403309	0.479009	-0.0493907	0.108707	1.0301	0.951809	1.11484
AAP	GCST90277359	Phosphatidylinositol (16:0_18:2)	Weighted mode	12	-0.0270469	0.0375179	0.486006	-0.100582	0.0464881	0.973316	0.904311	1.04759
AAP	GCST90277360	Phosphatidylinositol (16:0_20:4)	Inverse variance weighted	12	0.0164919	0.026114	0.52769	-0.0346915	0.0676754	1.01663	0.965903	1.07002
AAP	GCST90277360	Phosphatidylinositol (16:0_20:4)	Weighted median	12	0.0309112	0.0347982	0.37438	-0.0372932	0.0991157	1.03139	0.963394	1.10419
AAP	GCST90277360	Phosphatidylinositol (16:0_20:4)	MR Egger	12	0.112459	0.0457096	0.0336591	0.0228686	0.20205	1.11903	1.02313	1.22391
AAP	GCST90277360	Phosphatidylinositol (16:0_20:4)	Weighted mode	12	0.0868876	0.0550859	0.143028	-0.0210808	0.194856	1.09077	0.97914	1.21514
AAP	GCST90277361	Phosphatidylinositol (18:0_18:1)	Inverse variance weighted	12	0.0102471	0.0251307	0.683455	-0.039009	0.0595032	1.0103	0.961742	1.06131
AAP	GCST90277361	Phosphatidylinositol (18:0_18:1)	Weighted median	12	0.0286221	0.0293454	0.329385	-0.0288948	0.0861391	1.02904	0.971519	1.08996
AAP	GCST90277361	Phosphatidylinositol (18:0_18:1)	MR Egger	12	0.0834248	0.043174	0.0821225	-0.0011963	0.168046	1.087	0.998804	1.18299
AAP	GCST90277361	Phosphatidylinositol (18:0_18:1)	Weighted mode	12	0.037076	0.0329371	0.284269	-0.0274807	0.101633	1.03777	0.972894	1.10698
AAP	GCST90277362	Phosphatidylinositol (18:0_18:2)	Inverse variance weighted	12	-0.0240368	0.0205837	0.242904	-0.0643808	0.0163072	0.97625	0.937648	1.01644
AAP	GCST90277362	Phosphatidylinositol (18:0_18:2)	Weighted median	12	-0.024114	0.0283876	0.395628	-0.0797537	0.0315257	0.976174	0.923344	1.03203
AAP	GCST90277362	Phosphatidylinositol (18:0_18:2)	MR Egger	12	0.00665583	0.0397928	0.870498	-0.0713381	0.0846498	1.00668	0.931147	1.08834
AAP	GCST90277362	Phosphatidylinositol (18:0_18:2)	Weighted mode	12	-0.0253072	0.0355149	0.490945	-0.0949165	0.0443021	0.97501	0.909449	1.0453
AAP	GCST90277363	Phosphatidylinositol (18:0_20:3)	Inverse variance weighted	12	0.0199644	0.0226487	0.378058	-0.024427	0.0643558	1.02016	0.975869	1.06647
AAP	GCST90277363	Phosphatidylinositol (18:0_20:3)	Weighted median	12	0.0311476	0.0287702	0.278971	-0.025242	0.0875371	1.03164	0.975074	1.09148
AAP	GCST90277363	Phosphatidylinositol (18:0_20:3)	MR Egger	12	0.0809148	0.0409401	0.0763257	0.000672217	0.161157	1.08428	1.00067	1.17487
AAP	GCST90277363	Phosphatidylinositol (18:0_20:3)	Weighted mode	12	0.0368429	0.0372885	0.344363	-0.0362425	0.109928	1.03753	0.964406	1.1162
AAP	GCST90277364	Phosphatidylinositol (18:0_20:4)	Inverse variance weighted	12	-0.00150274	0.0205778	0.941785	-0.0418353	0.0388298	0.998498	0.959028	1.03959
AAP	GCST90277364	Phosphatidylinositol (18:0_20:4)	Weighted median	12	0.0206309	0.0267569	0.440679	-0.0318127	0.0730744	1.02085	0.968688	1.07581
AAP	GCST90277364	Phosphatidylinositol (18:0_20:4)	MR Egger	12	0.033056	0.0397843	0.425435	-0.0449212	0.111033	1.03361	0.956073	1.11743
AAP	GCST90277364	Phosphatidylinositol (18:0_20:4)	Weighted mode	12	0.027246	0.0377521	0.485533	-0.0467481	0.10124	1.02762	0.954328	1.10654
AAP	GCST90277365	Phosphatidylinositol (18:1_18:1)	Inverse variance weighted	12	0.00218682	0.023451	0.925705	-0.0437772	0.0481508	1.00219	0.957167	1.04933
AAP	GCST90277365	Phosphatidylinositol (18:1_18:1)	Weighted median	12	0.0224195	0.0273881	0.413024	-0.0312613	0.0761002	1.02267	0.969222	1.07907
AAP	GCST90277365	Phosphatidylinositol (18:1_18:1)	MR Egger	12	0.0585118	0.0427379	0.200936	-0.0252545	0.142278	1.06026	0.975062	1.1529
AAP	GCST90277365	Phosphatidylinositol (18:1_18:1)	Weighted mode	12	0.0323235	0.0350201	0.37581	-0.0363159	0.100963	1.03285	0.964336	1.10624
AAP	GCST90277366	Phosphatidylinositol (18:1_18:2)	Inverse variance weighted	12	-0.0194156	0.0217059	0.371063	-0.0619591	0.023128	0.980772	0.939921	1.0234
AAP	GCST90277366	Phosphatidylinositol (18:1_18:2)	Weighted median	12	-0.0126058	0.0301039	0.675403	-0.0716094	0.0463978	0.987473	0.930894	1.04749
AAP	GCST90277366	Phosphatidylinositol (18:1_18:2)	MR Egger	12	-0.0642104	0.0418841	0.156269	-0.146303	0.0178825	0.937808	0.863896	1.01804
AAP	GCST90277366	Phosphatidylinositol (18:1_18:2)	Weighted mode	12	-0.0143224	0.0370832	0.706698	-0.0870054	0.0583607	0.98578	0.916672	1.0601
AAP	GCST90277367	Phosphatidylinositol (18:1_20:4)	Inverse variance weighted	12	0.0178579	0.023	0.437497	-0.0272222	0.062938	1.01802	0.973145	1.06496
AAP	GCST90277367	Phosphatidylinositol (18:1_20:4)	Weighted median	12	0.024451	0.031632	0.439533	-0.0375477	0.0864496	1.02475	0.963148	1.0903
AAP	GCST90277367	Phosphatidylinositol (18:1_20:4)	MR Egger	12	0.0879407	0.0446249	0.0770594	0.000475886	0.175405	1.09192	1.00048	1.19173
AAP	GCST90277367	Phosphatidylinositol (18:1_20:4)	Weighted mode	12	0.0367046	0.0417579	0.398204	-0.045141	0.11855	1.03739	0.955863	1.12586
AAP	GCST90277368	Sphingomyelin (d32:1)	Inverse variance weighted	12	-0.00584606	0.0205825	0.776387	-0.0461878	0.0344957	0.994171	0.954863	1.0351
AAP	GCST90277368	Sphingomyelin (d32:1)	Weighted median	12	-0.0130217	0.0267529	0.626443	-0.0654575	0.039414	0.987063	0.936639	1.0402
AAP	GCST90277368	Sphingomyelin (d32:1)	MR Egger	12	-0.0113493	0.0397924	0.7813	-0.0893425	0.0666438	0.988715	0.914532	1.06891
AAP	GCST90277368	Sphingomyelin (d32:1)	Weighted mode	12	-0.0154864	0.0359979	0.675355	-0.0860424	0.0550695	0.984633	0.917555	1.05661
AAP	GCST90277369	Sphingomyelin (d34:0)	Inverse variance weighted	12	-0.0313489	0.0225589	0.164637	-0.0755643	0.0128666	0.969137	0.92722	1.01295
AAP	GCST90277369	Sphingomyelin (d34:0)	Weighted median	12	-0.0216155	0.0314824	0.492342	-0.0833211	0.0400901	0.978616	0.920056	1.0409
AAP	GCST90277369	Sphingomyelin (d34:0)	MR Egger	12	-0.0414886	0.0455372	0.383683	-0.130742	0.0477643	0.95936	0.877444	1.04892
AAP	GCST90277369	Sphingomyelin (d34:0)	Weighted mode	12	-0.0166868	0.0357016	0.649339	-0.086662	0.0532884	0.983452	0.916987	1.05473
AAP	GCST90277370	Sphingomyelin (d34:1)	Inverse variance weighted	12	-0.0331049	0.0205996	0.108041	-0.0734801	0.00727037	0.967437	0.929155	1.0073
AAP	GCST90277370	Sphingomyelin (d34:1)	Weighted median	12	-0.0397467	0.0286498	0.165341	-0.0959002	0.0164069	0.961033	0.908555	1.01654
AAP	GCST90277370	Sphingomyelin (d34:1)	MR Egger	12	-0.0990924	0.0398204	0.0320733	-0.17714	-0.0210444	0.905659	0.837662	0.979175
AAP	GCST90277370	Sphingomyelin (d34:1)	Weighted mode	12	-0.0474296	0.0392961	0.252754	-0.12445	0.0295907	0.953678	0.882983	1.03003
AAP	GCST90277371	Sphingomyelin (d34:2)	Inverse variance weighted	12	-0.0080092	0.0205936	0.697337	-0.0483726	0.0323542	0.992023	0.952779	1.03288
AAP	GCST90277371	Sphingomyelin (d34:2)	Weighted median	12	0.00216439	0.0287121	0.93991	-0.0541113	0.0584401	1.00217	0.947327	1.06018
AAP	GCST90277371	Sphingomyelin (d34:2)	MR Egger	12	0.0308777	0.0398115	0.455937	-0.0471529	0.108908	1.03136	0.953942	1.11506
AAP	GCST90277371	Sphingomyelin (d34:2)	Weighted mode	12	0.00129451	0.0344579	0.970705	-0.066243	0.0688321	1.0013	0.935903	1.07126
AAP	GCST90277372	Sphingomyelin (d36:1)	Inverse variance weighted	12	0.000432412	0.0206228	0.983271	-0.0399882	0.0408531	1.00043	0.960801	1.0417
AAP	GCST90277372	Sphingomyelin (d36:1)	Weighted median	12	-0.00214789	0.0275805	0.937926	-0.0562056	0.0519098	0.997854	0.945345	1.05328
AAP	GCST90277372	Sphingomyelin (d36:1)	MR Egger	12	-0.0378206	0.0398708	0.365194	-0.115967	0.0403261	0.962886	0.890504	1.04115
AAP	GCST90277372	Sphingomyelin (d36:1)	Weighted mode	12	-0.00770739	0.0349712	0.829603	-0.076251	0.0608362	0.992322	0.926584	1.06272
AAP	GCST90277373	Sphingomyelin (d36:2)	Inverse variance weighted	12	0.00229197	0.0206225	0.911506	-0.0381282	0.0427122	1.00229	0.96259	1.04364
AAP	GCST90277373	Sphingomyelin (d36:2)	Weighted median	12	0.00831686	0.0270241	0.758267	-0.0446504	0.0612841	1.00835	0.956332	1.0632
AAP	GCST90277373	Sphingomyelin (d36:2)	MR Egger	12	0.00386902	0.0398683	0.924608	-0.0742728	0.0820109	1.00388	0.928418	1.08547
AAP	GCST90277373	Sphingomyelin (d36:2)	Weighted mode	12	0.0114623	0.0355489	0.753167	-0.0582136	0.0811382	1.01153	0.943448	1.08452
AAP	GCST90277374	Sphingomyelin (d38:1)	Inverse variance weighted	12	-0.0199982	0.0205853	0.33131	-0.0603454	0.0203491	0.9802	0.941439	1.02056
AAP	GCST90277374	Sphingomyelin (d38:1)	Weighted median	12	-0.0264348	0.02752	0.336771	-0.080374	0.0275045	0.973912	0.922771	1.02789
AAP	GCST90277374	Sphingomyelin (d38:1)	MR Egger	12	-0.0649037	0.0397974	0.133975	-0.142907	0.0130993	0.937158	0.866835	1.01319
AAP	GCST90277374	Sphingomyelin (d38:1)	Weighted mode	12	-0.0358254	0.0359824	0.340824	-0.106351	0.0347002	0.964809	0.899109	1.03531
AAP	GCST90277375	Sphingomyelin (d38:2)	Inverse variance weighted	12	-0.0107296	0.0206376	0.60313	-0.0511792	0.0297201	0.989328	0.950108	1.03017
AAP	GCST90277375	Sphingomyelin (d38:2)	Weighted median	12	-0.0122243	0.029372	0.677273	-0.0697934	0.0453449	0.98785	0.932586	1.04639
AAP	GCST90277375	Sphingomyelin (d38:2)	MR Egger	12	-0.0185825	0.0398883	0.651295	-0.0967636	0.0595986	0.981589	0.907771	1.06141
AAP	GCST90277375	Sphingomyelin (d38:2)	Weighted mode	12	-0.00751693	0.0398048	0.853654	-0.0855344	0.0705005	0.992511	0.918022	1.07305
AAP	GCST90277376	Sphingomyelin (d40:1)	Inverse variance weighted	12	-0.0151707	0.0212442	0.475157	-0.0568093	0.0264678	0.984944	0.944774	1.02682
AAP	GCST90277376	Sphingomyelin (d40:1)	Weighted median	12	-0.0261745	0.0282803	0.354686	-0.0816038	0.0292548	0.974165	0.921637	1.02969
AAP	GCST90277376	Sphingomyelin (d40:1)	MR Egger	12	-0.0695235	0.0398016	0.111264	-0.147535	0.00848759	0.932838	0.862833	1.00852
AAP	GCST90277376	Sphingomyelin (d40:1)	Weighted mode	12	-0.0250948	0.0356812	0.496481	-0.0950301	0.0448404	0.975217	0.909346	1.04586
AAP	GCST90277377	Sphingomyelin (d40:2)	Inverse variance weighted	12	-0.0021819	0.0205986	0.915642	-0.0425552	0.0381914	0.99782	0.958338	1.03893
AAP	GCST90277377	Sphingomyelin (d40:2)	Weighted median	12	-0.00307313	0.0285136	0.914172	-0.0589598	0.0528136	0.996932	0.942745	1.05423
AAP	GCST90277377	Sphingomyelin (d40:2)	MR Egger	12	-0.0334615	0.0398203	0.420371	-0.111509	0.0445863	0.967092	0.894483	1.0456
AAP	GCST90277377	Sphingomyelin (d40:2)	Weighted mode	12	0.000870233	0.0393852	0.982768	-0.0763248	0.0780653	1.00087	0.926515	1.08119
AAP	GCST90277378	Sphingomyelin (d42:2)	Inverse variance weighted	12	-0.0243641	0.0218204	0.264176	-0.0671321	0.0184039	0.97593	0.935072	1.01857
AAP	GCST90277378	Sphingomyelin (d42:2)	Weighted median	12	-0.038704	0.0296799	0.192218	-0.0968766	0.0194687	0.962035	0.907668	1.01966
AAP	GCST90277378	Sphingomyelin (d42:2)	MR Egger	12	-0.0785484	0.039823	0.0768327	-0.156601	-0.000495267	0.924457	0.855045	0.999505
AAP	GCST90277378	Sphingomyelin (d42:2)	Weighted mode	12	-0.0444851	0.0343846	0.222257	-0.111879	0.0229087	0.95649	0.894153	1.02317
AAP	GCST90277379	Triacylglycerol (46:1)	Inverse variance weighted	12	0.033489	0.0319908	0.295176	-0.0292129	0.0961909	1.03406	0.97121	1.10097
AAP	GCST90277379	Triacylglycerol (46:1)	Weighted median	12	0.0623093	0.0340497	0.0672576	-0.00442821	0.129047	1.06429	0.995582	1.13774
AAP	GCST90277379	Triacylglycerol (46:1)	MR Egger	12	0.0937849	0.0609145	0.154676	-0.0256074	0.213177	1.09832	0.974718	1.2376
AAP	GCST90277379	Triacylglycerol (46:1)	Weighted mode	12	0.0748407	0.0439744	0.116828	-0.011349	0.161031	1.07771	0.988715	1.17472
AAP	GCST90277380	Triacylglycerol (46:2)	Inverse variance weighted	12	0.00231574	0.0325707	0.943319	-0.0615229	0.0661544	1.00232	0.940331	1.06839
AAP	GCST90277380	Triacylglycerol (46:2)	Weighted median	12	0.0434641	0.0357562	0.22415	-0.0266182	0.113546	1.04442	0.973733	1.12024
AAP	GCST90277380	Triacylglycerol (46:2)	MR Egger	12	0.0823702	0.0591612	0.194015	-0.0335858	0.198326	1.08586	0.966972	1.21936
AAP	GCST90277380	Triacylglycerol (46:2)	Weighted mode	12	0.057614	0.0490319	0.264791	-0.0384885	0.153717	1.05931	0.962243	1.16616
AAP	GCST90277381	Triacylglycerol (48:0)	Inverse variance weighted	12	0.0343574	0.0366227	0.348171	-0.0374232	0.106138	1.03495	0.963268	1.11198
AAP	GCST90277381	Triacylglycerol (48:0)	Weighted median	12	0.0423913	0.0357656	0.235917	-0.0277092	0.112492	1.0433	0.972671	1.11906
AAP	GCST90277381	Triacylglycerol (48:0)	MR Egger	12	0.124749	0.0663504	0.0895008	-0.0052977	0.254796	1.13286	0.994716	1.2902
AAP	GCST90277381	Triacylglycerol (48:0)	Weighted mode	12	0.0426241	0.0430678	0.343593	-0.0417888	0.127037	1.04355	0.959072	1.13546
AAP	GCST90277382	Triacylglycerol (48:1)	Inverse variance weighted	12	0.0246417	0.0286419	0.389604	-0.0314965	0.0807799	1.02495	0.968994	1.08413
AAP	GCST90277382	Triacylglycerol (48:1)	Weighted median	12	0.0364244	0.0300006	0.224701	-0.0223768	0.0952256	1.0371	0.977872	1.09991
AAP	GCST90277382	Triacylglycerol (48:1)	MR Egger	12	0.0768704	0.0548018	0.190982	-0.0305411	0.184282	1.0799	0.969921	1.20235
AAP	GCST90277382	Triacylglycerol (48:1)	Weighted mode	12	0.0398131	0.039793	0.338566	-0.0381811	0.117807	1.04062	0.962539	1.12503
AAP	GCST90277383	Triacylglycerol (48:2)	Inverse variance weighted	12	0.0170441	0.0269513	0.527122	-0.0357804	0.0698686	1.01719	0.964852	1.07237
AAP	GCST90277383	Triacylglycerol (48:2)	Weighted median	12	0.0335024	0.0308446	0.277405	-0.0269531	0.0939579	1.03407	0.973407	1.09851
AAP	GCST90277383	Triacylglycerol (48:2)	MR Egger	12	0.0629036	0.0519559	0.253843	-0.0389299	0.164737	1.06492	0.961818	1.17908
AAP	GCST90277383	Triacylglycerol (48:2)	Weighted mode	12	0.0301104	0.0412264	0.480433	-0.0506934	0.110914	1.03057	0.95057	1.1173
AAP	GCST90277384	Triacylglycerol (48:3)	Inverse variance weighted	12	0.0059258	0.0250967	0.813341	-0.0432637	0.0551153	1.00594	0.957659	1.05666
AAP	GCST90277384	Triacylglycerol (48:3)	Weighted median	12	0.00207042	0.0306604	0.946162	-0.0580239	0.0621647	1.00207	0.943627	1.06414
AAP	GCST90277384	Triacylglycerol (48:3)	MR Egger	12	0.0255262	0.050425	0.623675	-0.0733069	0.124359	1.02585	0.929316	1.13242
AAP	GCST90277384	Triacylglycerol (48:3)	Weighted mode	12	0.00252027	0.0386602	0.949192	-0.0732538	0.0782943	1.00252	0.929365	1.08144
AAP	GCST90277385	Triacylglycerol (49:1)	Inverse variance weighted	12	0.0305904	0.0313939	0.329855	-0.0309416	0.0921225	1.03106	0.969532	1.0965
AAP	GCST90277385	Triacylglycerol (49:1)	Weighted median	12	0.0298024	0.0341388	0.382677	-0.0371098	0.0967145	1.03025	0.96357	1.10155
AAP	GCST90277385	Triacylglycerol (49:1)	MR Egger	12	0.0787908	0.0612725	0.227452	-0.0413032	0.198885	1.08198	0.959538	1.22004
AAP	GCST90277385	Triacylglycerol (49:1)	Weighted mode	12	0.0366747	0.0406931	0.386763	-0.0430839	0.116433	1.03736	0.957831	1.12348
AAP	GCST90277386	Triacylglycerol (49:2)	Inverse variance weighted	12	0.00996045	0.0310667	0.748502	-0.0509302	0.0708511	1.01001	0.950345	1.07342
AAP	GCST90277386	Triacylglycerol (49:2)	Weighted median	12	-0.00253014	0.0312894	0.935551	-0.0638574	0.0587971	0.997473	0.938139	1.06056
AAP	GCST90277386	Triacylglycerol (49:2)	MR Egger	12	0.0339751	0.062433	0.598238	-0.0883937	0.156344	1.03456	0.9154	1.16923
AAP	GCST90277386	Triacylglycerol (49:2)	Weighted mode	12	0.00166469	0.042545	0.96949	-0.0817235	0.0850529	1.00167	0.921527	1.08877
AAP	GCST90277387	Triacylglycerol (50:1)	Inverse variance weighted	12	0.0181101	0.0279539	0.517078	-0.0366796	0.0728998	1.01828	0.963985	1.07562
AAP	GCST90277387	Triacylglycerol (50:1)	Weighted median	12	0.00613064	0.0288648	0.831802	-0.0504444	0.0627057	1.00615	0.950807	1.06471
AAP	GCST90277387	Triacylglycerol (50:1)	MR Egger	12	0.0484506	0.0555676	0.403699	-0.0604619	0.157363	1.04964	0.94133	1.17042
AAP	GCST90277387	Triacylglycerol (50:1)	Weighted mode	12	0.00430767	0.036153	0.907304	-0.0665522	0.0751676	1.00432	0.935614	1.07806
AAP	GCST90277388	Triacylglycerol (50:2)	Inverse variance weighted	12	0.0168309	0.0243224	0.488942	-0.0308409	0.0645027	1.01697	0.96963	1.06663
AAP	GCST90277388	Triacylglycerol (50:2)	Weighted median	12	0.00843146	0.0298628	0.777683	-0.0500997	0.0669626	1.00847	0.951135	1.06926
AAP	GCST90277388	Triacylglycerol (50:2)	MR Egger	12	0.0477896	0.0479765	0.342691	-0.0462443	0.141823	1.04895	0.954809	1.15237
AAP	GCST90277388	Triacylglycerol (50:2)	Weighted mode	12	0.00583559	0.0346339	0.869253	-0.0620468	0.073718	1.00585	0.939839	1.0765
AAP	GCST90277389	Triacylglycerol (50:3)	Inverse variance weighted	12	0.00664764	0.021116	0.752902	-0.0347398	0.048035	1.00667	0.965857	1.04921
AAP	GCST90277389	Triacylglycerol (50:3)	Weighted median	12	-0.0136286	0.0290721	0.639222	-0.0706099	0.0433527	0.986464	0.931825	1.04431
AAP	GCST90277389	Triacylglycerol (50:3)	MR Egger	12	0.0178759	0.0426275	0.683825	-0.0656739	0.101426	1.01804	0.936436	1.10675
AAP	GCST90277389	Triacylglycerol (50:3)	Weighted mode	12	-0.0206168	0.0332907	0.548333	-0.0858665	0.0446329	0.979594	0.917717	1.04564
AAP	GCST90277390	Triacylglycerol (50:4)	Inverse variance weighted	12	-0.00336428	0.0206342	0.870484	-0.0438073	0.0370788	0.996641	0.957138	1.03777
AAP	GCST90277390	Triacylglycerol (50:4)	Weighted median	12	-0.0192416	0.0292462	0.510591	-0.0765641	0.0380809	0.980942	0.926294	1.03882
AAP	GCST90277390	Triacylglycerol (50:4)	MR Egger	12	0.00884198	0.0398924	0.82905	-0.0693471	0.087031	1.00888	0.933003	1.09093
AAP	GCST90277390	Triacylglycerol (50:4)	Weighted mode	12	-0.0246755	0.0370594	0.519234	-0.0973118	0.0479609	0.975626	0.907273	1.04913
AAP	GCST90277391	Triacylglycerol (50:5)	Inverse variance weighted	12	0.0083315	0.0256088	0.744925	-0.0418617	0.0585247	1.00837	0.959002	1.06027
AAP	GCST90277391	Triacylglycerol (50:5)	Weighted median	12	0.0117752	0.0330465	0.7216	-0.052996	0.0765464	1.01184	0.948384	1.07955
AAP	GCST90277391	Triacylglycerol (50:5)	MR Egger	12	0.0796051	0.0453325	0.109606	-0.00924652	0.168457	1.08286	0.990796	1.18348
AAP	GCST90277391	Triacylglycerol (50:5)	Weighted mode	12	0.0433345	0.0481953	0.387835	-0.0511283	0.137797	1.04429	0.950157	1.14774
AAP	GCST90277392	Triacylglycerol (51:1)	Inverse variance weighted	12	0.0350836	0.0325067	0.280466	-0.0286295	0.0987967	1.03571	0.971776	1.10384
AAP	GCST90277392	Triacylglycerol (51:1)	Weighted median	12	0.0264299	0.0337145	0.43308	-0.0396505	0.0925103	1.02678	0.961125	1.09692
AAP	GCST90277392	Triacylglycerol (51:1)	MR Egger	12	0.0924619	0.062289	0.168525	-0.0296246	0.214548	1.09687	0.97081	1.2393
AAP	GCST90277392	Triacylglycerol (51:1)	Weighted mode	12	0.0294016	0.0410439	0.488709	-0.0510445	0.109848	1.02984	0.950236	1.11611
AAP	GCST90277393	Triacylglycerol (51:2)	Inverse variance weighted	12	0.0216842	0.0262332	0.408468	-0.0297329	0.0731013	1.02192	0.970705	1.07584
AAP	GCST90277393	Triacylglycerol (51:2)	Weighted median	12	0.0104402	0.0300683	0.728429	-0.0484936	0.069374	1.01049	0.952663	1.07184
AAP	GCST90277393	Triacylglycerol (51:2)	MR Egger	12	0.0499186	0.0521604	0.361121	-0.0523158	0.152153	1.05119	0.949029	1.16434
AAP	GCST90277393	Triacylglycerol (51:2)	Weighted mode	12	0.00414845	0.0381319	0.915327	-0.0705902	0.078887	1.00416	0.931844	1.08208
AAP	GCST90277394	Triacylglycerol (51:3)	Inverse variance weighted	12	0.0160597	0.0217649	0.460591	-0.0265994	0.0587188	1.01619	0.973751	1.06048
AAP	GCST90277394	Triacylglycerol (51:3)	Weighted median	12	-0.0130671	0.0288469	0.650564	-0.0696071	0.043473	0.987018	0.93276	1.04443
AAP	GCST90277394	Triacylglycerol (51:3)	MR Egger	12	0.0154932	0.0441376	0.732855	-0.0710165	0.102003	1.01561	0.931447	1.10739
AAP	GCST90277394	Triacylglycerol (51:3)	Weighted mode	12	-0.01245	0.0331635	0.714493	-0.0774505	0.0525506	0.987627	0.925473	1.05396
AAP	GCST90277395	Triacylglycerol (51:4)	Inverse variance weighted	12	0.0276781	0.0308653	0.369859	-0.0328179	0.0881741	1.02806	0.967715	1.09218
AAP	GCST90277395	Triacylglycerol (51:4)	Weighted median	12	0.012917	0.038009	0.733977	-0.0615806	0.0874146	1.013	0.940277	1.09135
AAP	GCST90277395	Triacylglycerol (51:4)	MR Egger	12	0.0245901	0.0626239	0.702808	-0.0981527	0.147333	1.02489	0.90651	1.15874
AAP	GCST90277395	Triacylglycerol (51:4)	Weighted mode	12	0.00552887	0.0468931	0.908269	-0.0863815	0.0974393	1.00554	0.917244	1.10234
AAP	GCST90277396	Triacylglycerol (52:2)	Inverse variance weighted	12	0.0147966	0.0236238	0.531091	-0.0315061	0.0610994	1.01491	0.968985	1.063
AAP	GCST90277396	Triacylglycerol (52:2)	Weighted median	12	0.00512748	0.0285056	0.85725	-0.0507434	0.0609984	1.00514	0.950523	1.0629
AAP	GCST90277396	Triacylglycerol (52:2)	MR Egger	12	0.0402401	0.0469728	0.411687	-0.0518267	0.132307	1.04106	0.949493	1.14146
AAP	GCST90277396	Triacylglycerol (52:2)	Weighted mode	12	0.00925024	0.0318341	0.77678	-0.0531446	0.0716451	1.00929	0.948243	1.07427
AAP	GCST90277397	Triacylglycerol (52:3)	Inverse variance weighted	12	-0.00392841	0.0206132	0.848856	-0.0443302	0.0364734	0.996079	0.956638	1.03715
AAP	GCST90277397	Triacylglycerol (52:3)	Weighted median	12	-0.0157313	0.0275503	0.567998	-0.06973	0.0382674	0.984392	0.932646	1.03901
AAP	GCST90277397	Triacylglycerol (52:3)	MR Egger	12	-0.021632	0.0412048	0.611033	-0.102393	0.0591295	0.9786	0.902674	1.06091
AAP	GCST90277397	Triacylglycerol (52:3)	Weighted mode	12	-0.0224164	0.0354336	0.539903	-0.0918662	0.0470335	0.977833	0.912227	1.04816
AAP	GCST90277398	Triacylglycerol (52:4)	Inverse variance weighted	12	-0.018196	0.0206119	0.377349	-0.0585953	0.0222033	0.981969	0.943088	1.02245
AAP	GCST90277398	Triacylglycerol (52:4)	Weighted median	12	-0.0297282	0.0280714	0.289591	-0.0847481	0.0252918	0.970709	0.918744	1.02561
AAP	GCST90277398	Triacylglycerol (52:4)	MR Egger	12	-0.0662377	0.0398538	0.127491	-0.144351	0.0118758	0.935908	0.865584	1.01195
AAP	GCST90277398	Triacylglycerol (52:4)	Weighted mode	12	-0.0468242	0.0411288	0.279109	-0.127437	0.0337882	0.954255	0.880349	1.03437
AAP	GCST90277399	Triacylglycerol (52:5)	Inverse variance weighted	12	-0.0214418	0.0206184	0.298372	-0.0618539	0.0189704	0.978786	0.94002	1.01915
AAP	GCST90277399	Triacylglycerol (52:5)	Weighted median	12	-0.041993	0.0270308	0.120298	-0.0949735	0.0109874	0.958876	0.909397	1.01105
AAP	GCST90277399	Triacylglycerol (52:5)	MR Egger	12	-0.0484518	0.039862	0.252096	-0.126581	0.0296776	0.952703	0.881103	1.03012
AAP	GCST90277399	Triacylglycerol (52:5)	Weighted mode	12	-0.0485099	0.036019	0.205141	-0.119107	0.0220874	0.952648	0.887713	1.02233
AAP	GCST90277400	Triacylglycerol (52:6)	Inverse variance weighted	12	-0.0111489	0.0215796	0.605407	-0.0534448	0.031147	0.988913	0.947958	1.03164
AAP	GCST90277400	Triacylglycerol (52:6)	Weighted median	12	-0.0141358	0.0293056	0.629552	-0.0715747	0.0433031	0.985964	0.930927	1.04425
AAP	GCST90277400	Triacylglycerol (52:6)	MR Egger	12	0.00456019	0.0416936	0.91507	-0.0771593	0.0862796	1.00457	0.925742	1.09011
AAP	GCST90277400	Triacylglycerol (52:6)	Weighted mode	12	-0.0158024	0.0398467	0.699262	-0.0939018	0.0622971	0.984322	0.910372	1.06428
AAP	GCST90277401	Triacylglycerol (53:2)	Inverse variance weighted	12	0.0152342	0.0214352	0.477264	-0.0267788	0.0572473	1.01535	0.973577	1.05892
AAP	GCST90277401	Triacylglycerol (53:2)	Weighted median	12	-0.00691035	0.0269955	0.797965	-0.0598215	0.0460008	0.993113	0.941933	1.04708
AAP	GCST90277401	Triacylglycerol (53:2)	MR Egger	12	0.0397128	0.0425921	0.373095	-0.0437677	0.123193	1.04051	0.957176	1.1311
AAP	GCST90277401	Triacylglycerol (53:2)	Weighted mode	12	-0.00300492	0.0368016	0.93639	-0.075136	0.0691262	0.997	0.927617	1.07157
AAP	GCST90277402	Triacylglycerol (53:3)	Inverse variance weighted	12	0.00757629	0.0206809	0.71411	-0.0329583	0.0481109	1.00761	0.967579	1.04929
AAP	GCST90277402	Triacylglycerol (53:3)	Weighted median	12	-0.0117445	0.027348	0.667599	-0.0653465	0.0418576	0.988324	0.936743	1.04275
AAP	GCST90277402	Triacylglycerol (53:3)	MR Egger	12	0.00826592	0.0399939	0.840408	-0.0701222	0.086654	1.0083	0.93228	1.09052
AAP	GCST90277402	Triacylglycerol (53:3)	Weighted mode	12	-0.0163072	0.0350602	0.650919	-0.0850252	0.0524109	0.983825	0.918489	1.05381
AAP	GCST90277403	Triacylglycerol (53:4)	Inverse variance weighted	12	-0.000143832	0.0216387	0.994697	-0.0425558	0.0422681	0.999856	0.958337	1.04317
AAP	GCST90277403	Triacylglycerol (53:4)	Weighted median	12	-0.0276244	0.0297217	0.352663	-0.0858789	0.0306301	0.972754	0.917705	1.0311
AAP	GCST90277403	Triacylglycerol (53:4)	MR Egger	12	-0.0207306	0.0417431	0.63019	-0.102547	0.0610859	0.979483	0.902536	1.06299
AAP	GCST90277403	Triacylglycerol (53:4)	Weighted mode	12	-0.0286591	0.0382004	0.468859	-0.103532	0.0462136	0.971748	0.901647	1.0473
AAP	GCST90277404	Triacylglycerol (54:3)	Inverse variance weighted	12	0.00359683	0.0223222	0.871989	-0.0401548	0.0473484	1.0036	0.960641	1.04849
AAP	GCST90277404	Triacylglycerol (54:3)	Weighted median	12	-0.0207134	0.0274053	0.44976	-0.0744278	0.0330011	0.9795	0.928274	1.03355
AAP	GCST90277404	Triacylglycerol (54:3)	MR Egger	12	0.00600782	0.0452621	0.897037	-0.0827058	0.0947214	1.00603	0.920622	1.09935
AAP	GCST90277404	Triacylglycerol (54:3)	Weighted mode	12	-0.0200266	0.0333662	0.56053	-0.0854244	0.0453712	0.980173	0.918123	1.04642
AAP	GCST90277405	Triacylglycerol (54:4)	Inverse variance weighted	12	-0.0133353	0.0206274	0.517965	-0.0537649	0.0270944	0.986753	0.947655	1.02746
AAP	GCST90277405	Triacylglycerol (54:4)	Weighted median	12	-0.029892	0.0286885	0.297434	-0.0861214	0.0263374	0.97055	0.917483	1.02669
AAP	GCST90277405	Triacylglycerol (54:4)	MR Egger	12	-0.0509494	0.0398943	0.230419	-0.129142	0.0272434	0.950327	0.878849	1.02762
AAP	GCST90277405	Triacylglycerol (54:4)	Weighted mode	12	-0.0476347	0.0386874	0.243898	-0.123462	0.0281927	0.953482	0.883855	1.02859
AAP	GCST90277406	Triacylglycerol (54:5)	Inverse variance weighted	12	-0.0225451	0.0206384	0.274663	-0.0629963	0.0179061	0.977707	0.938947	1.01807
AAP	GCST90277406	Triacylglycerol (54:5)	Weighted median	12	-0.0355001	0.0285335	0.213442	-0.0914257	0.0204255	0.965123	0.912629	1.02064
AAP	GCST90277406	Triacylglycerol (54:5)	MR Egger	12	-0.0698457	0.0398985	0.110576	-0.148047	0.00835534	0.932538	0.862391	1.00839
AAP	GCST90277406	Triacylglycerol (54:5)	Weighted mode	12	-0.0555304	0.0386144	0.178249	-0.131215	0.0201539	0.945983	0.87703	1.02036
AAP	GCST90277407	Triacylglycerol (54:6)	Inverse variance weighted	12	-0.020265	0.020765	0.329104	-0.0609645	0.0204345	0.979939	0.940857	1.02064
AAP	GCST90277407	Triacylglycerol (54:6)	Weighted median	12	-0.0391777	0.0287678	0.173242	-0.0955626	0.0172072	0.96158	0.908861	1.01736
AAP	GCST90277407	Triacylglycerol (54:6)	MR Egger	12	-0.0726332	0.0401419	0.100499	-0.151311	0.00604502	0.929942	0.85958	1.00606
AAP	GCST90277407	Triacylglycerol (54:6)	Weighted mode	12	-0.04978	0.0336222	0.166785	-0.115679	0.0161195	0.951439	0.890761	1.01625
AAP	GCST90277408	Triacylglycerol (54:7)	Inverse variance weighted	12	-0.00601223	0.0211104	0.775798	-0.0473886	0.0353642	0.994006	0.953717	1.036
AAP	GCST90277408	Triacylglycerol (54:7)	Weighted median	12	-0.0270332	0.0284743	0.342422	-0.0828429	0.0287764	0.973329	0.920496	1.02919
AAP	GCST90277408	Triacylglycerol (54:7)	MR Egger	12	-0.0396572	0.0407544	0.353464	-0.119536	0.0402214	0.961119	0.887332	1.04104
AAP	GCST90277408	Triacylglycerol (54:7)	Weighted mode	12	-0.0264976	0.0375653	0.495244	-0.100126	0.0471305	0.97385	0.904724	1.04826
AAP	GCST90277409	Triacylglycerol (56:3)	Inverse variance weighted	12	0.0276144	0.0234189	0.238339	-0.0182867	0.0735156	1.028	0.98188	1.07629
AAP	GCST90277409	Triacylglycerol (56:3)	Weighted median	12	0.0040679	0.0306076	0.894269	-0.055923	0.0640588	1.00408	0.945612	1.06616
AAP	GCST90277409	Triacylglycerol (56:3)	MR Egger	12	0.0380393	0.0471136	0.438221	-0.0543032	0.130382	1.03877	0.947145	1.13926
AAP	GCST90277409	Triacylglycerol (56:3)	Weighted mode	12	-0.00389096	0.0361453	0.916214	-0.0747357	0.0669538	0.996117	0.927989	1.06925
AAP	GCST90277410	Triacylglycerol (56:4)	Inverse variance weighted	12	-0.00218107	0.0227916	0.923762	-0.0468526	0.0424905	0.997821	0.954228	1.04341
AAP	GCST90277410	Triacylglycerol (56:4)	Weighted median	12	-0.0233286	0.0302932	0.441245	-0.0827033	0.0360461	0.976941	0.920624	1.0367
AAP	GCST90277410	Triacylglycerol (56:4)	MR Egger	12	-0.021003	0.0440423	0.643696	-0.107326	0.06532	0.979216	0.898233	1.0675
AAP	GCST90277410	Triacylglycerol (56:4)	Weighted mode	12	-0.0288471	0.0374282	0.457101	-0.102206	0.0445121	0.971565	0.902843	1.04552
AAP	GCST90277411	Triacylglycerol (56:5)	Inverse variance weighted	12	0.03443	0.0234707	0.142394	-0.0115726	0.0804325	1.03503	0.988494	1.08376
AAP	GCST90277411	Triacylglycerol (56:5)	Weighted median	12	0.0200558	0.0344783	0.560773	-0.0475217	0.0876333	1.02026	0.95359	1.09159
AAP	GCST90277411	Triacylglycerol (56:5)	MR Egger	12	0.023051	0.0453541	0.622305	-0.0658431	0.111945	1.02332	0.936278	1.11845
AAP	GCST90277411	Triacylglycerol (56:5)	Weighted mode	12	0.00915313	0.0451305	0.842983	-0.0793026	0.0976089	1.0092	0.92376	1.10253
AAP	GCST90277412	Triacylglycerol (56:6)	Inverse variance weighted	12	0.00585657	0.0206375	0.776577	-0.0345929	0.046306	1.00587	0.965999	1.04739
AAP	GCST90277412	Triacylglycerol (56:6)	Weighted median	12	-0.00128358	0.0275192	0.962798	-0.0552212	0.052654	0.998717	0.946276	1.05406
AAP	GCST90277412	Triacylglycerol (56:6)	MR Egger	12	0.0033794	0.0399049	0.934182	-0.0748341	0.0815929	1.00339	0.927897	1.08501
AAP	GCST90277412	Triacylglycerol (56:6)	Weighted mode	12	0.00126119	0.0354854	0.972285	-0.0682901	0.0708125	1.00126	0.933989	1.07338
AAP	GCST90277413	Triacylglycerol (56:7)	Inverse variance weighted	12	0.00932312	0.0206924	0.652308	-0.0312339	0.0498802	1.00937	0.969249	1.05115
AAP	GCST90277413	Triacylglycerol (56:7)	Weighted median	12	-0.0172424	0.0281883	0.540746	-0.0724915	0.0380068	0.982905	0.930074	1.03874
AAP	GCST90277413	Triacylglycerol (56:7)	MR Egger	12	-0.0235808	0.0400051	0.568641	-0.101991	0.0548292	0.976695	0.903038	1.05636
AAP	GCST90277413	Triacylglycerol (56:7)	Weighted mode	12	-0.0237621	0.0341122	0.500518	-0.0906219	0.0430978	0.976518	0.913363	1.04404
AAP	GCST90277414	Triacylglycerol (56:8)	Inverse variance weighted	12	-0.00777696	0.021204	0.713791	-0.0493367	0.0337828	0.992253	0.951861	1.03436
AAP	GCST90277414	Triacylglycerol (56:8)	Weighted median	12	-0.0213401	0.0301349	0.478851	-0.0804045	0.0377243	0.978886	0.922743	1.03844
AAP	GCST90277414	Triacylglycerol (56:8)	MR Egger	12	-0.0604795	0.0409768	0.170739	-0.140794	0.019835	0.941313	0.868668	1.02003
AAP	GCST90277414	Triacylglycerol (56:8)	Weighted mode	12	-0.0345285	0.0374555	0.376382	-0.107941	0.0388844	0.966061	0.89768	1.03965
AAP	GCST90277415	Triacylglycerol (58:7)	Inverse variance weighted	12	0.0151604	0.0269382	0.573582	-0.0376385	0.0679592	1.01528	0.963061	1.07032
AAP	GCST90277415	Triacylglycerol (58:7)	Weighted median	12	-0.0235142	0.0318451	0.460275	-0.0859306	0.0389021	0.97676	0.917658	1.03967
AAP	GCST90277415	Triacylglycerol (58:7)	MR Egger	12	0.0534127	0.0524659	0.332654	-0.0494205	0.156246	1.05486	0.951781	1.16911
AAP	GCST90277415	Triacylglycerol (58:7)	Weighted mode	12	-0.0362163	0.0440355	0.428298	-0.122526	0.0500932	0.964432	0.884683	1.05137
AAP	GCST90277416	Triacylglycerol (58:8)	Inverse variance weighted	12	-0.0079445	0.0227059	0.726424	-0.0524481	0.0365591	0.992087	0.948904	1.03724
AAP	GCST90277416	Triacylglycerol (58:8)	Weighted median	12	-0.00722373	0.0301873	0.810876	-0.0663909	0.0519434	0.992802	0.935765	1.05332
AAP	GCST90277416	Triacylglycerol (58:8)	MR Egger	12	-0.0566396	0.0424382	0.211586	-0.139818	0.0265393	0.944935	0.869516	1.02689
AAP	GCST90277416	Triacylglycerol (58:8)	Weighted mode	12	-0.0195023	0.0442689	0.668077	-0.106269	0.0672648	0.980687	0.899182	1.06958
