# Supplementary material for: Causal relationship between plasma lipidome and four types of pancreatitis: a bidirectional Mendelian randomization study
Source: Front Endocrinol (Lausanne). 2024 Sep 30;15:1415474. doi: 10.3389/fendo.2024.1415474 (PMC11471641; doi:10.3389/fendo.2024.1415474)
Supplement: Supplementary file 6 [file Table5.xlsx]

## Sheet: All results of lipids and ACP
id.exposure	exposure	outcome	method	nsnp	b	se	pval	lo_ci	up_ci	or	or_lci95	or_uci95	estimate
GCST90277238	Sterol ester (27:1/14:0)	ACP	Inverse variance weighted	20	-0.0681887	0.124374	0.583517	-0.311962	0.175585	0.934084	0.732009	1.19194	0.93 (0.73-1.19)
GCST90277238	Sterol ester (27:1/14:0)	ACP	Weighted median	20	-0.0910696	0.131421	0.488336	-0.348656	0.166516	0.912954	0.705636	1.18118	0.91 (0.71-1.18)
GCST90277238	Sterol ester (27:1/14:0)	ACP	MR Egger	20	-0.0453846	0.29537	0.879593	-0.62431	0.533541	0.95563	0.535631	1.70496	0.96 (0.54-1.70)
GCST90277238	Sterol ester (27:1/14:0)	ACP	Weighted mode	20	-0.0244955	0.213649	0.909923	-0.443247	0.394256	0.975802	0.641948	1.48328	0.98 (0.64-1.48)
GCST90277239	Sterol ester (27:1/15:0)	ACP	Inverse variance weighted	23	-0.0301039	0.0997973	0.762918	-0.225707	0.165499	0.970345	0.797952	1.17998	0.97 (0.80-1.18)
GCST90277239	Sterol ester (27:1/15:0)	ACP	Weighted median	23	-0.0435882	0.121258	0.719247	-0.281254	0.194078	0.957348	0.754836	1.21419	0.96 (0.75-1.21)
GCST90277239	Sterol ester (27:1/15:0)	ACP	MR Egger	23	-0.334744	0.19758	0.105003	-0.722001	0.0525118	0.715521	0.485779	1.05391	0.72 (0.49-1.05)
GCST90277239	Sterol ester (27:1/15:0)	ACP	Weighted mode	23	-0.101893	0.202781	0.620326	-0.499344	0.295559	0.903126	0.606929	1.34388	0.90 (0.61-1.34)
GCST90277240	Sterol ester (27:1/16:0)	ACP	Inverse variance weighted	41	-0.109459	0.0529433	0.03869	-0.213228	-0.00568978	0.896319	0.807972	0.994326	0.90 (0.81-0.99)
GCST90277240	Sterol ester (27:1/16:0)	ACP	Weighted median	41	-0.150987	0.0794232	0.0572965	-0.306656	0.0046826	0.859859	0.735904	1.00469	0.86 (0.74-1.00)
GCST90277240	Sterol ester (27:1/16:0)	ACP	MR Egger	41	-0.399124	0.103638	0.000426226	-0.602255	-0.195993	0.670907	0.547575	0.822018	0.67 (0.55-0.82)
GCST90277240	Sterol ester (27:1/16:0)	ACP	Weighted mode	41	-0.257766	0.115623	0.0314708	-0.484387	-0.0311449	0.772776	0.616075	0.969335	0.77 (0.62-0.97)
GCST90277241	Sterol ester (27:1/16:1)	ACP	Inverse variance weighted	26	-0.0953215	0.0777263	0.220058	-0.247665	0.0570219	0.909081	0.780621	1.05868	0.91 (0.78-1.06)
GCST90277241	Sterol ester (27:1/16:1)	ACP	Weighted median	26	-0.0355167	0.109388	0.74542	-0.249918	0.178885	0.965107	0.778865	1.19588	0.97 (0.78-1.20)
GCST90277241	Sterol ester (27:1/16:1)	ACP	MR Egger	26	-0.00374022	0.18972	0.984434	-0.375591	0.368111	0.996267	0.686883	1.445	1.00 (0.69-1.45)
GCST90277241	Sterol ester (27:1/16:1)	ACP	Weighted mode	26	0.00995525	0.198955	0.96049	-0.379996	0.399906	1.01	0.683864	1.49169	1.01 (0.68-1.49)
GCST90277242	Sterol ester (27:1/17:0)	ACP	Inverse variance weighted	29	0.0407049	0.0727007	0.57555	-0.101789	0.183198	1.04154	0.903221	1.20105	1.04 (0.90-1.20)
GCST90277242	Sterol ester (27:1/17:0)	ACP	Weighted median	29	0.105326	0.100859	0.296353	-0.0923583	0.30301	1.11107	0.911778	1.35393	1.11 (0.91-1.35)
GCST90277242	Sterol ester (27:1/17:0)	ACP	MR Egger	29	0.0902106	0.187157	0.633687	-0.276618	0.457039	1.0944	0.758344	1.57939	1.09 (0.76-1.58)
GCST90277242	Sterol ester (27:1/17:0)	ACP	Weighted mode	29	0.137546	0.180137	0.451514	-0.215523	0.490616	1.14745	0.806119	1.63332	1.15 (0.81-1.63)
GCST90277243	Sterol ester (27:1/17:1)	ACP	Inverse variance weighted	19	0.0518858	0.0931383	0.57747	-0.130665	0.234437	1.05326	0.877512	1.2642	1.05 (0.88-1.26)
GCST90277243	Sterol ester (27:1/17:1)	ACP	Weighted median	19	0.0863402	0.121844	0.478567	-0.152475	0.325155	1.09018	0.85858	1.38425	1.09 (0.86-1.38)
GCST90277243	Sterol ester (27:1/17:1)	ACP	MR Egger	19	0.13948	0.19128	0.47581	-0.235429	0.514389	1.14968	0.790232	1.67262	1.15 (0.79-1.67)
GCST90277243	Sterol ester (27:1/17:1)	ACP	Weighted mode	19	0.110845	0.218724	0.618461	-0.317854	0.539544	1.11722	0.727709	1.71522	1.12 (0.73-1.72)
GCST90277244	Sterol ester (27:1/18:0)	ACP	Inverse variance weighted	28	0.0693583	0.0820256	0.397793	-0.0914118	0.230128	1.07182	0.912642	1.25876	1.07 (0.91-1.26)
GCST90277244	Sterol ester (27:1/18:0)	ACP	Weighted median	28	0.0417081	0.106682	0.695829	-0.167389	0.250805	1.04259	0.845871	1.28506	1.04 (0.85-1.29)
GCST90277244	Sterol ester (27:1/18:0)	ACP	MR Egger	28	0.204691	0.235318	0.392342	-0.256531	0.665914	1.22715	0.773731	1.94627	1.23 (0.77-1.95)
GCST90277244	Sterol ester (27:1/18:0)	ACP	Weighted mode	28	0.112104	0.157075	0.481539	-0.195764	0.419972	1.11863	0.822206	1.52192	1.12 (0.82-1.52)
GCST90277245	Sterol ester (27:1/18:1)	ACP	Inverse variance weighted	36	-0.0668859	0.0686426	0.329854	-0.201425	0.0676537	0.935302	0.817565	1.06999	0.94 (0.82-1.07)
GCST90277245	Sterol ester (27:1/18:1)	ACP	Weighted median	36	-0.103104	0.0857963	0.229469	-0.271265	0.0650571	0.902033	0.762415	1.06722	0.90 (0.76-1.07)
GCST90277245	Sterol ester (27:1/18:1)	ACP	MR Egger	36	-0.185277	0.140895	0.197311	-0.461432	0.0908778	0.830874	0.63038	1.09514	0.83 (0.63-1.10)
GCST90277245	Sterol ester (27:1/18:1)	ACP	Weighted mode	36	-0.162258	0.167179	0.338424	-0.489928	0.165412	0.850222	0.61267	1.17988	0.85 (0.61-1.18)
GCST90277246	Sterol ester (27:1/18:2)	ACP	Inverse variance weighted	33	-0.0564155	0.0695883	0.417536	-0.192809	0.0799776	0.945146	0.82464	1.08326	0.95 (0.82-1.08)
GCST90277246	Sterol ester (27:1/18:2)	ACP	Weighted median	33	-0.136055	0.088828	0.125603	-0.310158	0.0380476	0.872794	0.733331	1.03878	0.87 (0.73-1.04)
GCST90277246	Sterol ester (27:1/18:2)	ACP	MR Egger	33	-0.348047	0.123104	0.00815131	-0.589331	-0.106762	0.706066	0.554698	0.89874	0.71 (0.55-0.90)
GCST90277246	Sterol ester (27:1/18:2)	ACP	Weighted mode	33	-0.149568	0.11935	0.219217	-0.383493	0.0843576	0.86108	0.681477	1.08802	0.86 (0.68-1.09)
GCST90277247	Sterol ester (27:1/18:3)	ACP	Inverse variance weighted	20	-0.0581922	0.0787567	0.459977	-0.212555	0.096171	0.943469	0.808516	1.10095	0.94 (0.81-1.10)
GCST90277247	Sterol ester (27:1/18:3)	ACP	Weighted median	20	0.00989201	0.110906	0.928929	-0.207484	0.227268	1.00994	0.812626	1.25517	1.01 (0.81-1.26)
GCST90277247	Sterol ester (27:1/18:3)	ACP	MR Egger	20	0.0288962	0.178107	0.872924	-0.320194	0.377987	1.02932	0.726008	1.45934	1.03 (0.73-1.46)
GCST90277247	Sterol ester (27:1/18:3)	ACP	Weighted mode	20	0.0696793	0.185661	0.711592	-0.294217	0.433575	1.07216	0.745115	1.54276	1.07 (0.75-1.54)
GCST90277248	Sterol ester (27:1/20:2)	ACP	Inverse variance weighted	32	-0.0348741	0.0582259	0.549209	-0.148997	0.0792486	0.965727	0.861572	1.08247	0.97 (0.86-1.08)
GCST90277248	Sterol ester (27:1/20:2)	ACP	Weighted median	32	-0.0313795	0.0882227	0.722076	-0.204296	0.141537	0.969108	0.815221	1.15204	0.97 (0.82-1.15)
GCST90277248	Sterol ester (27:1/20:2)	ACP	MR Egger	32	-0.142867	0.141115	0.319436	-0.419451	0.133718	0.86687	0.657408	1.14307	0.87 (0.66-1.14)
GCST90277248	Sterol ester (27:1/20:2)	ACP	Weighted mode	32	-0.0232488	0.142591	0.871541	-0.302726	0.256229	0.977019	0.738801	1.29205	0.98 (0.74-1.29)
GCST90277249	Sterol ester (27:1/20:3)	ACP	Inverse variance weighted	37	-0.0310505	0.0559823	0.579135	-0.140776	0.0786748	0.969427	0.868684	1.08185	0.97 (0.87-1.08)
GCST90277249	Sterol ester (27:1/20:3)	ACP	Weighted median	37	-0.0307038	0.0798536	0.700607	-0.187217	0.125809	0.969763	0.829264	1.13407	0.97 (0.83-1.13)
GCST90277249	Sterol ester (27:1/20:3)	ACP	MR Egger	37	-0.222724	0.125529	0.0847162	-0.468761	0.0233128	0.800336	0.625777	1.02359	0.80 (0.63-1.02)
GCST90277249	Sterol ester (27:1/20:3)	ACP	Weighted mode	37	-0.0242281	0.14169	0.865186	-0.30194	0.253484	0.976063	0.739382	1.28851	0.98 (0.74-1.29)
GCST90277250	Sterol ester (27:1/20:4)	ACP	Inverse variance weighted	62	-0.0956015	0.0328174	0.00357819	-0.159924	-0.0312794	0.908826	0.852209	0.969205	0.91 (0.85-0.97)
GCST90277250	Sterol ester (27:1/20:4)	ACP	Weighted median	62	-0.110451	0.0484708	0.0226837	-0.205454	-0.0154486	0.89543	0.814277	0.98467	0.90 (0.81-0.98)
GCST90277250	Sterol ester (27:1/20:4)	ACP	MR Egger	62	-0.122879	0.0526772	0.023037	-0.226126	-0.0196317	0.884371	0.797617	0.98056	0.88 (0.80-0.98)
GCST90277250	Sterol ester (27:1/20:4)	ACP	Weighted mode	62	-0.112817	0.0479502	0.0218738	-0.2068	-0.018835	0.893314	0.813182	0.981341	0.89 (0.81-0.98)
GCST90277251	Sterol ester (27:1/20:5)	ACP	Inverse variance weighted	34	-0.141256	0.0546284	0.00971641	-0.248328	-0.0341844	0.868267	0.780104	0.966393	0.87 (0.78-0.97)
GCST90277251	Sterol ester (27:1/20:5)	ACP	Weighted median	34	-0.150489	0.0742073	0.0425646	-0.295936	-0.00504293	0.860287	0.743835	0.99497	0.86 (0.74-0.99)
GCST90277251	Sterol ester (27:1/20:5)	ACP	MR Egger	34	-0.221736	0.103967	0.0407141	-0.425511	-0.0179609	0.801127	0.653436	0.982199	0.80 (0.65-0.98)
GCST90277251	Sterol ester (27:1/20:5)	ACP	Weighted mode	34	-0.131022	0.0737627	0.0849109	-0.275597	0.0135528	0.877198	0.759119	1.01365	0.88 (0.76-1.01)
GCST90277252	Sterol ester (27:1/22:6)	ACP	Inverse variance weighted	25	-0.152751	0.0709081	0.0312232	-0.291731	-0.0137716	0.858343	0.746969	0.986323	0.86 (0.75-0.99)
GCST90277252	Sterol ester (27:1/22:6)	ACP	Weighted median	25	-0.228276	0.101441	0.024428	-0.427101	-0.0294515	0.795904	0.652398	0.970978	0.80 (0.65-0.97)
GCST90277252	Sterol ester (27:1/22:6)	ACP	MR Egger	25	-0.258114	0.1708	0.144353	-0.592882	0.0766531	0.772507	0.552732	1.07967	0.77 (0.55-1.08)
GCST90277252	Sterol ester (27:1/22:6)	ACP	Weighted mode	25	-0.27807	0.130658	0.043785	-0.53416	-0.0219802	0.757244	0.586162	0.97826	0.76 (0.59-0.98)
GCST90277253	Ceramide (d40:1)	ACP	Inverse variance weighted	28	-0.124275	0.065438	0.0575487	-0.252533	0.00398385	0.883137	0.77683	1.00399	0.88 (0.78-1.00)
GCST90277253	Ceramide (d40:1)	ACP	Weighted median	28	-0.0222696	0.0916841	0.808087	-0.20197	0.157431	0.977977	0.817119	1.1705	0.98 (0.82-1.17)
GCST90277253	Ceramide (d40:1)	ACP	MR Egger	28	-0.0133384	0.160199	0.934281	-0.327328	0.300651	0.98675	0.720848	1.35074	0.99 (0.72-1.35)
GCST90277253	Ceramide (d40:1)	ACP	Weighted mode	28	0.00865963	0.117686	0.941885	-0.222005	0.239324	1.0087	0.800911	1.27039	1.01 (0.80-1.27)
GCST90277254	Ceramide (d40:2)	ACP	Inverse variance weighted	24	0.119895	0.0720341	0.0960282	-0.0212917	0.261082	1.12738	0.978933	1.29833	1.13 (0.98-1.30)
GCST90277254	Ceramide (d40:2)	ACP	Weighted median	24	0.0686833	0.101609	0.499067	-0.13047	0.267836	1.0711	0.877683	1.30713	1.07 (0.88-1.31)
GCST90277254	Ceramide (d40:2)	ACP	MR Egger	24	0.0165339	0.190787	0.931725	-0.357409	0.390477	1.01667	0.699486	1.47769	1.02 (0.70-1.48)
GCST90277254	Ceramide (d40:2)	ACP	Weighted mode	24	0.0844879	0.132906	0.531248	-0.176007	0.344983	1.08816	0.838612	1.41197	1.09 (0.84-1.41)
GCST90277255	Ceramide (d42:1)	ACP	Inverse variance weighted	31	-0.0348572	0.0645648	0.58928	-0.161404	0.0916897	0.965743	0.850948	1.09602	0.97 (0.85-1.10)
GCST90277255	Ceramide (d42:1)	ACP	Weighted median	31	0.00699037	0.0964998	0.942252	-0.182149	0.19613	1.00701	0.833477	1.21668	1.01 (0.83-1.22)
GCST90277255	Ceramide (d42:1)	ACP	MR Egger	31	0.0637543	0.137913	0.647331	-0.206555	0.334064	1.06583	0.813382	1.39663	1.07 (0.81-1.40)
GCST90277255	Ceramide (d42:1)	ACP	Weighted mode	31	0.0295185	0.124493	0.814183	-0.214488	0.273525	1.02996	0.806955	1.31459	1.03 (0.81-1.31)
GCST90277256	Ceramide (d42:2)	ACP	Inverse variance weighted	33	0.0148918	0.063845	0.815568	-0.110244	0.140028	1.015	0.895615	1.15031	1.02 (0.90-1.15)
GCST90277256	Ceramide (d42:2)	ACP	Weighted median	33	0.0350647	0.0930077	0.706167	-0.14723	0.21736	1.03569	0.863095	1.24279	1.04 (0.86-1.24)
GCST90277256	Ceramide (d42:2)	ACP	MR Egger	33	-0.0378938	0.15703	0.8109	-0.345673	0.269885	0.962815	0.707744	1.30981	0.96 (0.71-1.31)
GCST90277256	Ceramide (d42:2)	ACP	Weighted mode	33	0.0351179	0.103312	0.736137	-0.167374	0.237609	1.03574	0.845884	1.26821	1.04 (0.85-1.27)
GCST90277257	cholesterol	ACP	Inverse variance weighted	33	-0.124649	0.077797	0.109105	-0.277131	0.0278335	0.882807	0.757955	1.02822	0.88 (0.76-1.03)
GCST90277257	cholesterol	ACP	Weighted median	33	-0.172221	0.102465	0.0928066	-0.373053	0.0286109	0.841793	0.688629	1.02902	0.84 (0.69-1.03)
GCST90277257	cholesterol	ACP	MR Egger	33	-0.332487	0.177844	0.0710193	-0.681063	0.0160876	0.717138	0.506079	1.01622	0.72 (0.51-1.02)
GCST90277257	cholesterol	ACP	Weighted mode	33	-0.216936	0.206948	0.302369	-0.622554	0.188681	0.804981	0.536572	1.20766	0.80 (0.54-1.21)
GCST90277258	Diacylglycerol (16:0_18:1)	ACP	Inverse variance weighted	22	0.0238226	0.103929	0.818698	-0.179878	0.227523	1.02411	0.835372	1.25549	1.02 (0.84-1.26)
GCST90277258	Diacylglycerol (16:0_18:1)	ACP	Weighted median	22	-0.0689822	0.125186	0.581607	-0.314346	0.176382	0.933343	0.730266	1.19289	0.93 (0.73-1.19)
GCST90277258	Diacylglycerol (16:0_18:1)	ACP	MR Egger	22	-0.114546	0.228369	0.621437	-0.56215	0.333058	0.891771	0.569982	1.39523	0.89 (0.57-1.40)
GCST90277258	Diacylglycerol (16:0_18:1)	ACP	Weighted mode	22	0.329921	0.2705	0.236111	-0.200259	0.860101	1.39086	0.818519	2.3634	1.39 (0.82-2.36)
GCST90277259	Diacylglycerol (16:0_18:2)	ACP	Inverse variance weighted	29	0.007624	0.0835835	0.927322	-0.1562	0.171448	1.00765	0.855388	1.18702	1.01 (0.86-1.19)
GCST90277259	Diacylglycerol (16:0_18:2)	ACP	Weighted median	29	0.025426	0.102784	0.80462	-0.176031	0.226883	1.02575	0.838592	1.25468	1.03 (0.84-1.25)
GCST90277259	Diacylglycerol (16:0_18:2)	ACP	MR Egger	29	0.156122	0.187833	0.413168	-0.212032	0.524275	1.16897	0.808939	1.68923	1.17 (0.81-1.69)
GCST90277259	Diacylglycerol (16:0_18:2)	ACP	Weighted mode	29	0.14388	0.175853	0.420162	-0.200792	0.488552	1.15475	0.818082	1.62995	1.15 (0.82-1.63)
GCST90277260	Diacylglycerol (16:1_18:1)	ACP	Inverse variance weighted	22	0.0929791	0.0793063	0.241034	-0.0624612	0.248419	1.09744	0.93945	1.282	1.10 (0.94-1.28)
GCST90277260	Diacylglycerol (16:1_18:1)	ACP	Weighted median	22	0.0859358	0.105611	0.415814	-0.121061	0.292933	1.08974	0.88598	1.34035	1.09 (0.89-1.34)
GCST90277260	Diacylglycerol (16:1_18:1)	ACP	MR Egger	22	0.0828992	0.185788	0.660245	-0.281246	0.447045	1.08643	0.754843	1.56368	1.09 (0.75-1.56)
GCST90277260	Diacylglycerol (16:1_18:1)	ACP	Weighted mode	22	0.0817488	0.195391	0.679912	-0.301217	0.464714	1.08518	0.739917	1.59156	1.09 (0.74-1.59)
GCST90277261	Diacylglycerol (18:1_18:1)	ACP	Inverse variance weighted	25	0.0584545	0.0971707	0.547464	-0.132	0.248909	1.0602	0.876341	1.28263	1.06 (0.88-1.28)
GCST90277261	Diacylglycerol (18:1_18:1)	ACP	Weighted median	25	0.122369	0.11016	0.266641	-0.0935443	0.338283	1.13017	0.910698	1.40254	1.13 (0.91-1.40)
GCST90277261	Diacylglycerol (18:1_18:1)	ACP	MR Egger	25	-0.152965	0.232163	0.516522	-0.608004	0.302074	0.85816	0.544437	1.35266	0.86 (0.54-1.35)
GCST90277261	Diacylglycerol (18:1_18:1)	ACP	Weighted mode	25	0.188878	0.15058	0.221798	-0.106258	0.484014	1.20789	0.899192	1.62257	1.21 (0.90-1.62)
GCST90277262	Diacylglycerol (18:1_18:2)	ACP	Inverse variance weighted	39	-0.0554768	0.0627915	0.376961	-0.178548	0.0675945	0.946034	0.836484	1.06993	0.95 (0.84-1.07)
GCST90277262	Diacylglycerol (18:1_18:2)	ACP	Weighted median	39	0.0818584	0.0862129	0.342371	-0.0871189	0.250836	1.0853	0.916568	1.2851	1.09 (0.92-1.29)
GCST90277262	Diacylglycerol (18:1_18:2)	ACP	MR Egger	39	0.107371	0.144171	0.461129	-0.175204	0.389947	1.11335	0.839285	1.4769	1.11 (0.84-1.48)
GCST90277262	Diacylglycerol (18:1_18:2)	ACP	Weighted mode	39	0.157429	0.140895	0.270859	-0.118725	0.433582	1.1705	0.888052	1.54277	1.17 (0.89-1.54)
GCST90277263	Diacylglycerol (18:1_18:3)	ACP	Inverse variance weighted	24	-0.0155492	0.0787246	0.843426	-0.169849	0.138751	0.984571	0.843792	1.14884	0.98 (0.84-1.15)
GCST90277263	Diacylglycerol (18:1_18:3)	ACP	Weighted median	24	0.00494564	0.108213	0.963547	-0.207151	0.217042	1.00496	0.812897	1.2424	1.00 (0.81-1.24)
GCST90277263	Diacylglycerol (18:1_18:3)	ACP	MR Egger	24	-0.112428	0.202101	0.583623	-0.508546	0.28369	0.893662	0.601369	1.32802	0.89 (0.60-1.33)
GCST90277263	Diacylglycerol (18:1_18:3)	ACP	Weighted mode	24	-0.0037306	0.202989	0.985496	-0.401589	0.394127	0.996276	0.669256	1.48309	1.00 (0.67-1.48)
GCST90277264	Phosphatidylcholine (16:0_0:0)	ACP	Inverse variance weighted	33	-0.0189271	0.0722701	0.793403	-0.160577	0.122722	0.981251	0.851653	1.13057	0.98 (0.85-1.13)
GCST90277264	Phosphatidylcholine (16:0_0:0)	ACP	Weighted median	33	-0.0833834	0.098445	0.396992	-0.276336	0.109569	0.919998	0.758558	1.1158	0.92 (0.76-1.12)
GCST90277264	Phosphatidylcholine (16:0_0:0)	ACP	MR Egger	33	0.174385	0.152411	0.261309	-0.124341	0.47311	1.19051	0.883079	1.60498	1.19 (0.88-1.60)
GCST90277264	Phosphatidylcholine (16:0_0:0)	ACP	Weighted mode	33	-0.198146	0.230796	0.396985	-0.650507	0.254215	0.82025	0.521781	1.28945	0.82 (0.52-1.29)
GCST90277265	Phosphatidylcholine (18:0_0:0)	ACP	Inverse variance weighted	28	0.0525751	0.0766041	0.49251	-0.097569	0.202719	1.05398	0.90704	1.22473	1.05 (0.91-1.22)
GCST90277265	Phosphatidylcholine (18:0_0:0)	ACP	Weighted median	28	-0.0464976	0.106991	0.663858	-0.2562	0.163205	0.954567	0.773987	1.17728	0.95 (0.77-1.18)
GCST90277265	Phosphatidylcholine (18:0_0:0)	ACP	MR Egger	28	-0.204614	0.158935	0.209293	-0.516126	0.106897	0.814961	0.596828	1.11282	0.81 (0.60-1.11)
GCST90277265	Phosphatidylcholine (18:0_0:0)	ACP	Weighted mode	28	-0.123863	0.188599	0.5169	-0.493517	0.245792	0.883501	0.610475	1.27863	0.88 (0.61-1.28)
GCST90277266	Phosphatidylcholine (18:1_0:0)	ACP	Inverse variance weighted	22	0.119208	0.0951532	0.210278	-0.0672923	0.305708	1.1266	0.934922	1.35759	1.13 (0.93-1.36)
GCST90277266	Phosphatidylcholine (18:1_0:0)	ACP	Weighted median	22	0.0575154	0.122485	0.638662	-0.182555	0.297586	1.0592	0.833139	1.3466	1.06 (0.83-1.35)
GCST90277266	Phosphatidylcholine (18:1_0:0)	ACP	MR Egger	22	0.0966442	0.300359	0.750971	-0.492059	0.685347	1.10147	0.611366	1.98446	1.10 (0.61-1.98)
GCST90277266	Phosphatidylcholine (18:1_0:0)	ACP	Weighted mode	22	-0.0237213	0.226663	0.917643	-0.467981	0.420539	0.976558	0.626265	1.52278	0.98 (0.63-1.52)
GCST90277267	Phosphatidylcholine (18:2_0:0)	ACP	Inverse variance weighted	17	0.122368	0.109258	0.262715	-0.0917767	0.336513	1.13017	0.912309	1.40006	1.13 (0.91-1.40)
GCST90277267	Phosphatidylcholine (18:2_0:0)	ACP	Weighted median	17	0.130726	0.141499	0.355553	-0.146611	0.408063	1.13966	0.86363	1.5039	1.14 (0.86-1.50)
GCST90277267	Phosphatidylcholine (18:2_0:0)	ACP	MR Egger	17	-0.0658676	0.283046	0.819132	-0.620638	0.488903	0.936255	0.537601	1.63053	0.94 (0.54-1.63)
GCST90277267	Phosphatidylcholine (18:2_0:0)	ACP	Weighted mode	17	0.0949257	0.232001	0.687847	-0.359796	0.549648	1.09958	0.697818	1.73264	1.10 (0.70-1.73)
GCST90277268	Phosphatidylcholine (20:4_0:0)	ACP	Inverse variance weighted	39	-0.148029	0.040946	0.000300099	-0.228283	-0.0677744	0.862406	0.795899	0.934471	0.86 (0.80-0.93)
GCST90277268	Phosphatidylcholine (20:4_0:0)	ACP	Weighted median	39	-0.135781	0.0576464	0.0185025	-0.248768	-0.0227937	0.873034	0.779761	0.977464	0.87 (0.78-0.98)
GCST90277268	Phosphatidylcholine (20:4_0:0)	ACP	MR Egger	39	-0.154051	0.0700869	0.0342835	-0.291421	-0.0166809	0.857228	0.747201	0.983457	0.86 (0.75-0.98)
GCST90277268	Phosphatidylcholine (20:4_0:0)	ACP	Weighted mode	39	-0.123192	0.0610212	0.0506004	-0.242794	-0.00359064	0.884094	0.784433	0.996416	0.88 (0.78-1.00)
GCST90277269	Phosphatidylethanolamine (18:0_0:0)	ACP	Inverse variance weighted	21	0.148457	0.0796028	0.062185	-0.00756428	0.304479	1.16004	0.992464	1.35592	1.16 (0.99-1.36)
GCST90277269	Phosphatidylethanolamine (18:0_0:0)	ACP	Weighted median	21	0.255764	0.114129	0.0250262	0.0320702	0.479457	1.29145	1.03259	1.6152	1.29 (1.03-1.62)
GCST90277269	Phosphatidylethanolamine (18:0_0:0)	ACP	MR Egger	21	0.231543	0.192579	0.244007	-0.145911	0.608997	1.26054	0.864234	1.83859	1.26 (0.86-1.84)
GCST90277269	Phosphatidylethanolamine (18:0_0:0)	ACP	Weighted mode	21	0.357867	0.212371	0.107511	-0.0583812	0.774115	1.43027	0.94329	2.16867	1.43 (0.94-2.17)
GCST90277270	Phosphatidylethanolamine (18:1_0:0)	ACP	Inverse variance weighted	17	0.0823536	0.087163	0.344749	-0.0884859	0.253193	1.08584	0.915316	1.28813	1.09 (0.92-1.29)
GCST90277270	Phosphatidylethanolamine (18:1_0:0)	ACP	Weighted median	17	0.0648741	0.114675	0.571582	-0.159888	0.289637	1.06702	0.852239	1.33594	1.07 (0.85-1.34)
GCST90277270	Phosphatidylethanolamine (18:1_0:0)	ACP	MR Egger	17	0.303125	0.163035	0.0827189	-0.0164242	0.622673	1.35408	0.98371	1.8639	1.35 (0.98-1.86)
GCST90277270	Phosphatidylethanolamine (18:1_0:0)	ACP	Weighted mode	17	0.081052	0.200781	0.69179	-0.31248	0.474584	1.08443	0.73163	1.60734	1.08 (0.73-1.61)
GCST90277271	Phosphatidylethanolamine (18:2_0:0)	ACP	Inverse variance weighted	31	0.162005	0.0593262	0.00631907	0.0457256	0.278284	1.17587	1.04679	1.32086	1.18 (1.05-1.32)
GCST90277271	Phosphatidylethanolamine (18:2_0:0)	ACP	Weighted median	31	0.199817	0.082569	0.0155204	0.0379819	0.361652	1.22118	1.03871	1.4357	1.22 (1.04-1.44)
GCST90277271	Phosphatidylethanolamine (18:2_0:0)	ACP	MR Egger	31	0.0971084	0.114927	0.405053	-0.128149	0.322366	1.10198	0.879722	1.38039	1.10 (0.88-1.38)
GCST90277271	Phosphatidylethanolamine (18:2_0:0)	ACP	Weighted mode	31	0.213975	0.0886714	0.0221334	0.0401788	0.387771	1.23859	1.041	1.47369	1.24 (1.04-1.47)
GCST90277272	Phosphatidylcholine (14:0_16:0)	ACP	Inverse variance weighted	18	0.16928	0.0872662	0.0524028	-0.00176191	0.340322	1.18445	0.99824	1.4054	1.18 (1.00-1.41)
GCST90277272	Phosphatidylcholine (14:0_16:0)	ACP	Weighted median	18	0.145158	0.114294	0.20407	-0.0788578	0.369173	1.15622	0.924171	1.44654	1.16 (0.92-1.45)
GCST90277272	Phosphatidylcholine (14:0_16:0)	ACP	MR Egger	18	0.0669521	0.220572	0.765391	-0.36537	0.499274	1.06924	0.69394	1.64752	1.07 (0.69-1.65)
GCST90277272	Phosphatidylcholine (14:0_16:0)	ACP	Weighted mode	18	0.151161	0.205925	0.472917	-0.252452	0.554774	1.16318	0.776894	1.74155	1.16 (0.78-1.74)
GCST90277273	Phosphatidylcholine (14:0_18:1)	ACP	Inverse variance weighted	19	0.112418	0.104362	0.281396	-0.0921323	0.316968	1.11898	0.911984	1.37296	1.12 (0.91-1.37)
GCST90277273	Phosphatidylcholine (14:0_18:1)	ACP	Weighted median	19	-0.0130632	0.13586	0.9234	-0.279349	0.253222	0.987022	0.756276	1.28817	0.99 (0.76-1.29)
GCST90277273	Phosphatidylcholine (14:0_18:1)	ACP	MR Egger	19	0.126333	0.233855	0.596053	-0.332023	0.584689	1.13466	0.717471	1.79443	1.13 (0.72-1.79)
GCST90277273	Phosphatidylcholine (14:0_18:1)	ACP	Weighted mode	19	0.4944	0.316797	0.136023	-0.126523	1.11532	1.63951	0.881154	3.05055	1.64 (0.88-3.05)
GCST90277274	Phosphatidylcholine (14:0_18:2)	ACP	Inverse variance weighted	29	0.0885342	0.0831098	0.286755	-0.074361	0.251429	1.09257	0.928336	1.28586	1.09 (0.93-1.29)
GCST90277274	Phosphatidylcholine (14:0_18:2)	ACP	Weighted median	29	0.10219	0.109394	0.350229	-0.112223	0.316603	1.10759	0.893845	1.37246	1.11 (0.89-1.37)
GCST90277274	Phosphatidylcholine (14:0_18:2)	ACP	MR Egger	29	-0.070483	0.200241	0.727577	-0.462955	0.321989	0.931944	0.629421	1.37987	0.93 (0.63-1.38)
GCST90277274	Phosphatidylcholine (14:0_18:2)	ACP	Weighted mode	29	0.411365	0.242771	0.101275	-0.0644666	0.887196	1.50888	0.937567	2.42831	1.51 (0.94-2.43)
GCST90277275	Phosphatidylcholine (15:0_18:1)	ACP	Inverse variance weighted	19	-0.074738	0.0870461	0.39056	-0.245348	0.0958723	0.927987	0.782432	1.10062	0.93 (0.78-1.10)
GCST90277275	Phosphatidylcholine (15:0_18:1)	ACP	Weighted median	19	-0.109834	0.119231	0.356954	-0.343526	0.123859	0.895983	0.709265	1.13186	0.90 (0.71-1.13)
GCST90277275	Phosphatidylcholine (15:0_18:1)	ACP	MR Egger	19	0.0647025	0.212848	0.764829	-0.35248	0.481885	1.06684	0.702943	1.61912	1.07 (0.70-1.62)
GCST90277275	Phosphatidylcholine (15:0_18:1)	ACP	Weighted mode	19	-0.127734	0.219812	0.568374	-0.558566	0.303097	0.880087	0.572029	1.35405	0.88 (0.57-1.35)
GCST90277276	Phosphatidylcholine (15:0_18:2)	ACP	Inverse variance weighted	48	0.0492166	0.0554821	0.37504	-0.0595283	0.157962	1.05045	0.942209	1.17112	1.05 (0.94-1.17)
GCST90277276	Phosphatidylcholine (15:0_18:2)	ACP	Weighted median	48	0.112508	0.0730059	0.123298	-0.0305838	0.255599	1.11908	0.969879	1.29124	1.12 (0.97-1.29)
GCST90277276	Phosphatidylcholine (15:0_18:2)	ACP	MR Egger	48	0.0609627	0.123019	0.622568	-0.180155	0.30208	1.06286	0.835141	1.35267	1.06 (0.84-1.35)
GCST90277276	Phosphatidylcholine (15:0_18:2)	ACP	Weighted mode	48	0.176354	0.0918167	0.0608456	-0.00360682	0.356315	1.19286	0.9964	1.42806	1.19 (1.00-1.43)
GCST90277277	Phosphatidylcholine (16:0_16:0)	ACP	Inverse variance weighted	29	-0.0468004	0.0752809	0.534155	-0.194351	0.10075	0.954278	0.823369	1.106	0.95 (0.82-1.11)
GCST90277277	Phosphatidylcholine (16:0_16:0)	ACP	Weighted median	29	-0.0671406	0.102071	0.510676	-0.267199	0.132918	0.935064	0.765521	1.14216	0.94 (0.77-1.14)
GCST90277277	Phosphatidylcholine (16:0_16:0)	ACP	MR Egger	29	-0.118263	0.225182	0.60374	-0.55962	0.323095	0.888463	0.571426	1.3814	0.89 (0.57-1.38)
GCST90277277	Phosphatidylcholine (16:0_16:0)	ACP	Weighted mode	29	-0.290376	0.214181	0.186014	-0.71017	0.129419	0.747982	0.49156	1.13817	0.75 (0.49-1.14)
GCST90277278	Phosphatidylcholine (16:0_16:1)	ACP	Inverse variance weighted	21	-0.0487595	0.0940311	0.604077	-0.23306	0.135541	0.95241	0.792106	1.14516	0.95 (0.79-1.15)
GCST90277278	Phosphatidylcholine (16:0_16:1)	ACP	Weighted median	21	-0.0501161	0.133448	0.707254	-0.311675	0.211443	0.951119	0.73222	1.23546	0.95 (0.73-1.24)
GCST90277278	Phosphatidylcholine (16:0_16:1)	ACP	MR Egger	21	0.330604	0.244979	0.193032	-0.149555	0.810763	1.39181	0.861091	2.24962	1.39 (0.86-2.25)
GCST90277278	Phosphatidylcholine (16:0_16:1)	ACP	Weighted mode	21	-0.0593171	0.272755	0.830042	-0.593916	0.475282	0.942408	0.552161	1.60847	0.94 (0.55-1.61)
GCST90277279	Phosphatidylcholine (16:0_17:1)	ACP	Inverse variance weighted	22	-0.00319593	0.0967563	0.97365	-0.192838	0.186446	0.996809	0.824615	1.20496	1.00 (0.82-1.20)
GCST90277279	Phosphatidylcholine (16:0_17:1)	ACP	Weighted median	22	-0.0498537	0.126329	0.693112	-0.297458	0.19775	0.951369	0.742704	1.21866	0.95 (0.74-1.22)
GCST90277279	Phosphatidylcholine (16:0_17:1)	ACP	MR Egger	22	0.22672	0.210597	0.294493	-0.18605	0.639489	1.25448	0.830232	1.89551	1.25 (0.83-1.90)
GCST90277279	Phosphatidylcholine (16:0_17:1)	ACP	Weighted mode	22	-0.0255483	0.252597	0.920397	-0.520638	0.469541	0.974775	0.594141	1.59926	0.97 (0.59-1.60)
GCST90277280	Phosphatidylcholine (16:0_18:0)	ACP	Inverse variance weighted	39	0.146412	0.064293	0.0227705	0.0203978	0.272427	1.15767	1.02061	1.31315	1.16 (1.02-1.31)
GCST90277280	Phosphatidylcholine (16:0_18:0)	ACP	Weighted median	39	0.189981	0.0913613	0.0375761	0.0109131	0.369049	1.20923	1.01097	1.44636	1.21 (1.01-1.45)
GCST90277280	Phosphatidylcholine (16:0_18:0)	ACP	MR Egger	39	0.27745	0.16632	0.103726	-0.0485381	0.603437	1.31976	0.952621	1.82839	1.32 (0.95-1.83)
GCST90277280	Phosphatidylcholine (16:0_18:0)	ACP	Weighted mode	39	0.252888	0.186383	0.182844	-0.112422	0.618197	1.28774	0.893667	1.85558	1.29 (0.89-1.86)
GCST90277281	Phosphatidylcholine (16:0_18:1)	ACP	Inverse variance weighted	21	-0.0416705	0.0927575	0.653258	-0.223475	0.140134	0.959186	0.799735	1.15043	0.96 (0.80-1.15)
GCST90277281	Phosphatidylcholine (16:0_18:1)	ACP	Weighted median	21	-0.0101856	0.127112	0.936133	-0.259326	0.238954	0.989866	0.771572	1.26992	0.99 (0.77-1.27)
GCST90277281	Phosphatidylcholine (16:0_18:1)	ACP	MR Egger	21	0.185593	0.314678	0.562282	-0.431176	0.802361	1.20393	0.649745	2.2308	1.20 (0.65-2.23)
GCST90277281	Phosphatidylcholine (16:0_18:1)	ACP	Weighted mode	21	0.149003	0.251965	0.560901	-0.344849	0.642856	1.16068	0.708327	1.9019	1.16 (0.71-1.90)
GCST90277282	Phosphatidylcholine (16:0_18:2)	ACP	Inverse variance weighted	46	0.0563741	0.048424	0.244352	-0.0385369	0.151285	1.05799	0.962196	1.16333	1.06 (0.96-1.16)
GCST90277282	Phosphatidylcholine (16:0_18:2)	ACP	Weighted median	46	0.191992	0.0703747	0.00636925	0.0540576	0.329926	1.21166	1.05555	1.39087	1.21 (1.06-1.39)
GCST90277282	Phosphatidylcholine (16:0_18:2)	ACP	MR Egger	46	0.0116394	0.106165	0.913197	-0.196444	0.219723	1.01171	0.821647	1.24573	1.01 (0.82-1.25)
GCST90277282	Phosphatidylcholine (16:0_18:2)	ACP	Weighted mode	46	0.199679	0.07852	0.0144975	0.0457799	0.353578	1.22101	1.04684	1.42415	1.22 (1.05-1.42)
GCST90277283	Phosphatidylcholine (16:0_18:3)	ACP	Inverse variance weighted	22	0.0663304	0.0995812	0.505351	-0.128849	0.26151	1.06858	0.879107	1.29889	1.07 (0.88-1.30)
GCST90277283	Phosphatidylcholine (16:0_18:3)	ACP	Weighted median	22	0.00199428	0.124978	0.987269	-0.242962	0.246951	1.002	0.784301	1.28012	1.00 (0.78-1.28)
GCST90277283	Phosphatidylcholine (16:0_18:3)	ACP	MR Egger	22	-0.0969778	0.256651	0.709516	-0.600013	0.406057	0.907576	0.548805	1.50089	0.91 (0.55-1.50)
GCST90277283	Phosphatidylcholine (16:0_18:3)	ACP	Weighted mode	22	0.224767	0.291818	0.449742	-0.347197	0.796731	1.25203	0.706666	2.21828	1.25 (0.71-2.22)
GCST90277284	Phosphatidylcholine (16:0_20:1)	ACP	Inverse variance weighted	13	0.148698	0.116862	0.203222	-0.0803514	0.377748	1.16032	0.922792	1.459	1.16 (0.92-1.46)
GCST90277284	Phosphatidylcholine (16:0_20:1)	ACP	Weighted median	13	0.0915986	0.153651	0.551077	-0.209557	0.392755	1.09592	0.810943	1.48105	1.10 (0.81-1.48)
GCST90277284	Phosphatidylcholine (16:0_20:1)	ACP	MR Egger	13	-0.392341	0.355407	0.293191	-1.08894	0.304257	0.675473	0.336573	1.35562	0.68 (0.34-1.36)
GCST90277284	Phosphatidylcholine (16:0_20:1)	ACP	Weighted mode	13	-0.0135616	0.289664	0.963428	-0.581302	0.554179	0.98653	0.55917	1.74051	0.99 (0.56-1.74)
GCST90277285	Phosphatidylcholine (16:0_20:2)	ACP	Inverse variance weighted	28	0.0766619	0.07729	0.321259	-0.0748265	0.22815	1.07968	0.927904	1.25627	1.08 (0.93-1.26)
GCST90277285	Phosphatidylcholine (16:0_20:2)	ACP	Weighted median	28	0.283619	0.0950793	0.00285459	0.097264	0.469975	1.32793	1.10215	1.59995	1.33 (1.10-1.60)
GCST90277285	Phosphatidylcholine (16:0_20:2)	ACP	MR Egger	28	0.585232	0.131041	0.000137599	0.32839	0.842073	1.79541	1.38873	2.32117	1.80 (1.39-2.32)
GCST90277285	Phosphatidylcholine (16:0_20:2)	ACP	Weighted mode	28	0.275723	0.108141	0.0167742	0.0637666	0.487679	1.31748	1.06584	1.62853	1.32 (1.07-1.63)
GCST90277286	Phosphatidylcholine (16:0_20:3)	ACP	Inverse variance weighted	20	-0.0154131	0.0844314	0.85515	-0.180899	0.150073	0.984705	0.83452	1.16192	0.98 (0.83-1.16)
GCST90277286	Phosphatidylcholine (16:0_20:3)	ACP	Weighted median	20	-0.0397753	0.119038	0.738274	-0.27309	0.193539	0.961005	0.761025	1.21354	0.96 (0.76-1.21)
GCST90277286	Phosphatidylcholine (16:0_20:3)	ACP	MR Egger	20	0.0754824	0.177226	0.675222	-0.27188	0.422845	1.0784	0.761946	1.5263	1.08 (0.76-1.53)
GCST90277286	Phosphatidylcholine (16:0_20:3)	ACP	Weighted mode	20	0.21079	0.199844	0.304759	-0.180905	0.602484	1.23465	0.834515	1.82665	1.23 (0.83-1.83)
GCST90277287	Phosphatidylcholine (16:0_20:4)	ACP	Inverse variance weighted	39	-0.0715736	0.0538077	0.18346	-0.177037	0.0338894	0.930928	0.837749	1.03447	0.93 (0.84-1.03)
GCST90277287	Phosphatidylcholine (16:0_20:4)	ACP	Weighted median	39	-0.0413039	0.0779728	0.596304	-0.194131	0.111523	0.959537	0.82355	1.11798	0.96 (0.82-1.12)
GCST90277287	Phosphatidylcholine (16:0_20:4)	ACP	MR Egger	39	0.0249459	0.127493	0.845944	-0.224941	0.274833	1.02526	0.798563	1.31631	1.03 (0.80-1.32)
GCST90277287	Phosphatidylcholine (16:0_20:4)	ACP	Weighted mode	39	-0.0214251	0.124235	0.863994	-0.264926	0.222075	0.978803	0.767263	1.24867	0.98 (0.77-1.25)
GCST90277288	Phosphatidylcholine (16:0_20:5)	ACP	Inverse variance weighted	33	-0.0786339	0.0570411	0.168034	-0.190434	0.0331667	0.924378	0.8266	1.03372	0.92 (0.83-1.03)
GCST90277288	Phosphatidylcholine (16:0_20:5)	ACP	Weighted median	33	-0.167184	0.0823534	0.0423489	-0.328596	-0.00577094	0.846044	0.719933	0.994246	0.85 (0.72-0.99)
GCST90277288	Phosphatidylcholine (16:0_20:5)	ACP	MR Egger	33	-0.124595	0.109298	0.263036	-0.338819	0.089629	0.882854	0.712612	1.09377	0.88 (0.71-1.09)
GCST90277288	Phosphatidylcholine (16:0_20:5)	ACP	Weighted mode	33	-0.168444	0.0850286	0.0562375	-0.3351	-0.00178762	0.844979	0.715267	0.998214	0.84 (0.72-1.00)
GCST90277289	Phosphatidylcholine (16:0_22:4)	ACP	Inverse variance weighted	30	-0.0964295	0.0690627	0.162636	-0.231792	0.0389334	0.908074	0.793111	1.0397	0.91 (0.79-1.04)
GCST90277289	Phosphatidylcholine (16:0_22:4)	ACP	Weighted median	30	-0.235321	0.0911899	0.00986395	-0.414054	-0.056589	0.790317	0.660966	0.944982	0.79 (0.66-0.94)
GCST90277289	Phosphatidylcholine (16:0_22:4)	ACP	MR Egger	30	-0.119985	0.155325	0.446302	-0.424422	0.184451	0.886934	0.654148	1.20256	0.89 (0.65-1.20)
GCST90277289	Phosphatidylcholine (16:0_22:4)	ACP	Weighted mode	30	-0.206772	0.107811	0.0650171	-0.418081	0.00453716	0.813205	0.658309	1.00455	0.81 (0.66-1.00)
GCST90277290	Phosphatidylcholine (16:0_22:5)	ACP	Inverse variance weighted	37	-0.115288	0.0495917	0.0200856	-0.212488	-0.0180883	0.891109	0.80857	0.982074	0.89 (0.81-0.98)
GCST90277290	Phosphatidylcholine (16:0_22:5)	ACP	Weighted median	37	-0.149583	0.0753424	0.0471033	-0.297254	-0.00191142	0.861067	0.742855	0.99809	0.86 (0.74-1.00)
GCST90277290	Phosphatidylcholine (16:0_22:5)	ACP	MR Egger	37	-0.1005	0.0923281	0.283809	-0.281463	0.080463	0.904385	0.754679	1.08379	0.90 (0.75-1.08)
GCST90277290	Phosphatidylcholine (16:0_22:5)	ACP	Weighted mode	37	-0.155351	0.0746338	0.0445591	-0.301633	-0.00906831	0.856115	0.73961	0.990973	0.86 (0.74-0.99)
GCST90277291	Phosphatidylcholine (16:0_22:6)	ACP	Inverse variance weighted	24	-0.12147	0.0937954	0.1953	-0.305309	0.0623685	0.885617	0.736895	1.06435	0.89 (0.74-1.06)
GCST90277291	Phosphatidylcholine (16:0_22:6)	ACP	Weighted median	24	-0.144809	0.115803	0.211124	-0.371782	0.0821643	0.865188	0.689504	1.08563	0.87 (0.69-1.09)
GCST90277291	Phosphatidylcholine (16:0_22:6)	ACP	MR Egger	24	0.000137913	0.20022	0.999457	-0.392294	0.39257	1.00014	0.675505	1.48078	1.00 (0.68-1.48)
GCST90277291	Phosphatidylcholine (16:0_22:6)	ACP	Weighted mode	24	-0.183617	0.228016	0.428906	-0.630529	0.263296	0.832255	0.53231	1.30121	0.83 (0.53-1.30)
GCST90277292	Phosphatidylcholine (16:1_18:0)	ACP	Inverse variance weighted	19	0.0469886	0.100056	0.638626	-0.149122	0.243099	1.04811	0.861464	1.2752	1.05 (0.86-1.28)
GCST90277292	Phosphatidylcholine (16:1_18:0)	ACP	Weighted median	19	-0.0522619	0.126032	0.678382	-0.299284	0.19476	0.94908	0.741349	1.21502	0.95 (0.74-1.22)
GCST90277292	Phosphatidylcholine (16:1_18:0)	ACP	MR Egger	19	-0.0502295	0.235604	0.833711	-0.512014	0.411554	0.951011	0.599288	1.50916	0.95 (0.60-1.51)
GCST90277292	Phosphatidylcholine (16:1_18:0)	ACP	Weighted mode	19	-0.0921693	0.231738	0.695506	-0.546375	0.362037	0.911951	0.579045	1.43625	0.91 (0.58-1.44)
GCST90277293	Phosphatidylcholine (16:1_18:1)	ACP	Inverse variance weighted	29	0.0112024	0.0676761	0.868527	-0.121443	0.143847	1.01127	0.885642	1.15471	1.01 (0.89-1.15)
GCST90277293	Phosphatidylcholine (16:1_18:1)	ACP	Weighted median	29	0.0413568	0.0987758	0.67544	-0.152244	0.234957	1.04222	0.858779	1.26485	1.04 (0.86-1.26)
GCST90277293	Phosphatidylcholine (16:1_18:1)	ACP	MR Egger	29	0.172198	0.164773	0.305261	-0.150757	0.495153	1.18791	0.860056	1.64075	1.19 (0.86-1.64)
GCST90277293	Phosphatidylcholine (16:1_18:1)	ACP	Weighted mode	29	0.0458669	0.238137	0.848657	-0.420882	0.512616	1.04694	0.656467	1.66965	1.05 (0.66-1.67)
GCST90277294	Phosphatidylcholine (16:1_18:2)	ACP	Inverse variance weighted	37	0.0674484	0.0516541	0.19163	-0.0337936	0.16869	1.06978	0.966771	1.18375	1.07 (0.97-1.18)
GCST90277294	Phosphatidylcholine (16:1_18:2)	ACP	Weighted median	37	0.178147	0.0829316	0.0317042	0.0156011	0.340693	1.195	1.01572	1.40592	1.20 (1.02-1.41)
GCST90277294	Phosphatidylcholine (16:1_18:2)	ACP	MR Egger	37	0.168158	0.100935	0.10464	-0.0296747	0.365991	1.18312	0.970761	1.44194	1.18 (0.97-1.44)
GCST90277294	Phosphatidylcholine (16:1_18:2)	ACP	Weighted mode	37	0.208182	0.088745	0.0246103	0.034242	0.382122	1.23144	1.03483	1.46539	1.23 (1.03-1.47)
GCST90277295	Phosphatidylcholine (16:1_20:4)	ACP	Inverse variance weighted	25	-0.0362894	0.0768793	0.636905	-0.186973	0.114394	0.964361	0.829466	1.12119	0.96 (0.83-1.12)
GCST90277295	Phosphatidylcholine (16:1_20:4)	ACP	Weighted median	25	-0.163876	0.0911584	0.0722229	-0.342547	0.0147941	0.848847	0.70996	1.0149	0.85 (0.71-1.01)
GCST90277295	Phosphatidylcholine (16:1_20:4)	ACP	MR Egger	25	-0.0483777	0.170681	0.779375	-0.382912	0.286156	0.952774	0.681873	1.3313	0.95 (0.68-1.33)
GCST90277295	Phosphatidylcholine (16:1_20:4)	ACP	Weighted mode	25	-0.166203	0.0935804	0.0884075	-0.349621	0.0172147	0.846874	0.704956	1.01736	0.85 (0.70-1.02)
GCST90277296	Phosphatidylcholine (17:0_18:1)	ACP	Inverse variance weighted	21	-0.0710054	0.10219	0.487157	-0.271298	0.129287	0.931457	0.762389	1.13802	0.93 (0.76-1.14)
GCST90277296	Phosphatidylcholine (17:0_18:1)	ACP	Weighted median	21	0.0263609	0.12681	0.835325	-0.222187	0.274908	1.02671	0.800766	1.31641	1.03 (0.80-1.32)
GCST90277296	Phosphatidylcholine (17:0_18:1)	ACP	MR Egger	21	0.0569211	0.222135	0.800515	-0.378463	0.492306	1.05857	0.684913	1.63608	1.06 (0.68-1.64)
GCST90277296	Phosphatidylcholine (17:0_18:1)	ACP	Weighted mode	21	0.100404	0.235317	0.674173	-0.360817	0.561625	1.10562	0.697107	1.75352	1.11 (0.70-1.75)
GCST90277297	Phosphatidylcholine (17:0_18:2)	ACP	Inverse variance weighted	28	0.0949313	0.0647224	0.142445	-0.0319246	0.221787	1.09958	0.96858	1.24831	1.10 (0.97-1.25)
GCST90277297	Phosphatidylcholine (17:0_18:2)	ACP	Weighted median	28	0.227449	0.0924051	0.0138383	0.0463351	0.408563	1.25539	1.04743	1.50465	1.26 (1.05-1.50)
GCST90277297	Phosphatidylcholine (17:0_18:2)	ACP	MR Egger	28	0.184304	0.165171	0.2747	-0.139432	0.50804	1.20238	0.869852	1.66203	1.20 (0.87-1.66)
GCST90277297	Phosphatidylcholine (17:0_18:2)	ACP	Weighted mode	28	0.282233	0.120727	0.0270577	0.0456091	0.518857	1.32609	1.04667	1.68011	1.33 (1.05-1.68)
GCST90277298	Phosphatidylcholine (17:0_20:4)	ACP	Inverse variance weighted	39	-0.10784	0.0410358	0.0085902	-0.18827	-0.0274097	0.897771	0.828391	0.972962	0.90 (0.83-0.97)
GCST90277298	Phosphatidylcholine (17:0_20:4)	ACP	Weighted median	39	-0.116495	0.0561587	0.0380432	-0.226566	-0.00642391	0.890035	0.797267	0.993597	0.89 (0.80-0.99)
GCST90277298	Phosphatidylcholine (17:0_20:4)	ACP	MR Egger	39	-0.151586	0.0685218	0.0332041	-0.285889	-0.0172831	0.859344	0.751346	0.982865	0.86 (0.75-0.98)
GCST90277298	Phosphatidylcholine (17:0_20:4)	ACP	Weighted mode	39	-0.12633	0.0535536	0.0235709	-0.231295	-0.0213646	0.881324	0.793505	0.978862	0.88 (0.79-0.98)
GCST90277299	Phosphatidylcholine (18:0_18:1)	ACP	Inverse variance weighted	31	0.00452696	0.0727928	0.950412	-0.138147	0.147201	1.00454	0.870971	1.15859	1.00 (0.87-1.16)
GCST90277299	Phosphatidylcholine (18:0_18:1)	ACP	Weighted median	31	0.0161416	0.100679	0.872623	-0.181189	0.213472	1.01627	0.834278	1.23797	1.02 (0.83-1.24)
GCST90277299	Phosphatidylcholine (18:0_18:1)	ACP	MR Egger	31	-0.0689645	0.172866	0.692854	-0.407781	0.269852	0.93336	0.665124	1.30977	0.93 (0.67-1.31)
GCST90277299	Phosphatidylcholine (18:0_18:1)	ACP	Weighted mode	31	-0.0192338	0.215912	0.929609	-0.442422	0.403954	0.98095	0.642478	1.49774	0.98 (0.64-1.50)
GCST90277300	Phosphatidylcholine (18:0_18:2)	ACP	Inverse variance weighted	40	0.132025	0.0562937	0.0190125	0.0216892	0.24236	1.14114	1.02193	1.27425	1.14 (1.02-1.27)
GCST90277300	Phosphatidylcholine (18:0_18:2)	ACP	Weighted median	40	0.206405	0.0832436	0.0131555	0.0432477	0.369562	1.22925	1.0442	1.4471	1.23 (1.04-1.45)
GCST90277300	Phosphatidylcholine (18:0_18:2)	ACP	MR Egger	40	0.238208	0.14015	0.0973662	-0.0364853	0.512902	1.26897	0.964172	1.67013	1.27 (0.96-1.67)
GCST90277300	Phosphatidylcholine (18:0_18:2)	ACP	Weighted mode	40	0.284075	0.116916	0.0198149	0.0549199	0.51323	1.32853	1.05646	1.67068	1.33 (1.06-1.67)
GCST90277301	Phosphatidylcholine (18:0_18:3)	ACP	Inverse variance weighted	23	0.0933339	0.081271	0.250792	-0.0659573	0.252625	1.09783	0.936171	1.2874	1.10 (0.94-1.29)
GCST90277301	Phosphatidylcholine (18:0_18:3)	ACP	Weighted median	23	0.125449	0.11164	0.261143	-0.0933652	0.344263	1.13366	0.910861	1.41095	1.13 (0.91-1.41)
GCST90277301	Phosphatidylcholine (18:0_18:3)	ACP	MR Egger	23	0.122134	0.161774	0.458654	-0.194943	0.43921	1.12991	0.822882	1.55148	1.13 (0.82-1.55)
GCST90277301	Phosphatidylcholine (18:0_18:3)	ACP	Weighted mode	23	0.168264	0.211933	0.435707	-0.247125	0.583652	1.18325	0.781043	1.79257	1.18 (0.78-1.79)
GCST90277302	Phosphatidylcholine (18:0_20:2)	ACP	Inverse variance weighted	22	0.11624	0.0655557	0.0762035	-0.012249	0.244729	1.12327	0.987826	1.27728	1.12 (0.99-1.28)
GCST90277302	Phosphatidylcholine (18:0_20:2)	ACP	Weighted median	22	0.184101	0.0979559	0.0601867	-0.00789292	0.376094	1.20214	0.992138	1.45658	1.20 (0.99-1.46)
GCST90277302	Phosphatidylcholine (18:0_20:2)	ACP	MR Egger	22	0.220382	0.153759	0.167224	-0.0809868	0.52175	1.24655	0.922206	1.68497	1.25 (0.92-1.68)
GCST90277302	Phosphatidylcholine (18:0_20:2)	ACP	Weighted mode	22	0.240408	0.101185	0.0270998	0.0420855	0.438731	1.27177	1.04298	1.55074	1.27 (1.04-1.55)
GCST90277303	Phosphatidylcholine (18:0_20:3)	ACP	Inverse variance weighted	32	0.076907	0.0742232	0.300128	-0.0685704	0.222384	1.07994	0.933728	1.24905	1.08 (0.93-1.25)
GCST90277303	Phosphatidylcholine (18:0_20:3)	ACP	Weighted median	32	0.122422	0.104377	0.240845	-0.0821579	0.327002	1.13023	0.921127	1.3868	1.13 (0.92-1.39)
GCST90277303	Phosphatidylcholine (18:0_20:3)	ACP	MR Egger	32	0.12683	0.186408	0.501476	-0.238529	0.492189	1.13522	0.787786	1.63589	1.14 (0.79-1.64)
GCST90277303	Phosphatidylcholine (18:0_20:3)	ACP	Weighted mode	32	0.262873	0.224133	0.249792	-0.176427	0.702173	1.30066	0.83826	2.01813	1.30 (0.84-2.02)
GCST90277304	Phosphatidylcholine (18:0_20:4)	ACP	Inverse variance weighted	49	-0.0977014	0.0343492	0.00445005	-0.165026	-0.0303771	0.90692	0.847872	0.97008	0.91 (0.85-0.97)
GCST90277304	Phosphatidylcholine (18:0_20:4)	ACP	Weighted median	49	-0.104571	0.0481659	0.0299263	-0.198976	-0.0101661	0.900711	0.819569	0.989885	0.90 (0.82-0.99)
GCST90277304	Phosphatidylcholine (18:0_20:4)	ACP	MR Egger	49	-0.110461	0.0536487	0.0450623	-0.215613	-0.00530971	0.895421	0.806047	0.994704	0.90 (0.81-0.99)
GCST90277304	Phosphatidylcholine (18:0_20:4)	ACP	Weighted mode	49	-0.103807	0.0499641	0.0431164	-0.201737	-0.00587719	0.901399	0.81731	0.99414	0.90 (0.82-0.99)
GCST90277305	Phosphatidylcholine (18:0_20:5)	ACP	Inverse variance weighted	33	-0.106655	0.0504489	0.0345055	-0.205534	-0.0077749	0.898836	0.814212	0.992255	0.90 (0.81-0.99)
GCST90277305	Phosphatidylcholine (18:0_20:5)	ACP	Weighted median	33	-0.161939	0.0731573	0.0268584	-0.305327	-0.0185505	0.850493	0.736882	0.981621	0.85 (0.74-0.98)
GCST90277305	Phosphatidylcholine (18:0_20:5)	ACP	MR Egger	33	-0.210334	0.088905	0.0244237	-0.384587	-0.0360798	0.810314	0.680732	0.964563	0.81 (0.68-0.96)
GCST90277305	Phosphatidylcholine (18:0_20:5)	ACP	Weighted mode	33	-0.158992	0.0769911	0.0470969	-0.309895	-0.00808963	0.853003	0.733524	0.991943	0.85 (0.73-0.99)
GCST90277306	Phosphatidylcholine (18:0_22:5)	ACP	Inverse variance weighted	29	0.0414912	0.0759215	0.584721	-0.107315	0.190297	1.04236	0.898243	1.20961	1.04 (0.90-1.21)
GCST90277306	Phosphatidylcholine (18:0_22:5)	ACP	Weighted median	29	0.0475347	0.0972737	0.625076	-0.143122	0.238191	1.04868	0.866649	1.26895	1.05 (0.87-1.27)
GCST90277306	Phosphatidylcholine (18:0_22:5)	ACP	MR Egger	29	-0.151133	0.159021	0.350342	-0.462815	0.160549	0.859733	0.629509	1.17416	0.86 (0.63-1.17)
GCST90277306	Phosphatidylcholine (18:0_22:5)	ACP	Weighted mode	29	-0.237621	0.115765	0.0495627	-0.464521	-0.0107212	0.788501	0.628436	0.989336	0.79 (0.63-0.99)
GCST90277307	Phosphatidylcholine (18:0_22:6)	ACP	Inverse variance weighted	25	0.013473	0.0912091	0.882567	-0.165297	0.192243	1.01356	0.847642	1.21196	1.01 (0.85-1.21)
GCST90277307	Phosphatidylcholine (18:0_22:6)	ACP	Weighted median	25	-0.0121272	0.112162	0.913898	-0.231964	0.207709	0.987946	0.792975	1.23086	0.99 (0.79-1.23)
GCST90277307	Phosphatidylcholine (18:0_22:6)	ACP	MR Egger	25	-0.463073	0.247259	0.0738593	-0.947701	0.0215555	0.629347	0.387631	1.02179	0.63 (0.39-1.02)
GCST90277307	Phosphatidylcholine (18:0_22:6)	ACP	Weighted mode	25	0.0289381	0.203046	0.887859	-0.369033	0.426909	1.02936	0.691403	1.53251	1.03 (0.69-1.53)
GCST90277308	Phosphatidylcholine (18:1_18:1)	ACP	Inverse variance weighted	25	-0.0391936	0.0864572	0.650311	-0.20865	0.130262	0.961565	0.81168	1.13913	0.96 (0.81-1.14)
GCST90277308	Phosphatidylcholine (18:1_18:1)	ACP	Weighted median	25	-0.0744042	0.115888	0.520852	-0.301546	0.152737	0.928296	0.739674	1.16502	0.93 (0.74-1.17)
GCST90277308	Phosphatidylcholine (18:1_18:1)	ACP	MR Egger	25	-0.127816	0.21559	0.559054	-0.550372	0.29474	0.880015	0.576735	1.34278	0.88 (0.58-1.34)
GCST90277308	Phosphatidylcholine (18:1_18:1)	ACP	Weighted mode	25	-0.12053	0.157011	0.450181	-0.42827	0.187211	0.886451	0.651635	1.20588	0.89 (0.65-1.21)
GCST90277309	Phosphatidylcholine (18:1_18:2)	ACP	Inverse variance weighted	34	0.0717593	0.0516136	0.164433	-0.0294034	0.172922	1.0744	0.971025	1.18877	1.07 (0.97-1.19)
GCST90277309	Phosphatidylcholine (18:1_18:2)	ACP	Weighted median	34	0.178497	0.0816194	0.0287467	0.018523	0.338471	1.19542	1.0187	1.4028	1.20 (1.02-1.40)
GCST90277309	Phosphatidylcholine (18:1_18:2)	ACP	MR Egger	34	0.0920543	0.103837	0.38195	-0.111467	0.295576	1.09642	0.894521	1.3439	1.10 (0.89-1.34)
GCST90277309	Phosphatidylcholine (18:1_18:2)	ACP	Weighted mode	34	0.184929	0.0848868	0.0366122	0.0185505	0.351307	1.20313	1.01872	1.42092	1.20 (1.02-1.42)
GCST90277310	Phosphatidylcholine (18:1_18:3)	ACP	Inverse variance weighted	18	-0.125503	0.0965219	0.193514	-0.314686	0.06368	0.882053	0.730018	1.06575	0.88 (0.73-1.07)
GCST90277310	Phosphatidylcholine (18:1_18:3)	ACP	Weighted median	18	-0.18212	0.125227	0.145858	-0.427566	0.0633252	0.833501	0.652094	1.06537	0.83 (0.65-1.07)
GCST90277310	Phosphatidylcholine (18:1_18:3)	ACP	MR Egger	18	-0.164774	0.217576	0.459869	-0.591224	0.261676	0.848085	0.553649	1.29911	0.85 (0.55-1.30)
GCST90277310	Phosphatidylcholine (18:1_18:3)	ACP	Weighted mode	18	-0.180396	0.203726	0.38825	-0.5797	0.218908	0.834939	0.560066	1.24472	0.83 (0.56-1.24)
GCST90277311	Phosphatidylcholine (18:1_20:2)	ACP	Inverse variance weighted	33	0.0623706	0.0556624	0.262494	-0.0467276	0.171469	1.06436	0.954347	1.18705	1.06 (0.95-1.19)
GCST90277311	Phosphatidylcholine (18:1_20:2)	ACP	Weighted median	33	0.152325	0.0729408	0.0367676	0.00936088	0.295289	1.16454	1.0094	1.34351	1.16 (1.01-1.34)
GCST90277311	Phosphatidylcholine (18:1_20:2)	ACP	MR Egger	33	0.159061	0.105833	0.142973	-0.0483714	0.366493	1.17241	0.95278	1.44267	1.17 (0.95-1.44)
GCST90277311	Phosphatidylcholine (18:1_20:2)	ACP	Weighted mode	33	0.157004	0.0738027	0.0411946	0.0123505	0.301657	1.17	1.01243	1.3521	1.17 (1.01-1.35)
GCST90277312	Phosphatidylcholine (18:1_20:3)	ACP	Inverse variance weighted	28	0.058986	0.0739156	0.42486	-0.0858886	0.203861	1.06076	0.917696	1.22613	1.06 (0.92-1.23)
GCST90277312	Phosphatidylcholine (18:1_20:3)	ACP	Weighted median	28	0.0836652	0.0979369	0.392952	-0.108291	0.275621	1.08726	0.897366	1.31735	1.09 (0.90-1.32)
GCST90277312	Phosphatidylcholine (18:1_20:3)	ACP	MR Egger	28	0.0513355	0.189811	0.788945	-0.320694	0.423365	1.05268	0.725646	1.52709	1.05 (0.73-1.53)
GCST90277312	Phosphatidylcholine (18:1_20:3)	ACP	Weighted mode	28	0.0364076	0.221764	0.870818	-0.39825	0.471065	1.03708	0.671494	1.6017	1.04 (0.67-1.60)
GCST90277313	Phosphatidylcholine (18:1_20:4)	ACP	Inverse variance weighted	45	-0.121503	0.0419128	0.00374412	-0.203653	-0.0393541	0.885588	0.815746	0.96141	0.89 (0.82-0.96)
GCST90277313	Phosphatidylcholine (18:1_20:4)	ACP	Weighted median	45	-0.132005	0.0612925	0.0312641	-0.252139	-0.011872	0.876336	0.777137	0.988198	0.88 (0.78-0.99)
GCST90277313	Phosphatidylcholine (18:1_20:4)	ACP	MR Egger	45	-0.0919836	0.0733627	0.216682	-0.235774	0.0518074	0.91212	0.789959	1.05317	0.91 (0.79-1.05)
GCST90277313	Phosphatidylcholine (18:1_20:4)	ACP	Weighted mode	45	-0.128495	0.0609959	0.0408883	-0.248047	-0.00894295	0.879418	0.780324	0.991097	0.88 (0.78-0.99)
GCST90277314	Phosphatidylcholine (18:2_18:2)	ACP	Inverse variance weighted	27	0.0426615	0.0740342	0.564453	-0.102446	0.187769	1.04358	0.902627	1.20655	1.04 (0.90-1.21)
GCST90277314	Phosphatidylcholine (18:2_18:2)	ACP	Weighted median	27	0.143717	0.10204	0.159001	-0.0562812	0.343716	1.15456	0.945273	1.41018	1.15 (0.95-1.41)
GCST90277314	Phosphatidylcholine (18:2_18:2)	ACP	MR Egger	27	0.235488	0.163446	0.162059	-0.084867	0.555843	1.26553	0.918634	1.74341	1.27 (0.92-1.74)
GCST90277314	Phosphatidylcholine (18:2_18:2)	ACP	Weighted mode	27	0.241633	0.140136	0.0965301	-0.0330335	0.516299	1.27333	0.967506	1.67581	1.27 (0.97-1.68)
GCST90277315	Phosphatidylcholine (18:2_20:1)	ACP	Inverse variance weighted	22	0.0845894	0.0767746	0.270554	-0.0658888	0.235068	1.08827	0.936235	1.26499	1.09 (0.94-1.26)
GCST90277315	Phosphatidylcholine (18:2_20:1)	ACP	Weighted median	22	0.0390878	0.110279	0.723006	-0.17706	0.255235	1.03986	0.83773	1.29077	1.04 (0.84-1.29)
GCST90277315	Phosphatidylcholine (18:2_20:1)	ACP	MR Egger	22	-0.138173	0.204381	0.506748	-0.538759	0.262414	0.870948	0.583472	1.30006	0.87 (0.58-1.30)
GCST90277315	Phosphatidylcholine (18:2_20:1)	ACP	Weighted mode	22	-0.194476	0.216835	0.379948	-0.619474	0.230521	0.823266	0.538228	1.25926	0.82 (0.54-1.26)
GCST90277316	Phosphatidylcholine (18:2_20:3)	ACP	Inverse variance weighted	22	-0.0830081	0.0843245	0.324924	-0.248284	0.0822679	0.920344	0.780138	1.08575	0.92 (0.78-1.09)
GCST90277316	Phosphatidylcholine (18:2_20:3)	ACP	Weighted median	22	-0.0567202	0.11751	0.62932	-0.28704	0.1736	0.944858	0.750482	1.18958	0.94 (0.75-1.19)
GCST90277316	Phosphatidylcholine (18:2_20:3)	ACP	MR Egger	22	0.0890752	0.202765	0.665152	-0.308345	0.486495	1.09316	0.734662	1.62661	1.09 (0.73-1.63)
GCST90277316	Phosphatidylcholine (18:2_20:3)	ACP	Weighted mode	22	0.257379	0.165875	0.135688	-0.0677357	0.582494	1.29354	0.934507	1.7905	1.29 (0.93-1.79)
GCST90277317	Phosphatidylcholine (18:2_20:4)	ACP	Inverse variance weighted	31	-0.124168	0.0699238	0.075771	-0.261219	0.0128821	0.883231	0.770112	1.01297	0.88 (0.77-1.01)
GCST90277317	Phosphatidylcholine (18:2_20:4)	ACP	Weighted median	31	-0.102316	0.0959659	0.286346	-0.290409	0.085777	0.902744	0.747957	1.08956	0.90 (0.75-1.09)
GCST90277317	Phosphatidylcholine (18:2_20:4)	ACP	MR Egger	31	0.132959	0.173566	0.449844	-0.207231	0.473148	1.1422	0.812832	1.60504	1.14 (0.81-1.61)
GCST90277317	Phosphatidylcholine (18:2_20:4)	ACP	Weighted mode	31	-0.0773087	0.188724	0.684981	-0.447207	0.29259	0.925604	0.639412	1.33989	0.93 (0.64-1.34)
GCST90277318	Phosphatidylcholine (O-16:0_16:0)	ACP	Inverse variance weighted	20	-0.0783298	0.120857	0.516909	-0.31521	0.158551	0.924659	0.729635	1.17181	0.92 (0.73-1.17)
GCST90277318	Phosphatidylcholine (O-16:0_16:0)	ACP	Weighted median	20	-0.129111	0.144582	0.371862	-0.412491	0.15427	0.878877	0.661999	1.16681	0.88 (0.66-1.17)
GCST90277318	Phosphatidylcholine (O-16:0_16:0)	ACP	MR Egger	20	-0.380974	0.262276	0.163553	-0.895035	0.133087	0.683196	0.408593	1.14235	0.68 (0.41-1.14)
GCST90277318	Phosphatidylcholine (O-16:0_16:0)	ACP	Weighted mode	20	-0.20872	0.26991	0.448863	-0.737744	0.320304	0.811623	0.478192	1.37755	0.81 (0.48-1.38)
GCST90277319	Phosphatidylcholine (O-16:0_16:1)	ACP	Inverse variance weighted	18	-0.142719	0.0830176	0.0855894	-0.305433	0.0199959	0.866998	0.736804	1.0202	0.87 (0.74-1.02)
GCST90277319	Phosphatidylcholine (O-16:0_16:1)	ACP	Weighted median	18	-0.154687	0.119506	0.195529	-0.388918	0.0795435	0.856683	0.67779	1.08279	0.86 (0.68-1.08)
GCST90277319	Phosphatidylcholine (O-16:0_16:1)	ACP	MR Egger	18	0.10769	0.233205	0.650452	-0.349391	0.564772	1.1137	0.705117	1.75905	1.11 (0.71-1.76)
GCST90277319	Phosphatidylcholine (O-16:0_16:1)	ACP	Weighted mode	18	-0.257427	0.220856	0.259876	-0.690306	0.175452	0.773038	0.501423	1.19178	0.77 (0.50-1.19)
GCST90277320	Phosphatidylcholine (O-16:0_18:1)	ACP	Inverse variance weighted	24	-0.0841586	0.0802472	0.294297	-0.241443	0.073126	0.919285	0.785493	1.07587	0.92 (0.79-1.08)
GCST90277320	Phosphatidylcholine (O-16:0_18:1)	ACP	Weighted median	24	-0.0519392	0.116877	0.656759	-0.281018	0.177139	0.949387	0.755015	1.1938	0.95 (0.76-1.19)
GCST90277320	Phosphatidylcholine (O-16:0_18:1)	ACP	MR Egger	24	-0.150597	0.220955	0.502621	-0.583669	0.282475	0.860194	0.557848	1.32641	0.86 (0.56-1.33)
GCST90277320	Phosphatidylcholine (O-16:0_18:1)	ACP	Weighted mode	24	-0.417122	0.242436	0.0987618	-0.892298	0.058053	0.65894	0.409713	1.05977	0.66 (0.41-1.06)
GCST90277321	Phosphatidylcholine (O-16:0_18:2)	ACP	Inverse variance weighted	21	-0.0686714	0.086489	0.427201	-0.23819	0.100847	0.933633	0.788053	1.10611	0.93 (0.79-1.11)
GCST90277321	Phosphatidylcholine (O-16:0_18:2)	ACP	Weighted median	21	-0.0348619	0.115096	0.76197	-0.26045	0.190726	0.965739	0.770705	1.21013	0.97 (0.77-1.21)
GCST90277321	Phosphatidylcholine (O-16:0_18:2)	ACP	MR Egger	21	0.0406687	0.214042	0.851322	-0.378854	0.460192	1.04151	0.684645	1.58438	1.04 (0.68-1.58)
GCST90277321	Phosphatidylcholine (O-16:0_18:2)	ACP	Weighted mode	21	-0.207346	0.291958	0.485786	-0.779583	0.364892	0.812739	0.458597	1.44036	0.81 (0.46-1.44)
GCST90277322	Phosphatidylcholine (O-16:0_20:3)	ACP	Inverse variance weighted	18	-0.0623365	0.0968178	0.51967	-0.252099	0.127426	0.939567	0.777167	1.1359	0.94 (0.78-1.14)
GCST90277322	Phosphatidylcholine (O-16:0_20:3)	ACP	Weighted median	18	-0.0173963	0.127634	0.891585	-0.267559	0.232767	0.982754	0.765245	1.26209	0.98 (0.77-1.26)
GCST90277322	Phosphatidylcholine (O-16:0_20:3)	ACP	MR Egger	18	-0.236958	0.229565	0.317327	-0.686907	0.21299	0.789024	0.50313	1.23737	0.79 (0.50-1.24)
GCST90277322	Phosphatidylcholine (O-16:0_20:3)	ACP	Weighted mode	18	0.24065	0.233155	0.316465	-0.216334	0.697635	1.27208	0.805466	2.009	1.27 (0.81-2.01)
GCST90277323	Phosphatidylcholine (O-16:0_20:4)	ACP	Inverse variance weighted	35	-0.155572	0.0592819	0.00868332	-0.271765	-0.0393796	0.855925	0.762033	0.961386	0.86 (0.76-0.96)
GCST90277323	Phosphatidylcholine (O-16:0_20:4)	ACP	Weighted median	35	-0.17958	0.0795089	0.0239072	-0.335417	-0.0237427	0.835621	0.71504	0.976537	0.84 (0.72-0.98)
GCST90277323	Phosphatidylcholine (O-16:0_20:4)	ACP	MR Egger	35	-0.143971	0.110811	0.202866	-0.361161	0.0732199	0.865913	0.696867	1.07597	0.87 (0.70-1.08)
GCST90277323	Phosphatidylcholine (O-16:0_20:4)	ACP	Weighted mode	35	-0.172718	0.0787996	0.0353354	-0.327165	-0.0182706	0.841375	0.720965	0.981895	0.84 (0.72-0.98)
GCST90277324	Phosphatidylcholine (O-16:0_22:5)	ACP	Inverse variance weighted	17	-0.0258598	0.0846799	0.760074	-0.191832	0.140113	0.974472	0.825445	1.1504	0.97 (0.83-1.15)
GCST90277324	Phosphatidylcholine (O-16:0_22:5)	ACP	Weighted median	17	-0.0458575	0.117689	0.696797	-0.276529	0.184814	0.955178	0.758412	1.20299	0.96 (0.76-1.20)
GCST90277324	Phosphatidylcholine (O-16:0_22:5)	ACP	MR Egger	17	0.0414163	0.184974	0.825853	-0.321133	0.403965	1.04229	0.725327	1.49775	1.04 (0.73-1.50)
GCST90277324	Phosphatidylcholine (O-16:0_22:5)	ACP	Weighted mode	17	-0.0410805	0.232937	0.862225	-0.497638	0.415477	0.959752	0.607965	1.51509	0.96 (0.61-1.52)
GCST90277325	Phosphatidylcholine (O-16:1_16:0)	ACP	Inverse variance weighted	19	-0.109651	0.0796279	0.168498	-0.265722	0.0464193	0.896147	0.766652	1.04751	0.90 (0.77-1.05)
GCST90277325	Phosphatidylcholine (O-16:1_16:0)	ACP	Weighted median	19	-0.173326	0.113611	0.127105	-0.396003	0.0493503	0.840863	0.673005	1.05059	0.84 (0.67-1.05)
GCST90277325	Phosphatidylcholine (O-16:1_16:0)	ACP	MR Egger	19	-0.130752	0.197657	0.517151	-0.518159	0.256655	0.877435	0.595616	1.2926	0.88 (0.60-1.29)
GCST90277325	Phosphatidylcholine (O-16:1_16:0)	ACP	Weighted mode	19	-0.217309	0.159531	0.189948	-0.52999	0.0953723	0.804682	0.588611	1.10007	0.80 (0.59-1.10)
GCST90277326	Phosphatidylcholine (O-16:1_18:0)	ACP	Inverse variance weighted	17	-0.0332477	0.125763	0.791497	-0.279744	0.213248	0.967299	0.755977	1.23769	0.97 (0.76-1.24)
GCST90277326	Phosphatidylcholine (O-16:1_18:0)	ACP	Weighted median	17	-0.149566	0.14761	0.310938	-0.438881	0.139749	0.861081	0.644757	1.14998	0.86 (0.64-1.15)
GCST90277326	Phosphatidylcholine (O-16:1_18:0)	ACP	MR Egger	17	-0.185279	0.286822	0.528058	-0.74745	0.376893	0.830873	0.473573	1.45775	0.83 (0.47-1.46)
GCST90277326	Phosphatidylcholine (O-16:1_18:0)	ACP	Weighted mode	17	-0.188535	0.297784	0.535596	-0.772192	0.395122	0.828171	0.461999	1.48457	0.83 (0.46-1.48)
GCST90277327	Phosphatidylcholine (O-16:1_18:1)	ACP	Inverse variance weighted	25	-0.127549	0.0787021	0.105092	-0.281805	0.0267074	0.880251	0.754421	1.02707	0.88 (0.75-1.03)
GCST90277327	Phosphatidylcholine (O-16:1_18:1)	ACP	Weighted median	25	-0.177384	0.113037	0.116586	-0.398936	0.0441671	0.837458	0.671034	1.04516	0.84 (0.67-1.05)
GCST90277327	Phosphatidylcholine (O-16:1_18:1)	ACP	MR Egger	25	-0.20272	0.191562	0.30093	-0.578181	0.172741	0.816507	0.560918	1.18856	0.82 (0.56-1.19)
GCST90277327	Phosphatidylcholine (O-16:1_18:1)	ACP	Weighted mode	25	-0.374798	0.216964	0.0969337	-0.800048	0.0504519	0.687428	0.449307	1.05175	0.69 (0.45-1.05)
GCST90277328	Phosphatidylcholine (O-16:1_18:2)	ACP	Inverse variance weighted	27	-0.0314246	0.0750889	0.675583	-0.178599	0.11575	0.969064	0.836441	1.12271	0.97 (0.84-1.12)
GCST90277328	Phosphatidylcholine (O-16:1_18:2)	ACP	Weighted median	27	-0.0461624	0.105003	0.660206	-0.251969	0.159644	0.954887	0.777269	1.17309	0.95 (0.78-1.17)
GCST90277328	Phosphatidylcholine (O-16:1_18:2)	ACP	MR Egger	27	-0.0554675	0.163941	0.737934	-0.376792	0.265857	0.946043	0.686058	1.30455	0.95 (0.69-1.30)
GCST90277328	Phosphatidylcholine (O-16:1_18:2)	ACP	Weighted mode	27	-0.0914192	0.211879	0.669684	-0.506701	0.323863	0.912635	0.60248	1.38246	0.91 (0.60-1.38)
GCST90277329	Phosphatidylcholine (O-16:1_20:3)	ACP	Inverse variance weighted	26	0.0133368	0.0741393	0.85724	-0.131976	0.15865	1.01343	0.876362	1.17193	1.01 (0.88-1.17)
GCST90277329	Phosphatidylcholine (O-16:1_20:3)	ACP	Weighted median	26	-0.0590945	0.106931	0.580508	-0.268679	0.15049	0.942618	0.764389	1.1624	0.94 (0.76-1.16)
GCST90277329	Phosphatidylcholine (O-16:1_20:3)	ACP	MR Egger	26	-0.00632084	0.209421	0.976171	-0.416787	0.404145	0.993699	0.659161	1.49802	0.99 (0.66-1.50)
GCST90277329	Phosphatidylcholine (O-16:1_20:3)	ACP	Weighted mode	26	-0.21093	0.239867	0.387581	-0.681069	0.25921	0.809831	0.506076	1.29591	0.81 (0.51-1.30)
GCST90277330	Phosphatidylcholine (O-16:1_20:4)	ACP	Inverse variance weighted	31	-0.161776	0.0485352	0.000858654	-0.256905	-0.0666466	0.850632	0.773442	0.935526	0.85 (0.77-0.94)
GCST90277330	Phosphatidylcholine (O-16:1_20:4)	ACP	Weighted median	31	-0.167376	0.0723351	0.0206731	-0.309153	-0.0255995	0.845881	0.734068	0.974725	0.85 (0.73-0.97)
GCST90277330	Phosphatidylcholine (O-16:1_20:4)	ACP	MR Egger	31	-0.207529	0.0980323	0.0429641	-0.399672	-0.0153855	0.81259	0.67054	0.984732	0.81 (0.67-0.98)
GCST90277330	Phosphatidylcholine (O-16:1_20:4)	ACP	Weighted mode	31	-0.180285	0.0746435	0.022024	-0.326587	-0.0339841	0.835032	0.721382	0.966587	0.84 (0.72-0.97)
GCST90277331	Phosphatidylcholine (O-16:2_18:0)	ACP	Inverse variance weighted	15	0.0552787	0.0858419	0.519602	-0.112971	0.223529	1.05684	0.893176	1.25048	1.06 (0.89-1.25)
GCST90277331	Phosphatidylcholine (O-16:2_18:0)	ACP	Weighted median	15	0.0167932	0.111689	0.880483	-0.202117	0.235703	1.01693	0.817	1.2658	1.02 (0.82-1.27)
GCST90277331	Phosphatidylcholine (O-16:2_18:0)	ACP	MR Egger	15	0.281038	0.212034	0.207848	-0.134548	0.696624	1.3245	0.874111	2.00697	1.32 (0.87-2.01)
GCST90277331	Phosphatidylcholine (O-16:2_18:0)	ACP	Weighted mode	15	-0.10788	0.176509	0.550874	-0.453838	0.238079	0.897736	0.635186	1.26881	0.90 (0.64-1.27)
GCST90277332	Phosphatidylcholine (O-17:0_15:0)	ACP	Inverse variance weighted	19	-0.0746188	0.0867344	0.389616	-0.244618	0.0953807	0.928097	0.783003	1.10008	0.93 (0.78-1.10)
GCST90277332	Phosphatidylcholine (O-17:0_15:0)	ACP	Weighted median	19	0.086461	0.119038	0.467636	-0.146853	0.319775	1.09031	0.863421	1.37682	1.09 (0.86-1.38)
GCST90277332	Phosphatidylcholine (O-17:0_15:0)	ACP	MR Egger	19	-0.0470496	0.155102	0.765307	-0.35105	0.256951	0.95404	0.703948	1.29298	0.95 (0.70-1.29)
GCST90277332	Phosphatidylcholine (O-17:0_15:0)	ACP	Weighted mode	19	0.166611	0.206703	0.43074	-0.238527	0.571749	1.18129	0.787787	1.77136	1.18 (0.79-1.77)
GCST90277333	Phosphatidylcholine (O-17:0_17:1)	ACP	Inverse variance weighted	36	-0.101177	0.0665234	0.128279	-0.231563	0.0292088	0.903773	0.793293	1.02964	0.90 (0.79-1.03)
GCST90277333	Phosphatidylcholine (O-17:0_17:1)	ACP	Weighted median	36	-0.0186109	0.0944136	0.843733	-0.203662	0.16644	0.981561	0.815738	1.18109	0.98 (0.82-1.18)
GCST90277333	Phosphatidylcholine (O-17:0_17:1)	ACP	MR Egger	36	-0.308541	0.174138	0.0853876	-0.649851	0.0327696	0.734518	0.522123	1.03331	0.73 (0.52-1.03)
GCST90277333	Phosphatidylcholine (O-17:0_17:1)	ACP	Weighted mode	36	0.0185009	0.195089	0.924988	-0.363873	0.400874	1.01867	0.69498	1.49313	1.02 (0.69-1.49)
GCST90277334	Phosphatidylcholine (O-18:0_14:0)	ACP	Inverse variance weighted	17	-0.139213	0.0929253	0.134102	-0.321347	0.0429204	0.870043	0.725172	1.04385	0.87 (0.73-1.04)
GCST90277334	Phosphatidylcholine (O-18:0_14:0)	ACP	Weighted median	17	-0.141469	0.122371	0.247652	-0.381316	0.0983776	0.868082	0.682962	1.10338	0.87 (0.68-1.10)
GCST90277334	Phosphatidylcholine (O-18:0_14:0)	ACP	MR Egger	17	-0.108216	0.19014	0.577687	-0.48089	0.264459	0.897434	0.618233	1.30273	0.90 (0.62-1.30)
GCST90277334	Phosphatidylcholine (O-18:0_14:0)	ACP	Weighted mode	17	-0.129816	0.227823	0.57672	-0.576348	0.316717	0.878257	0.561947	1.37261	0.88 (0.56-1.37)
GCST90277335	Phosphatidylcholine (O-18:0_16:1)	ACP	Inverse variance weighted	15	0.0207949	0.093719	0.824403	-0.162894	0.204484	1.02101	0.849681	1.22689	1.02 (0.85-1.23)
GCST90277335	Phosphatidylcholine (O-18:0_16:1)	ACP	Weighted median	15	0.057165	0.121273	0.637373	-0.18053	0.29486	1.05883	0.834828	1.34294	1.06 (0.83-1.34)
GCST90277335	Phosphatidylcholine (O-18:0_16:1)	ACP	MR Egger	15	0.0177226	0.26582	0.947858	-0.503284	0.53873	1.01788	0.604542	1.71383	1.02 (0.60-1.71)
GCST90277335	Phosphatidylcholine (O-18:0_16:1)	ACP	Weighted mode	15	0.0738406	0.199124	0.716317	-0.316442	0.464123	1.07664	0.728737	1.59062	1.08 (0.73-1.59)
GCST90277336	Phosphatidylcholine (O-18:0_20:4)	ACP	Inverse variance weighted	27	-0.135227	0.0609588	0.0265319	-0.254706	-0.0157478	0.873517	0.775144	0.984375	0.87 (0.78-0.98)
GCST90277336	Phosphatidylcholine (O-18:0_20:4)	ACP	Weighted median	27	-0.215407	0.0924092	0.0197525	-0.396529	-0.0342853	0.806213	0.672651	0.966296	0.81 (0.67-0.97)
GCST90277336	Phosphatidylcholine (O-18:0_20:4)	ACP	MR Egger	27	-0.273242	0.126229	0.0401631	-0.520651	-0.0258336	0.760908	0.594134	0.974497	0.76 (0.59-0.97)
GCST90277336	Phosphatidylcholine (O-18:0_20:4)	ACP	Weighted mode	27	-0.221446	0.093916	0.0261801	-0.405522	-0.037371	0.801359	0.666629	0.963319	0.80 (0.67-0.96)
GCST90277337	Phosphatidylcholine (O-18:1_16:0)	ACP	Inverse variance weighted	30	0.00181402	0.0917282	0.984222	-0.177973	0.181601	1.00182	0.836965	1.19914	1.00 (0.84-1.20)
GCST90277337	Phosphatidylcholine (O-18:1_16:0)	ACP	Weighted median	30	-0.0220497	0.0985176	0.822901	-0.215144	0.171045	0.978192	0.806425	1.18654	0.98 (0.81-1.19)
GCST90277337	Phosphatidylcholine (O-18:1_16:0)	ACP	MR Egger	30	-0.0283614	0.278969	0.919747	-0.575141	0.518418	0.972037	0.562626	1.67937	0.97 (0.56-1.68)
GCST90277337	Phosphatidylcholine (O-18:1_16:0)	ACP	Weighted mode	30	0.0706623	0.208918	0.737626	-0.338816	0.480141	1.07322	0.712614	1.6163	1.07 (0.71-1.62)
GCST90277338	Phosphatidylcholine (O-18:1_18:2)	ACP	Inverse variance weighted	28	-0.00513562	0.066742	0.938665	-0.13595	0.125679	0.994878	0.872886	1.13392	0.99 (0.87-1.13)
GCST90277338	Phosphatidylcholine (O-18:1_18:2)	ACP	Weighted median	28	0.0141744	0.0998479	0.887112	-0.181527	0.209876	1.01428	0.833995	1.23353	1.01 (0.83-1.23)
GCST90277338	Phosphatidylcholine (O-18:1_18:2)	ACP	MR Egger	28	0.132584	0.159779	0.414207	-0.180583	0.445752	1.14178	0.834783	1.56166	1.14 (0.83-1.56)
GCST90277338	Phosphatidylcholine (O-18:1_18:2)	ACP	Weighted mode	28	0.186871	0.127617	0.154655	-0.0632576	0.437	1.20547	0.938702	1.54806	1.21 (0.94-1.55)
GCST90277339	Phosphatidylcholine (O-18:1_20:3)	ACP	Inverse variance weighted	22	0.156034	0.0981007	0.11171	-0.0362431	0.348311	1.16887	0.964406	1.41667	1.17 (0.96-1.42)
GCST90277339	Phosphatidylcholine (O-18:1_20:3)	ACP	Weighted median	22	0.25427	0.1096	0.0203413	0.039455	0.469086	1.28952	1.04024	1.59853	1.29 (1.04-1.60)
GCST90277339	Phosphatidylcholine (O-18:1_20:3)	ACP	MR Egger	22	0.0588043	0.225336	0.79679	-0.382855	0.500463	1.06057	0.681912	1.64949	1.06 (0.68-1.65)
GCST90277339	Phosphatidylcholine (O-18:1_20:3)	ACP	Weighted mode	22	0.251005	0.130317	0.0677351	-0.00441611	0.506426	1.28532	0.995594	1.65935	1.29 (1.00-1.66)
GCST90277340	Phosphatidylcholine (O-18:1_20:4)	ACP	Inverse variance weighted	27	-0.156994	0.0704603	0.0258722	-0.295096	-0.0188922	0.854709	0.74446	0.981285	0.85 (0.74-0.98)
GCST90277340	Phosphatidylcholine (O-18:1_20:4)	ACP	Weighted median	27	-0.225915	0.10142	0.0259119	-0.424698	-0.0271328	0.797786	0.653967	0.973232	0.80 (0.65-0.97)
GCST90277340	Phosphatidylcholine (O-18:1_20:4)	ACP	MR Egger	27	-0.408527	0.145351	0.00947033	-0.693414	-0.12364	0.664628	0.499866	0.883698	0.66 (0.50-0.88)
GCST90277340	Phosphatidylcholine (O-18:1_20:4)	ACP	Weighted mode	27	-0.242021	0.103597	0.027464	-0.445071	-0.0389704	0.78504	0.640779	0.961779	0.79 (0.64-0.96)
GCST90277341	Phosphatidylcholine (O-18:2_16:0)	ACP	Inverse variance weighted	28	-0.0110064	0.0782414	0.888128	-0.16436	0.142347	0.989054	0.848437	1.15298	0.99 (0.85-1.15)
GCST90277341	Phosphatidylcholine (O-18:2_16:0)	ACP	Weighted median	28	0.0127228	0.111216	0.908924	-0.205262	0.230707	1.0128	0.814434	1.25949	1.01 (0.81-1.26)
GCST90277341	Phosphatidylcholine (O-18:2_16:0)	ACP	MR Egger	28	-0.000557798	0.160232	0.997249	-0.314612	0.313496	0.999442	0.730072	1.3682	1.00 (0.73-1.37)
GCST90277341	Phosphatidylcholine (O-18:2_16:0)	ACP	Weighted mode	28	-0.0317536	0.275031	0.908939	-0.570814	0.507307	0.968745	0.565065	1.66081	0.97 (0.57-1.66)
GCST90277342	Phosphatidylcholine (O-18:2_18:1)	ACP	Inverse variance weighted	20	0.0726385	0.0989554	0.462916	-0.121314	0.266591	1.07534	0.885756	1.30551	1.08 (0.89-1.31)
GCST90277342	Phosphatidylcholine (O-18:2_18:1)	ACP	Weighted median	20	0.0453745	0.129428	0.725905	-0.208304	0.299053	1.04642	0.81196	1.34858	1.05 (0.81-1.35)
GCST90277342	Phosphatidylcholine (O-18:2_18:1)	ACP	MR Egger	20	-0.011596	0.306184	0.970206	-0.611717	0.588525	0.988471	0.542419	1.80133	0.99 (0.54-1.80)
GCST90277342	Phosphatidylcholine (O-18:2_18:1)	ACP	Weighted mode	20	0.0991603	0.268358	0.715835	-0.426821	0.625141	1.10424	0.65258	1.86851	1.10 (0.65-1.87)
GCST90277343	Phosphatidylcholine (O-18:2_18:2)	ACP	Inverse variance weighted	19	-0.0209956	0.102797	0.838163	-0.222477	0.180486	0.979223	0.800533	1.1978	0.98 (0.80-1.20)
GCST90277343	Phosphatidylcholine (O-18:2_18:2)	ACP	Weighted median	19	0.00388105	0.132184	0.976577	-0.255201	0.262963	1.00389	0.774761	1.30078	1.00 (0.77-1.30)
GCST90277343	Phosphatidylcholine (O-18:2_18:2)	ACP	MR Egger	19	0.0186422	0.264122	0.944554	-0.499038	0.536322	1.01882	0.607115	1.70971	1.02 (0.61-1.71)
GCST90277343	Phosphatidylcholine (O-18:2_18:2)	ACP	Weighted mode	19	0.257837	0.287811	0.382156	-0.306273	0.821947	1.29413	0.736185	2.27492	1.29 (0.74-2.27)
GCST90277344	Phosphatidylcholine (O-18:2_20:4)	ACP	Inverse variance weighted	25	-0.193185	0.0708182	0.00637387	-0.331989	-0.0543814	0.824329	0.717495	0.947071	0.82 (0.72-0.95)
GCST90277344	Phosphatidylcholine (O-18:2_20:4)	ACP	Weighted median	25	-0.235893	0.100598	0.019032	-0.433065	-0.0387205	0.789866	0.648519	0.96202	0.79 (0.65-0.96)
GCST90277344	Phosphatidylcholine (O-18:2_20:4)	ACP	MR Egger	25	-0.433088	0.17348	0.0201504	-0.773109	-0.0930667	0.648503	0.461576	0.911133	0.65 (0.46-0.91)
GCST90277344	Phosphatidylcholine (O-18:2_20:4)	ACP	Weighted mode	25	-0.332487	0.164544	0.0546085	-0.654993	-0.00998043	0.717138	0.519446	0.990069	0.72 (0.52-0.99)
GCST90277345	Phosphatidylethanolamine (16:0_18:2)	ACP	Inverse variance weighted	33	0.0577415	0.0451219	0.200658	-0.0306974	0.14618	1.05944	0.969769	1.1574	1.06 (0.97-1.16)
GCST90277345	Phosphatidylethanolamine (16:0_18:2)	ACP	Weighted median	33	0.0745565	0.0617874	0.227562	-0.0465469	0.19566	1.07741	0.95452	1.21611	1.08 (0.95-1.22)
GCST90277345	Phosphatidylethanolamine (16:0_18:2)	ACP	MR Egger	33	0.160688	0.0944845	0.0990163	-0.024502	0.345877	1.17432	0.975796	1.41323	1.17 (0.98-1.41)
GCST90277345	Phosphatidylethanolamine (16:0_18:2)	ACP	Weighted mode	33	0.110028	0.0778932	0.167441	-0.0426428	0.262698	1.11631	0.958254	1.30043	1.12 (0.96-1.30)
GCST90277346	Phosphatidylethanolamine (16:0_20:4)	ACP	Inverse variance weighted	44	0.0140217	0.0386418	0.716707	-0.0617161	0.0897595	1.01412	0.94015	1.09391	1.01 (0.94-1.09)
GCST90277346	Phosphatidylethanolamine (16:0_20:4)	ACP	Weighted median	44	0.0133289	0.0558227	0.811282	-0.0960835	0.122741	1.01342	0.908388	1.13059	1.01 (0.91-1.13)
GCST90277346	Phosphatidylethanolamine (16:0_20:4)	ACP	MR Egger	44	-0.0107067	0.0735259	0.884919	-0.154817	0.133404	0.98935	0.856572	1.14271	0.99 (0.86-1.14)
GCST90277346	Phosphatidylethanolamine (16:0_20:4)	ACP	Weighted mode	44	0.0075155	0.0579791	0.897468	-0.106123	0.121154	1.00754	0.899314	1.1288	1.01 (0.90-1.13)
GCST90277347	Phosphatidylethanolamine (18:0_18:2)	ACP	Inverse variance weighted	51	0.0222765	0.0473829	0.638256	-0.0705939	0.115147	1.02253	0.93184	1.12204	1.02 (0.93-1.12)
GCST90277347	Phosphatidylethanolamine (18:0_18:2)	ACP	Weighted median	51	0.10138	0.0622827	0.103579	-0.0206938	0.223454	1.1067	0.979519	1.25039	1.11 (0.98-1.25)
GCST90277347	Phosphatidylethanolamine (18:0_18:2)	ACP	MR Egger	51	0.0543811	0.0966948	0.576408	-0.135141	0.243903	1.05589	0.873593	1.27622	1.06 (0.87-1.28)
GCST90277347	Phosphatidylethanolamine (18:0_18:2)	ACP	Weighted mode	51	0.123454	0.0644837	0.0612882	-0.00293452	0.249842	1.1314	0.99707	1.28382	1.13 (1.00-1.28)
GCST90277348	Phosphatidylethanolamine (18:0_20:4)	ACP	Inverse variance weighted	40	0.027756	0.0530304	0.600698	-0.0761836	0.131696	1.02814	0.926646	1.14076	1.03 (0.93-1.14)
GCST90277348	Phosphatidylethanolamine (18:0_20:4)	ACP	Weighted median	40	0.0132204	0.0629287	0.833601	-0.11012	0.136561	1.01331	0.895727	1.14632	1.01 (0.90-1.15)
GCST90277348	Phosphatidylethanolamine (18:0_20:4)	ACP	MR Egger	40	0.0577982	0.11203	0.6089	-0.16178	0.277376	1.0595	0.850628	1.31966	1.06 (0.85-1.32)
GCST90277348	Phosphatidylethanolamine (18:0_20:4)	ACP	Weighted mode	40	0.0352091	0.0681373	0.608257	-0.09834	0.168758	1.03584	0.906341	1.18383	1.04 (0.91-1.18)
GCST90277349	Phosphatidylethanolamine (18:1_18:1)	ACP	Inverse variance weighted	34	0.0630351	0.0523307	0.228376	-0.0395331	0.165603	1.06506	0.961238	1.1801	1.07 (0.96-1.18)
GCST90277349	Phosphatidylethanolamine (18:1_18:1)	ACP	Weighted median	34	0.0951157	0.0788478	0.227694	-0.059426	0.249657	1.09979	0.942305	1.28359	1.10 (0.94-1.28)
GCST90277349	Phosphatidylethanolamine (18:1_18:1)	ACP	MR Egger	34	0.173012	0.112622	0.134315	-0.0477277	0.393752	1.18888	0.953393	1.48253	1.19 (0.95-1.48)
GCST90277349	Phosphatidylethanolamine (18:1_18:1)	ACP	Weighted mode	34	0.100717	0.0941013	0.29225	-0.0837218	0.285155	1.10596	0.919687	1.32997	1.11 (0.92-1.33)
GCST90277350	Phosphatidylethanolamine (O-16:1_18:2)	ACP	Inverse variance weighted	18	0.150184	0.0809378	0.0635176	-0.00845388	0.308822	1.16205	0.991582	1.36182	1.16 (0.99-1.36)
GCST90277350	Phosphatidylethanolamine (O-16:1_18:2)	ACP	Weighted median	18	0.190691	0.11023	0.0836431	-0.0253609	0.406742	1.21009	0.974958	1.50192	1.21 (0.97-1.50)
GCST90277350	Phosphatidylethanolamine (O-16:1_18:2)	ACP	MR Egger	18	0.205282	0.169102	0.242381	-0.126158	0.536722	1.22787	0.881476	1.71039	1.23 (0.88-1.71)
GCST90277350	Phosphatidylethanolamine (O-16:1_18:2)	ACP	Weighted mode	18	0.260139	0.197148	0.204493	-0.12627	0.646549	1.29711	0.881377	1.90894	1.30 (0.88-1.91)
GCST90277351	Phosphatidylethanolamine (O-16:1_20:4)	ACP	Inverse variance weighted	28	-0.0996561	0.0743204	0.179954	-0.245324	0.0460119	0.905149	0.782451	1.04709	0.91 (0.78-1.05)
GCST90277351	Phosphatidylethanolamine (O-16:1_20:4)	ACP	Weighted median	28	-0.148927	0.106117	0.160491	-0.356917	0.0590626	0.861632	0.699831	1.06084	0.86 (0.70-1.06)
GCST90277351	Phosphatidylethanolamine (O-16:1_20:4)	ACP	MR Egger	28	-0.409264	0.186041	0.0369051	-0.773906	-0.0446232	0.664139	0.461208	0.956358	0.66 (0.46-0.96)
GCST90277351	Phosphatidylethanolamine (O-16:1_20:4)	ACP	Weighted mode	28	-0.352037	0.153154	0.0294995	-0.652218	-0.0518553	0.703254	0.520889	0.949466	0.70 (0.52-0.95)
GCST90277352	Phosphatidylethanolamine (O-16:1_22:5)	ACP	Inverse variance weighted	17	0.00500086	0.101305	0.960629	-0.193558	0.203559	1.00501	0.824022	1.22576	1.01 (0.82-1.23)
GCST90277352	Phosphatidylethanolamine (O-16:1_22:5)	ACP	Weighted median	17	-0.0517362	0.122963	0.673941	-0.292744	0.189271	0.949579	0.746213	1.20837	0.95 (0.75-1.21)
GCST90277352	Phosphatidylethanolamine (O-16:1_22:5)	ACP	MR Egger	17	-0.337157	0.171428	0.067994	-0.673157	-0.00115752	0.713797	0.510096	0.998843	0.71 (0.51-1.00)
GCST90277352	Phosphatidylethanolamine (O-16:1_22:5)	ACP	Weighted mode	17	-0.116394	0.223572	0.609769	-0.554594	0.321807	0.890125	0.574305	1.37962	0.89 (0.57-1.38)
GCST90277353	Phosphatidylethanolamine (O-18:1_18:2)	ACP	Inverse variance weighted	30	0.064198	0.0667522	0.336182	-0.0666363	0.195032	1.0663	0.935535	1.21535	1.07 (0.94-1.22)
GCST90277353	Phosphatidylethanolamine (O-18:1_18:2)	ACP	Weighted median	30	0.151065	0.0975285	0.121397	-0.0400905	0.342221	1.16307	0.960703	1.40807	1.16 (0.96-1.41)
GCST90277353	Phosphatidylethanolamine (O-18:1_18:2)	ACP	MR Egger	30	0.0771587	0.157803	0.628681	-0.232135	0.386452	1.08021	0.792839	1.47175	1.08 (0.79-1.47)
GCST90277353	Phosphatidylethanolamine (O-18:1_18:2)	ACP	Weighted mode	30	0.24806	0.157038	0.125042	-0.0597348	0.555855	1.28154	0.942014	1.74343	1.28 (0.94-1.74)
GCST90277354	Phosphatidylethanolamine (O-18:1_20:4)	ACP	Inverse variance weighted	30	-0.0971858	0.0640605	0.129243	-0.222744	0.0283727	0.907387	0.80032	1.02878	0.91 (0.80-1.03)
GCST90277354	Phosphatidylethanolamine (O-18:1_20:4)	ACP	Weighted median	30	-0.216802	0.0945459	0.021843	-0.402112	-0.0314919	0.805089	0.668906	0.968999	0.81 (0.67-0.97)
GCST90277354	Phosphatidylethanolamine (O-18:1_20:4)	ACP	MR Egger	30	-0.214828	0.147918	0.157521	-0.504748	0.0750918	0.80668	0.603658	1.07798	0.81 (0.60-1.08)
GCST90277354	Phosphatidylethanolamine (O-18:1_20:4)	ACP	Weighted mode	30	-0.275113	0.113705	0.0220397	-0.497975	-0.0522504	0.759487	0.60776	0.949091	0.76 (0.61-0.95)
GCST90277355	Phosphatidylethanolamine (O-18:2_18:1)	ACP	Inverse variance weighted	24	0.056353	0.0880964	0.522384	-0.116316	0.229022	1.05797	0.890194	1.25737	1.06 (0.89-1.26)
GCST90277355	Phosphatidylethanolamine (O-18:2_18:1)	ACP	Weighted median	24	-0.0476846	0.112268	0.671027	-0.26773	0.172361	0.953434	0.765115	1.18811	0.95 (0.77-1.19)
GCST90277355	Phosphatidylethanolamine (O-18:2_18:1)	ACP	MR Egger	24	0.132892	0.197244	0.507492	-0.253707	0.51949	1.14213	0.775919	1.68117	1.14 (0.78-1.68)
GCST90277355	Phosphatidylethanolamine (O-18:2_18:1)	ACP	Weighted mode	24	-0.143714	0.204818	0.489927	-0.545158	0.25773	0.866135	0.57975	1.29399	0.87 (0.58-1.29)
GCST90277356	Phosphatidylethanolamine (O-18:2_18:2)	ACP	Inverse variance weighted	14	0.021739	0.107957	0.840411	-0.189856	0.233334	1.02198	0.827078	1.2628	1.02 (0.83-1.26)
GCST90277356	Phosphatidylethanolamine (O-18:2_18:2)	ACP	Weighted median	14	0.00049796	0.14331	0.997228	-0.28039	0.281386	1.0005	0.755489	1.32496	1.00 (0.76-1.32)
GCST90277356	Phosphatidylethanolamine (O-18:2_18:2)	ACP	MR Egger	14	0.0228634	0.257327	0.930667	-0.481498	0.527225	1.02313	0.617857	1.69422	1.02 (0.62-1.69)
GCST90277356	Phosphatidylethanolamine (O-18:2_18:2)	ACP	Weighted mode	14	-0.145065	0.237796	0.552349	-0.611145	0.321014	0.864966	0.542729	1.37852	0.86 (0.54-1.38)
GCST90277357	Phosphatidylethanolamine (O-18:2_20:4)	ACP	Inverse variance weighted	28	-0.0407535	0.071822	0.570427	-0.181525	0.100018	0.960066	0.833998	1.10519	0.96 (0.83-1.11)
GCST90277357	Phosphatidylethanolamine (O-18:2_20:4)	ACP	Weighted median	28	-0.0753333	0.10627	0.478395	-0.283622	0.132956	0.927434	0.753051	1.1422	0.93 (0.75-1.14)
GCST90277357	Phosphatidylethanolamine (O-18:2_20:4)	ACP	MR Egger	28	0.0904361	0.179136	0.61792	-0.260671	0.441543	1.09465	0.770534	1.55511	1.09 (0.77-1.56)
GCST90277357	Phosphatidylethanolamine (O-18:2_20:4)	ACP	Weighted mode	28	-0.320032	0.181356	0.0889314	-0.67549	0.0354251	0.726126	0.508907	1.03606	0.73 (0.51-1.04)
GCST90277358	Phosphatidylinositol (16:0_18:1)	ACP	Inverse variance weighted	22	0.126962	0.111737	0.25585	-0.0920431	0.345968	1.13537	0.912066	1.41336	1.14 (0.91-1.41)
GCST90277358	Phosphatidylinositol (16:0_18:1)	ACP	Weighted median	22	0.218704	0.129448	0.0911213	-0.0350141	0.472422	1.24446	0.965592	1.60387	1.24 (0.97-1.60)
GCST90277358	Phosphatidylinositol (16:0_18:1)	ACP	MR Egger	22	-0.484822	0.28401	0.103291	-1.04148	0.0718385	0.615807	0.352931	1.07448	0.62 (0.35-1.07)
GCST90277358	Phosphatidylinositol (16:0_18:1)	ACP	Weighted mode	22	0.319078	0.214684	0.152067	-0.101702	0.739858	1.37586	0.903299	2.09564	1.38 (0.90-2.10)
GCST90277359	Phosphatidylinositol (16:0_18:2)	ACP	Inverse variance weighted	28	0.0594911	0.0690561	0.388968	-0.0758587	0.194841	1.0613	0.926947	1.21512	1.06 (0.93-1.22)
GCST90277359	Phosphatidylinositol (16:0_18:2)	ACP	Weighted median	28	0.142313	0.100928	0.158528	-0.0555063	0.340132	1.15294	0.946006	1.40513	1.15 (0.95-1.41)
GCST90277359	Phosphatidylinositol (16:0_18:2)	ACP	MR Egger	28	0.238972	0.172356	0.177368	-0.0988454	0.57679	1.26994	0.905883	1.78031	1.27 (0.91-1.78)
GCST90277359	Phosphatidylinositol (16:0_18:2)	ACP	Weighted mode	28	0.191436	0.114632	0.106475	-0.0332438	0.416116	1.21099	0.967303	1.51606	1.21 (0.97-1.52)
GCST90277360	Phosphatidylinositol (16:0_20:4)	ACP	Inverse variance weighted	27	0.0221045	0.077076	0.774274	-0.128964	0.173173	1.02235	0.879005	1.18907	1.02 (0.88-1.19)
GCST90277360	Phosphatidylinositol (16:0_20:4)	ACP	Weighted median	27	0.0269957	0.0984265	0.783875	-0.16592	0.219912	1.02736	0.847114	1.24597	1.03 (0.85-1.25)
GCST90277360	Phosphatidylinositol (16:0_20:4)	ACP	MR Egger	27	-0.0254898	0.183855	0.890845	-0.385846	0.334866	0.974832	0.679875	1.39775	0.97 (0.68-1.40)
GCST90277360	Phosphatidylinositol (16:0_20:4)	ACP	Weighted mode	27	0.367435	0.253406	0.15902	-0.129241	0.864111	1.44403	0.878762	2.3729	1.44 (0.88-2.37)
GCST90277361	Phosphatidylinositol (18:0_18:1)	ACP	Inverse variance weighted	27	0.120569	0.061095	0.0484417	0.000823154	0.240315	1.12814	1.00082	1.27165	1.13 (1.00-1.27)
GCST90277361	Phosphatidylinositol (18:0_18:1)	ACP	Weighted median	27	0.188759	0.0906466	0.03731	0.0110912	0.366426	1.20775	1.01115	1.44257	1.21 (1.01-1.44)
GCST90277361	Phosphatidylinositol (18:0_18:1)	ACP	MR Egger	27	0.155714	0.163243	0.349277	-0.164242	0.47567	1.16849	0.848537	1.60909	1.17 (0.85-1.61)
GCST90277361	Phosphatidylinositol (18:0_18:1)	ACP	Weighted mode	27	0.19553	0.10924	0.0851237	-0.0185812	0.409641	1.21595	0.98159	1.50628	1.22 (0.98-1.51)
GCST90277362	Phosphatidylinositol (18:0_18:2)	ACP	Inverse variance weighted	50	0.0531205	0.048235	0.270773	-0.0414202	0.147661	1.05456	0.959426	1.15912	1.05 (0.96-1.16)
GCST90277362	Phosphatidylinositol (18:0_18:2)	ACP	Weighted median	50	0.109148	0.0711089	0.124799	-0.0302258	0.248521	1.11533	0.970226	1.28213	1.12 (0.97-1.28)
GCST90277362	Phosphatidylinositol (18:0_18:2)	ACP	MR Egger	50	0.193635	0.0910965	0.0387087	0.0150859	0.372184	1.21365	1.0152	1.4509	1.21 (1.02-1.45)
GCST90277362	Phosphatidylinositol (18:0_18:2)	ACP	Weighted mode	50	0.153769	0.0664512	0.0249023	0.0235249	0.284014	1.16622	1.0238	1.32845	1.17 (1.02-1.33)
GCST90277363	Phosphatidylinositol (18:0_20:3)	ACP	Inverse variance weighted	42	0.0603386	0.0524417	0.249903	-0.0424471	0.163124	1.0622	0.958441	1.17718	1.06 (0.96-1.18)
GCST90277363	Phosphatidylinositol (18:0_20:3)	ACP	Weighted median	42	0.131128	0.0767522	0.0875513	-0.0193064	0.281562	1.14011	0.980879	1.3252	1.14 (0.98-1.33)
GCST90277363	Phosphatidylinositol (18:0_20:3)	ACP	MR Egger	42	0.241568	0.107949	0.0308692	0.0299891	0.453148	1.27324	1.03044	1.57326	1.27 (1.03-1.57)
GCST90277363	Phosphatidylinositol (18:0_20:3)	ACP	Weighted mode	42	0.156095	0.0899971	0.0903526	-0.0202992	0.332489	1.16894	0.979905	1.39444	1.17 (0.98-1.39)
GCST90277364	Phosphatidylinositol (18:0_20:4)	ACP	Inverse variance weighted	38	-0.0427418	0.0493391	0.386333	-0.139447	0.0539629	0.958159	0.86984	1.05545	0.96 (0.87-1.06)
GCST90277364	Phosphatidylinositol (18:0_20:4)	ACP	Weighted median	38	-0.143271	0.0843222	0.0893035	-0.308542	0.0220011	0.86652	0.734517	1.02224	0.87 (0.73-1.02)
GCST90277364	Phosphatidylinositol (18:0_20:4)	ACP	MR Egger	38	-0.181977	0.107315	0.0985702	-0.392313	0.02836	0.833621	0.675493	1.02877	0.83 (0.68-1.03)
GCST90277364	Phosphatidylinositol (18:0_20:4)	ACP	Weighted mode	38	-0.173405	0.0937512	0.0723662	-0.357158	0.0103468	0.840797	0.699662	1.0104	0.84 (0.70-1.01)
GCST90277365	Phosphatidylinositol (18:1_18:1)	ACP	Inverse variance weighted	25	0.119115	0.0677831	0.0788668	-0.0137397	0.25197	1.1265	0.986354	1.28656	1.13 (0.99-1.29)
GCST90277365	Phosphatidylinositol (18:1_18:1)	ACP	Weighted median	25	0.182739	0.0998092	0.0671181	-0.0128871	0.378365	1.2005	0.987196	1.4599	1.20 (0.99-1.46)
GCST90277365	Phosphatidylinositol (18:1_18:1)	ACP	MR Egger	25	-0.0526481	0.165701	0.753556	-0.377421	0.272125	0.948714	0.685627	1.31275	0.95 (0.69-1.31)
GCST90277365	Phosphatidylinositol (18:1_18:1)	ACP	Weighted mode	25	0.220007	0.157589	0.175471	-0.0888673	0.528881	1.24608	0.914967	1.69703	1.25 (0.91-1.70)
GCST90277366	Phosphatidylinositol (18:1_18:2)	ACP	Inverse variance weighted	28	0.134098	0.0679807	0.0485418	0.000856143	0.26734	1.14351	1.00086	1.30649	1.14 (1.00-1.31)
GCST90277366	Phosphatidylinositol (18:1_18:2)	ACP	Weighted median	28	0.197556	0.0959953	0.0395929	0.00940475	0.385706	1.21842	1.00945	1.47065	1.22 (1.01-1.47)
GCST90277366	Phosphatidylinositol (18:1_18:2)	ACP	MR Egger	28	-0.12322	0.206552	0.555964	-0.528062	0.281623	0.88407	0.589747	1.32528	0.88 (0.59-1.33)
GCST90277366	Phosphatidylinositol (18:1_18:2)	ACP	Weighted mode	28	0.39343	0.178051	0.0357958	0.0444499	0.74241	1.48206	1.04545	2.10099	1.48 (1.05-2.10)
GCST90277367	Phosphatidylinositol (18:1_20:4)	ACP	Inverse variance weighted	30	0.141577	0.0706155	0.0449733	0.00317095	0.279984	1.15209	1.00318	1.32311	1.15 (1.00-1.32)
GCST90277367	Phosphatidylinositol (18:1_20:4)	ACP	Weighted median	30	0.0952379	0.0962491	0.322421	-0.0934103	0.283886	1.09992	0.91082	1.32828	1.10 (0.91-1.33)
GCST90277367	Phosphatidylinositol (18:1_20:4)	ACP	MR Egger	30	0.219015	0.161685	0.186382	-0.0978872	0.535916	1.24485	0.906751	1.70901	1.24 (0.91-1.71)
GCST90277367	Phosphatidylinositol (18:1_20:4)	ACP	Weighted mode	30	0.100247	0.186466	0.594945	-0.265227	0.46572	1.10544	0.767032	1.59316	1.11 (0.77-1.59)
GCST90277368	Sphingomyelin (d32:1)	ACP	Inverse variance weighted	42	-0.0153243	0.0545843	0.778906	-0.12231	0.091661	0.984793	0.884874	1.09599	0.98 (0.88-1.10)
GCST90277368	Sphingomyelin (d32:1)	ACP	Weighted median	42	-0.116029	0.0840703	0.167544	-0.280806	0.0487492	0.89045	0.755175	1.04996	0.89 (0.76-1.05)
GCST90277368	Sphingomyelin (d32:1)	ACP	MR Egger	42	-0.162537	0.0937476	0.0906608	-0.346282	0.0212081	0.849984	0.707313	1.02143	0.85 (0.71-1.02)
GCST90277368	Sphingomyelin (d32:1)	ACP	Weighted mode	42	-0.0866215	0.0836004	0.306211	-0.250478	0.0772352	0.917024	0.778428	1.0803	0.92 (0.78-1.08)
GCST90277369	Sphingomyelin (d34:0)	ACP	Inverse variance weighted	30	0.0464791	0.0569178	0.414156	-0.0650797	0.158038	1.04758	0.936993	1.17121	1.05 (0.94-1.17)
GCST90277369	Sphingomyelin (d34:0)	ACP	Weighted median	30	0.146836	0.086459	0.0894445	-0.0226233	0.316296	1.15816	0.977631	1.37204	1.16 (0.98-1.37)
GCST90277369	Sphingomyelin (d34:0)	ACP	MR Egger	30	0.177618	0.0993041	0.0845001	-0.0170176	0.372254	1.19437	0.983126	1.451	1.19 (0.98-1.45)
GCST90277369	Sphingomyelin (d34:0)	ACP	Weighted mode	30	0.20433	0.0996008	0.0493474	0.00911266	0.399548	1.2267	1.00915	1.49115	1.23 (1.01-1.49)
GCST90277370	Sphingomyelin (d34:1)	ACP	Inverse variance weighted	40	-0.12445	0.0565353	0.0277163	-0.235259	-0.0136408	0.882982	0.790366	0.986452	0.88 (0.79-0.99)
GCST90277370	Sphingomyelin (d34:1)	ACP	Weighted median	40	-0.133772	0.0798499	0.0938774	-0.290278	0.0227341	0.87479	0.748056	1.02299	0.87 (0.75-1.02)
GCST90277370	Sphingomyelin (d34:1)	ACP	MR Egger	40	-0.12461	0.109676	0.263004	-0.339575	0.0903555	0.882841	0.712073	1.09456	0.88 (0.71-1.09)
GCST90277370	Sphingomyelin (d34:1)	ACP	Weighted mode	40	-0.182767	0.129372	0.165668	-0.436336	0.0708022	0.832962	0.646401	1.07337	0.83 (0.65-1.07)
GCST90277371	Sphingomyelin (d34:2)	ACP	Inverse variance weighted	29	-0.283908	0.0679934	2.97301e-05	-0.417175	-0.150641	0.752836	0.658905	0.860156	0.75 (0.66-0.86)
GCST90277371	Sphingomyelin (d34:2)	ACP	Weighted median	29	-0.237448	0.0988169	0.0162652	-0.431129	-0.043767	0.788638	0.649775	0.957177	0.79 (0.65-0.96)
GCST90277371	Sphingomyelin (d34:2)	ACP	MR Egger	29	-0.11873	0.147782	0.428753	-0.408383	0.170923	0.888048	0.664724	1.1864	0.89 (0.66-1.19)
GCST90277371	Sphingomyelin (d34:2)	ACP	Weighted mode	29	-0.208966	0.140393	0.147814	-0.484137	0.0662049	0.811423	0.616229	1.06845	0.81 (0.62-1.07)
GCST90277372	Sphingomyelin (d36:1)	ACP	Inverse variance weighted	45	0.000744304	0.0575846	0.989687	-0.112121	0.11361	1.00074	0.893936	1.12032	1.00 (0.89-1.12)
GCST90277372	Sphingomyelin (d36:1)	ACP	Weighted median	45	0.0721348	0.0805877	0.370729	-0.0858172	0.230087	1.0748	0.917762	1.25871	1.07 (0.92-1.26)
GCST90277372	Sphingomyelin (d36:1)	ACP	MR Egger	45	0.123637	0.143213	0.392757	-0.157061	0.404336	1.13161	0.854652	1.49831	1.13 (0.85-1.50)
GCST90277372	Sphingomyelin (d36:1)	ACP	Weighted mode	45	0.0808493	0.13793	0.560761	-0.189493	0.351191	1.08421	0.827379	1.42076	1.08 (0.83-1.42)
GCST90277373	Sphingomyelin (d36:2)	ACP	Inverse variance weighted	28	-0.108952	0.0674511	0.106251	-0.241156	0.0232521	0.896773	0.785719	1.02352	0.90 (0.79-1.02)
GCST90277373	Sphingomyelin (d36:2)	ACP	Weighted median	28	-0.0947504	0.0930721	0.308663	-0.277172	0.087671	0.9096	0.757924	1.09163	0.91 (0.76-1.09)
GCST90277373	Sphingomyelin (d36:2)	ACP	MR Egger	28	-0.0639087	0.154757	0.683021	-0.367232	0.239415	0.938091	0.692649	1.27051	0.94 (0.69-1.27)
GCST90277373	Sphingomyelin (d36:2)	ACP	Weighted mode	28	0.062354	0.189338	0.744451	-0.308749	0.433457	1.06434	0.734365	1.54258	1.06 (0.73-1.54)
GCST90277374	Sphingomyelin (d38:1)	ACP	Inverse variance weighted	47	0.0286158	0.0468946	0.541719	-0.0632976	0.120529	1.02903	0.938664	1.12809	1.03 (0.94-1.13)
GCST90277374	Sphingomyelin (d38:1)	ACP	Weighted median	47	0.0351588	0.0734038	0.631954	-0.108713	0.17903	1.03578	0.896988	1.19606	1.04 (0.90-1.20)
GCST90277374	Sphingomyelin (d38:1)	ACP	MR Egger	47	-0.161884	0.095786	0.0979331	-0.349625	0.0258562	0.85054	0.704952	1.02619	0.85 (0.70-1.03)
GCST90277374	Sphingomyelin (d38:1)	ACP	Weighted mode	47	-0.0233901	0.108182	0.829779	-0.235426	0.188646	0.976881	0.790234	1.20761	0.98 (0.79-1.21)
GCST90277375	Sphingomyelin (d38:2)	ACP	Inverse variance weighted	45	-0.002969	0.0489177	0.951603	-0.0988478	0.0929098	0.997035	0.905881	1.09736	1.00 (0.91-1.10)
GCST90277375	Sphingomyelin (d38:2)	ACP	Weighted median	45	-0.00634111	0.078475	0.935598	-0.160152	0.14747	0.993679	0.852014	1.1589	0.99 (0.85-1.16)
GCST90277375	Sphingomyelin (d38:2)	ACP	MR Egger	45	-0.00263112	0.108333	0.980736	-0.214964	0.209702	0.997372	0.80657	1.23331	1.00 (0.81-1.23)
GCST90277375	Sphingomyelin (d38:2)	ACP	Weighted mode	45	0.0111386	0.103884	0.915101	-0.192474	0.214751	1.0112	0.824916	1.23955	1.01 (0.82-1.24)
GCST90277376	Sphingomyelin (d40:1)	ACP	Inverse variance weighted	53	-0.00276392	0.0498993	0.955828	-0.100567	0.0950387	0.99724	0.904325	1.0997	1.00 (0.90-1.10)
GCST90277376	Sphingomyelin (d40:1)	ACP	Weighted median	53	0.0105844	0.0746822	0.887297	-0.135793	0.156962	1.01064	0.873023	1.16995	1.01 (0.87-1.17)
GCST90277376	Sphingomyelin (d40:1)	ACP	MR Egger	53	0.0145757	0.0936819	0.876972	-0.169041	0.198192	1.01468	0.844474	1.2192	1.01 (0.84-1.22)
GCST90277376	Sphingomyelin (d40:1)	ACP	Weighted mode	53	0.114939	0.141781	0.421245	-0.162952	0.392829	1.1218	0.849632	1.48117	1.12 (0.85-1.48)
GCST90277377	Sphingomyelin (d40:2)	ACP	Inverse variance weighted	43	-0.0530849	0.055588	0.339593	-0.162037	0.0558676	0.9483	0.850409	1.05746	0.95 (0.85-1.06)
GCST90277377	Sphingomyelin (d40:2)	ACP	Weighted median	43	-0.163039	0.0838946	0.0519709	-0.327472	0.00139478	0.849558	0.720744	1.0014	0.85 (0.72-1.00)
GCST90277377	Sphingomyelin (d40:2)	ACP	MR Egger	43	-0.127116	0.115072	0.275748	-0.352657	0.0984257	0.880632	0.702818	1.10343	0.88 (0.70-1.10)
GCST90277377	Sphingomyelin (d40:2)	ACP	Weighted mode	43	-0.177482	0.122174	0.153738	-0.416942	0.0619788	0.837376	0.659059	1.06394	0.84 (0.66-1.06)
GCST90277378	Sphingomyelin (d42:2)	ACP	Inverse variance weighted	48	-0.0142701	0.0526576	0.786393	-0.117479	0.0889389	0.985831	0.889159	1.09301	0.99 (0.89-1.09)
GCST90277378	Sphingomyelin (d42:2)	ACP	Weighted median	48	-0.0762625	0.0769891	0.321899	-0.227161	0.074636	0.926573	0.796792	1.07749	0.93 (0.80-1.08)
GCST90277378	Sphingomyelin (d42:2)	ACP	MR Egger	48	-0.0507438	0.103751	0.627102	-0.254097	0.152609	0.950522	0.775617	1.16487	0.95 (0.78-1.16)
GCST90277378	Sphingomyelin (d42:2)	ACP	Weighted mode	48	-0.257083	0.201464	0.2082	-0.651953	0.137787	0.773304	0.521027	1.14773	0.77 (0.52-1.15)
GCST90277379	Triacylglycerol (46:1)	ACP	Inverse variance weighted	22	-0.0478157	0.0920974	0.603631	-0.228327	0.132695	0.953309	0.795864	1.1419	0.95 (0.80-1.14)
GCST90277379	Triacylglycerol (46:1)	ACP	Weighted median	22	0.00426584	0.118881	0.971375	-0.228741	0.237273	1.00427	0.795535	1.26779	1.00 (0.80-1.27)
GCST90277379	Triacylglycerol (46:1)	ACP	MR Egger	22	-0.0827968	0.22285	0.714146	-0.519583	0.35399	0.920538	0.594768	1.42474	0.92 (0.59-1.42)
GCST90277379	Triacylglycerol (46:1)	ACP	Weighted mode	22	0.0551149	0.237991	0.819103	-0.411348	0.521578	1.05666	0.662756	1.68468	1.06 (0.66-1.68)
GCST90277380	Triacylglycerol (46:2)	ACP	Inverse variance weighted	22	-0.172804	0.0769714	0.0247655	-0.323668	-0.02194	0.841303	0.723491	0.978299	0.84 (0.72-0.98)
GCST90277380	Triacylglycerol (46:2)	ACP	Weighted median	22	-0.201518	0.109074	0.0646699	-0.415303	0.0122672	0.817489	0.66014	1.01234	0.82 (0.66-1.01)
GCST90277380	Triacylglycerol (46:2)	ACP	MR Egger	22	0.0437838	0.179461	0.809736	-0.30796	0.395527	1.04476	0.734945	1.48517	1.04 (0.73-1.49)
GCST90277380	Triacylglycerol (46:2)	ACP	Weighted mode	22	-0.222903	0.209388	0.299168	-0.633303	0.187496	0.800192	0.530836	1.20623	0.80 (0.53-1.21)
GCST90277381	Triacylglycerol (48:0)	ACP	Inverse variance weighted	20	-0.176843	0.0867217	0.0414295	-0.346818	-0.00686882	0.837911	0.706934	0.993155	0.84 (0.71-0.99)
GCST90277381	Triacylglycerol (48:0)	ACP	Weighted median	20	-0.102873	0.114641	0.369532	-0.327569	0.121823	0.902242	0.720673	1.12955	0.90 (0.72-1.13)
GCST90277381	Triacylglycerol (48:0)	ACP	MR Egger	20	-0.461109	0.170199	0.014367	-0.794699	-0.127519	0.630584	0.451717	0.880277	0.63 (0.45-0.88)
GCST90277381	Triacylglycerol (48:0)	ACP	Weighted mode	20	-0.112688	0.218652	0.612233	-0.541245	0.315869	0.893429	0.582023	1.37145	0.89 (0.58-1.37)
GCST90277382	Triacylglycerol (48:1)	ACP	Inverse variance weighted	26	-0.0126898	0.0896012	0.887376	-0.188308	0.162929	0.98739	0.828359	1.17695	0.99 (0.83-1.18)
GCST90277382	Triacylglycerol (48:1)	ACP	Weighted median	26	-0.0204158	0.108185	0.850319	-0.232459	0.191628	0.979791	0.792582	1.21122	0.98 (0.79-1.21)
GCST90277382	Triacylglycerol (48:1)	ACP	MR Egger	26	-0.289457	0.229416	0.219178	-0.739113	0.160199	0.74867	0.477537	1.17374	0.75 (0.48-1.17)
GCST90277382	Triacylglycerol (48:1)	ACP	Weighted mode	26	-0.0112227	0.220585	0.959828	-0.44357	0.421125	0.98884	0.641741	1.52367	0.99 (0.64-1.52)
GCST90277383	Triacylglycerol (48:2)	ACP	Inverse variance weighted	24	0.0357469	0.0977769	0.714666	-0.155896	0.22739	1.03639	0.855648	1.25532	1.04 (0.86-1.26)
GCST90277383	Triacylglycerol (48:2)	ACP	Weighted median	24	-0.022766	0.119288	0.848643	-0.25657	0.211038	0.977491	0.773701	1.23496	0.98 (0.77-1.23)
GCST90277383	Triacylglycerol (48:2)	ACP	MR Egger	24	-0.220929	0.234731	0.356823	-0.681003	0.239144	0.801773	0.506109	1.27016	0.80 (0.51-1.27)
GCST90277383	Triacylglycerol (48:2)	ACP	Weighted mode	24	-0.0670038	0.223589	0.767118	-0.505239	0.371231	0.935192	0.603361	1.44952	0.94 (0.60-1.45)
GCST90277384	Triacylglycerol (48:3)	ACP	Inverse variance weighted	29	-0.0837622	0.0927509	0.366479	-0.265554	0.0980296	0.91965	0.766781	1.103	0.92 (0.77-1.10)
GCST90277384	Triacylglycerol (48:3)	ACP	Weighted median	29	-0.206819	0.108553	0.0567491	-0.419583	0.00594455	0.813167	0.657321	1.00596	0.81 (0.66-1.01)
GCST90277384	Triacylglycerol (48:3)	ACP	MR Egger	29	-0.0364463	0.248939	0.884688	-0.524367	0.451474	0.96421	0.59193	1.57063	0.96 (0.59-1.57)
GCST90277384	Triacylglycerol (48:3)	ACP	Weighted mode	29	-0.243024	0.206527	0.249217	-0.647817	0.16177	0.784253	0.523186	1.17559	0.78 (0.52-1.18)
GCST90277385	Triacylglycerol (49:1)	ACP	Inverse variance weighted	26	-0.0172144	0.0819735	0.833668	-0.177882	0.143454	0.982933	0.837041	1.15425	0.98 (0.84-1.15)
GCST90277385	Triacylglycerol (49:1)	ACP	Weighted median	26	0.0266141	0.105938	0.801641	-0.181024	0.234252	1.02697	0.834416	1.26396	1.03 (0.83-1.26)
GCST90277385	Triacylglycerol (49:1)	ACP	MR Egger	26	0.116022	0.185521	0.537619	-0.247599	0.479644	1.12302	0.780673	1.6155	1.12 (0.78-1.62)
GCST90277385	Triacylglycerol (49:1)	ACP	Weighted mode	26	0.14605	0.223702	0.519796	-0.292407	0.584506	1.15725	0.746465	1.7941	1.16 (0.75-1.79)
GCST90277386	Triacylglycerol (49:2)	ACP	Inverse variance weighted	18	0.00017861	0.0859854	0.998343	-0.168353	0.16871	1.00018	0.845056	1.18378	1.00 (0.85-1.18)
GCST90277386	Triacylglycerol (49:2)	ACP	Weighted median	18	-0.0173547	0.119538	0.884568	-0.251649	0.216939	0.982795	0.777518	1.24227	0.98 (0.78-1.24)
GCST90277386	Triacylglycerol (49:2)	ACP	MR Egger	18	-0.137776	0.19494	0.489881	-0.519857	0.244306	0.871294	0.594605	1.27673	0.87 (0.59-1.28)
GCST90277386	Triacylglycerol (49:2)	ACP	Weighted mode	18	-0.0199155	0.242594	0.935531	-0.4954	0.455569	0.980281	0.609327	1.57707	0.98 (0.61-1.58)
GCST90277387	Triacylglycerol (50:1)	ACP	Inverse variance weighted	28	0.010909	0.0909637	0.904541	-0.16738	0.189198	1.01097	0.845878	1.20828	1.01 (0.85-1.21)
GCST90277387	Triacylglycerol (50:1)	ACP	Weighted median	28	-0.0500626	0.111218	0.652616	-0.26805	0.167924	0.95117	0.76487	1.18285	0.95 (0.76-1.18)
GCST90277387	Triacylglycerol (50:1)	ACP	MR Egger	28	-0.0355871	0.193083	0.8552	-0.414029	0.342855	0.965039	0.660981	1.40896	0.97 (0.66-1.41)
GCST90277387	Triacylglycerol (50:1)	ACP	Weighted mode	28	-0.0116687	0.259344	0.964444	-0.519982	0.496645	0.988399	0.594531	1.6432	0.99 (0.59-1.64)
GCST90277388	Triacylglycerol (50:2)	ACP	Inverse variance weighted	20	-0.201393	0.0925195	0.0294985	-0.382731	-0.0200546	0.817591	0.681996	0.980145	0.82 (0.68-0.98)
GCST90277388	Triacylglycerol (50:2)	ACP	Weighted median	20	-0.118743	0.125086	0.342473	-0.363912	0.126426	0.888036	0.694952	1.13477	0.89 (0.69-1.13)
GCST90277388	Triacylglycerol (50:2)	ACP	MR Egger	20	-0.350816	0.222819	0.132797	-0.787542	0.0859093	0.704113	0.454962	1.08971	0.70 (0.45-1.09)
GCST90277388	Triacylglycerol (50:2)	ACP	Weighted mode	20	-0.0841278	0.275234	0.763188	-0.623586	0.455331	0.919314	0.536019	1.57669	0.92 (0.54-1.58)
GCST90277389	Triacylglycerol (50:3)	ACP	Inverse variance weighted	32	-0.0369645	0.0823811	0.653648	-0.198431	0.124503	0.96371	0.820016	1.13258	0.96 (0.82-1.13)
GCST90277389	Triacylglycerol (50:3)	ACP	Weighted median	32	-0.0319844	0.10178	0.75333	-0.231473	0.167504	0.968522	0.793364	1.18235	0.97 (0.79-1.18)
GCST90277389	Triacylglycerol (50:3)	ACP	MR Egger	32	-0.226022	0.194544	0.254476	-0.607328	0.155285	0.797701	0.544804	1.16799	0.80 (0.54-1.17)
GCST90277389	Triacylglycerol (50:3)	ACP	Weighted mode	32	-0.169267	0.225875	0.459276	-0.611982	0.273449	0.844284	0.542275	1.31449	0.84 (0.54-1.31)
GCST90277390	Triacylglycerol (50:4)	ACP	Inverse variance weighted	33	-0.0587634	0.0655185	0.369773	-0.18718	0.0696528	0.94293	0.829295	1.07214	0.94 (0.83-1.07)
GCST90277390	Triacylglycerol (50:4)	ACP	Weighted median	33	-0.175115	0.0934929	0.0610646	-0.358361	0.00813132	0.839361	0.698821	1.00816	0.84 (0.70-1.01)
GCST90277390	Triacylglycerol (50:4)	ACP	MR Egger	33	-0.146908	0.169594	0.393015	-0.479312	0.185495	0.863373	0.619209	1.20381	0.86 (0.62-1.20)
GCST90277390	Triacylglycerol (50:4)	ACP	Weighted mode	33	-0.249255	0.204742	0.232351	-0.65055	0.15204	0.779381	0.521759	1.16421	0.78 (0.52-1.16)
GCST90277391	Triacylglycerol (50:5)	ACP	Inverse variance weighted	30	-0.0119557	0.0779834	0.878153	-0.164803	0.140892	0.988115	0.848061	1.1513	0.99 (0.85-1.15)
GCST90277391	Triacylglycerol (50:5)	ACP	Weighted median	30	-0.0196791	0.0919968	0.830617	-0.199993	0.160635	0.980513	0.818737	1.17426	0.98 (0.82-1.17)
GCST90277391	Triacylglycerol (50:5)	ACP	MR Egger	30	-0.241075	0.152737	0.125714	-0.54044	0.0582898	0.785783	0.582492	1.06002	0.79 (0.58-1.06)
GCST90277391	Triacylglycerol (50:5)	ACP	Weighted mode	30	0.00623093	0.193165	0.974488	-0.372372	0.384834	1.00625	0.689098	1.46937	1.01 (0.69-1.47)
GCST90277392	Triacylglycerol (51:1)	ACP	Inverse variance weighted	22	0.157999	0.0888179	0.0752547	-0.0160842	0.332082	1.17116	0.984045	1.39387	1.17 (0.98-1.39)
GCST90277392	Triacylglycerol (51:1)	ACP	Weighted median	22	0.213152	0.108641	0.0497653	0.000214687	0.426088	1.23757	1.00021	1.53126	1.24 (1.00-1.53)
GCST90277392	Triacylglycerol (51:1)	ACP	MR Egger	22	0.18632	0.223327	0.41397	-0.2514	0.62404	1.20481	0.777711	1.86645	1.20 (0.78-1.87)
GCST90277392	Triacylglycerol (51:1)	ACP	Weighted mode	22	0.250254	0.212518	0.252143	-0.166281	0.666789	1.28435	0.846808	1.94797	1.28 (0.85-1.95)
GCST90277393	Triacylglycerol (51:2)	ACP	Inverse variance weighted	21	0.140991	0.103173	0.171769	-0.061229	0.343211	1.15141	0.940608	1.40947	1.15 (0.94-1.41)
GCST90277393	Triacylglycerol (51:2)	ACP	Weighted median	21	0.260306	0.128256	0.0423987	0.0089247	0.511687	1.29733	1.00896	1.6681	1.30 (1.01-1.67)
GCST90277393	Triacylglycerol (51:2)	ACP	MR Egger	21	-0.063898	0.25109	0.801857	-0.556034	0.428238	0.938101	0.573479	1.53455	0.94 (0.57-1.53)
GCST90277393	Triacylglycerol (51:2)	ACP	Weighted mode	21	0.417204	0.221663	0.0744476	-0.0172544	0.851663	1.51771	0.982894	2.34354	1.52 (0.98-2.34)
GCST90277394	Triacylglycerol (51:3)	ACP	Inverse variance weighted	27	0.012096	0.0743279	0.870725	-0.133587	0.157779	1.01217	0.874952	1.17091	1.01 (0.87-1.17)
GCST90277394	Triacylglycerol (51:3)	ACP	Weighted median	27	0.0719789	0.100988	0.476001	-0.125957	0.269915	1.07463	0.881653	1.30985	1.07 (0.88-1.31)
GCST90277394	Triacylglycerol (51:3)	ACP	MR Egger	27	0.139134	0.168876	0.4178	-0.191864	0.470131	1.14928	0.825419	1.6002	1.15 (0.83-1.60)
GCST90277394	Triacylglycerol (51:3)	ACP	Weighted mode	27	0.17764	0.185962	0.348249	-0.186845	0.542125	1.1944	0.829572	1.71966	1.19 (0.83-1.72)
GCST90277395	Triacylglycerol (51:4)	ACP	Inverse variance weighted	24	0.0690199	0.0722401	0.339363	-0.0725707	0.210611	1.07146	0.93	1.23443	1.07 (0.93-1.23)
GCST90277395	Triacylglycerol (51:4)	ACP	Weighted median	24	0.1106	0.0969328	0.253871	-0.0793881	0.300589	1.11695	0.923681	1.35065	1.12 (0.92-1.35)
GCST90277395	Triacylglycerol (51:4)	ACP	MR Egger	24	0.175763	0.156709	0.274132	-0.131387	0.482913	1.19216	0.876878	1.62079	1.19 (0.88-1.62)
GCST90277395	Triacylglycerol (51:4)	ACP	Weighted mode	24	0.206153	0.180501	0.265158	-0.147629	0.559935	1.22894	0.862751	1.75056	1.23 (0.86-1.75)
GCST90277396	Triacylglycerol (52:2)	ACP	Inverse variance weighted	25	-0.0637788	0.0914422	0.485504	-0.243005	0.115448	0.938212	0.784267	1.12238	0.94 (0.78-1.12)
GCST90277396	Triacylglycerol (52:2)	ACP	Weighted median	25	-0.066051	0.112415	0.556827	-0.286385	0.154283	0.936083	0.750973	1.16682	0.94 (0.75-1.17)
GCST90277396	Triacylglycerol (52:2)	ACP	MR Egger	25	-0.366102	0.200039	0.0802175	-0.758178	0.0259737	0.693432	0.468519	1.02631	0.69 (0.47-1.03)
GCST90277396	Triacylglycerol (52:2)	ACP	Weighted mode	25	0.0647918	0.176278	0.716427	-0.280713	0.410297	1.06694	0.755245	1.50726	1.07 (0.76-1.51)
GCST90277397	Triacylglycerol (52:3)	ACP	Inverse variance weighted	33	0.054801	0.0860862	0.524397	-0.113928	0.22353	1.05633	0.892322	1.25048	1.06 (0.89-1.25)
GCST90277397	Triacylglycerol (52:3)	ACP	Weighted median	33	0.1354	0.104608	0.19554	-0.069631	0.340432	1.145	0.932738	1.40555	1.14 (0.93-1.41)
GCST90277397	Triacylglycerol (52:3)	ACP	MR Egger	33	-0.202568	0.190641	0.296187	-0.576224	0.171088	0.816631	0.562016	1.18659	0.82 (0.56-1.19)
GCST90277397	Triacylglycerol (52:3)	ACP	Weighted mode	33	0.168132	0.137198	0.22934	-0.100775	0.43704	1.18309	0.904136	1.54812	1.18 (0.90-1.55)
GCST90277398	Triacylglycerol (52:4)	ACP	Inverse variance weighted	30	0.0186113	0.072224	0.796647	-0.122948	0.16017	1.01879	0.88431	1.17371	1.02 (0.88-1.17)
GCST90277398	Triacylglycerol (52:4)	ACP	Weighted median	30	0.00122793	0.0971699	0.989917	-0.189225	0.191681	1.00123	0.8276	1.21128	1.00 (0.83-1.21)
GCST90277398	Triacylglycerol (52:4)	ACP	MR Egger	30	-0.118008	0.177051	0.510534	-0.465028	0.229012	0.888689	0.628118	1.25736	0.89 (0.63-1.26)
GCST90277398	Triacylglycerol (52:4)	ACP	Weighted mode	30	0.0524907	0.159229	0.74403	-0.259598	0.364579	1.05389	0.771362	1.43991	1.05 (0.77-1.44)
GCST90277399	Triacylglycerol (52:5)	ACP	Inverse variance weighted	29	-0.0173812	0.0868866	0.841446	-0.187679	0.152917	0.982769	0.828881	1.16523	0.98 (0.83-1.17)
GCST90277399	Triacylglycerol (52:5)	ACP	Weighted median	29	-0.00320055	0.106374	0.975997	-0.211693	0.205292	0.996805	0.809213	1.22788	1.00 (0.81-1.23)
GCST90277399	Triacylglycerol (52:5)	ACP	MR Egger	29	-0.00616236	0.22666	0.97851	-0.450416	0.438091	0.993857	0.637363	1.54975	0.99 (0.64-1.55)
GCST90277399	Triacylglycerol (52:5)	ACP	Weighted mode	29	0.111239	0.185144	0.552791	-0.251643	0.47412	1.11766	0.777522	1.6066	1.12 (0.78-1.61)
GCST90277400	Triacylglycerol (52:6)	ACP	Inverse variance weighted	26	-0.0777288	0.0697888	0.265377	-0.214515	0.0590571	0.925215	0.806933	1.06084	0.93 (0.81-1.06)
GCST90277400	Triacylglycerol (52:6)	ACP	Weighted median	26	-0.160822	0.10205	0.115044	-0.36084	0.039195	0.851443	0.697091	1.03997	0.85 (0.70-1.04)
GCST90277400	Triacylglycerol (52:6)	ACP	MR Egger	26	-0.0337225	0.162691	0.83754	-0.352597	0.285152	0.96684	0.70286	1.32996	0.97 (0.70-1.33)
GCST90277400	Triacylglycerol (52:6)	ACP	Weighted mode	26	-0.280645	0.240434	0.254126	-0.751896	0.190607	0.755297	0.471472	1.20998	0.76 (0.47-1.21)
GCST90277401	Triacylglycerol (53:2)	ACP	Inverse variance weighted	22	0.155381	0.0931448	0.0952824	-0.0271826	0.337945	1.1681	0.973184	1.40206	1.17 (0.97-1.40)
GCST90277401	Triacylglycerol (53:2)	ACP	Weighted median	22	0.252454	0.124354	0.0423445	0.00871959	0.496189	1.28718	1.00876	1.64245	1.29 (1.01-1.64)
GCST90277401	Triacylglycerol (53:2)	ACP	MR Egger	22	-0.0603502	0.279698	0.831353	-0.608558	0.487858	0.941435	0.544135	1.62882	0.94 (0.54-1.63)
GCST90277401	Triacylglycerol (53:2)	ACP	Weighted mode	22	0.303604	0.19216	0.129064	-0.0730306	0.680238	1.35473	0.929572	1.97435	1.35 (0.93-1.97)
GCST90277402	Triacylglycerol (53:3)	ACP	Inverse variance weighted	27	0.0625322	0.076111	0.411309	-0.0866453	0.21171	1.06453	0.917002	1.23579	1.06 (0.92-1.24)
GCST90277402	Triacylglycerol (53:3)	ACP	Weighted median	27	0.208233	0.108788	0.0556051	-0.00499139	0.421457	1.2315	0.995021	1.52418	1.23 (1.00-1.52)
GCST90277402	Triacylglycerol (53:3)	ACP	MR Egger	27	0.216792	0.190467	0.265823	-0.156523	0.590107	1.24209	0.855111	1.80418	1.24 (0.86-1.80)
GCST90277402	Triacylglycerol (53:3)	ACP	Weighted mode	27	0.200944	0.164172	0.231935	-0.120834	0.522721	1.22256	0.886181	1.68661	1.22 (0.89-1.69)
GCST90277403	Triacylglycerol (53:4)	ACP	Inverse variance weighted	36	0.0489178	0.0760468	0.520056	-0.100134	0.197969	1.05013	0.904716	1.21893	1.05 (0.90-1.22)
GCST90277403	Triacylglycerol (53:4)	ACP	Weighted median	36	0.0787109	0.0925942	0.39529	-0.102774	0.260196	1.08189	0.902331	1.29718	1.08 (0.90-1.30)
GCST90277403	Triacylglycerol (53:4)	ACP	MR Egger	36	0.377504	0.162713	0.0264741	0.0585862	0.696421	1.45864	1.06034	2.00656	1.46 (1.06-2.01)
GCST90277403	Triacylglycerol (53:4)	ACP	Weighted mode	36	0.15905	0.148231	0.290621	-0.131483	0.449583	1.1724	0.876794	1.56766	1.17 (0.88-1.57)
GCST90277404	Triacylglycerol (54:3)	ACP	Inverse variance weighted	31	0.0675142	0.0742665	0.363308	-0.0780481	0.213077	1.06985	0.92492	1.23748	1.07 (0.92-1.24)
GCST90277404	Triacylglycerol (54:3)	ACP	Weighted median	31	0.152223	0.101388	0.133256	-0.0464979	0.350943	1.16442	0.954567	1.42041	1.16 (0.95-1.42)
GCST90277404	Triacylglycerol (54:3)	ACP	MR Egger	31	0.158904	0.187066	0.402587	-0.207745	0.525553	1.17223	0.812414	1.69139	1.17 (0.81-1.69)
GCST90277404	Triacylglycerol (54:3)	ACP	Weighted mode	31	0.166848	0.149627	0.273663	-0.12642	0.460116	1.18157	0.881244	1.58426	1.18 (0.88-1.58)
GCST90277405	Triacylglycerol (54:4)	ACP	Inverse variance weighted	31	0.078273	0.0691913	0.257948	-0.057342	0.213888	1.08142	0.944271	1.23848	1.08 (0.94-1.24)
GCST90277405	Triacylglycerol (54:4)	ACP	Weighted median	31	0.130332	0.0984526	0.185569	-0.0626355	0.323299	1.13921	0.939286	1.38168	1.14 (0.94-1.38)
GCST90277405	Triacylglycerol (54:4)	ACP	MR Egger	31	0.186061	0.172189	0.288795	-0.151428	0.523551	1.2045	0.859479	1.68801	1.20 (0.86-1.69)
GCST90277405	Triacylglycerol (54:4)	ACP	Weighted mode	31	0.173542	0.130777	0.194519	-0.0827813	0.429865	1.18951	0.920552	1.53705	1.19 (0.92-1.54)
GCST90277406	Triacylglycerol (54:5)	ACP	Inverse variance weighted	30	0.0683608	0.078973	0.386697	-0.0864263	0.223148	1.07075	0.917203	1.25001	1.07 (0.92-1.25)
GCST90277406	Triacylglycerol (54:5)	ACP	Weighted median	30	0.0993077	0.102896	0.33448	-0.102368	0.300984	1.10441	0.902697	1.35119	1.10 (0.90-1.35)
GCST90277406	Triacylglycerol (54:5)	ACP	MR Egger	30	0.100656	0.18656	0.593783	-0.265003	0.466314	1.1059	0.767204	1.59411	1.11 (0.77-1.59)
GCST90277406	Triacylglycerol (54:5)	ACP	Weighted mode	30	0.11593	0.172552	0.506994	-0.222272	0.454132	1.12292	0.800697	1.57481	1.12 (0.80-1.57)
GCST90277407	Triacylglycerol (54:6)	ACP	Inverse variance weighted	23	-0.0241213	0.0847669	0.775981	-0.190264	0.142022	0.976167	0.826741	1.1526	0.98 (0.83-1.15)
GCST90277407	Triacylglycerol (54:6)	ACP	Weighted median	23	0.061048	0.120699	0.613007	-0.175522	0.297618	1.06295	0.839019	1.34665	1.06 (0.84-1.35)
GCST90277407	Triacylglycerol (54:6)	ACP	MR Egger	23	0.103472	0.192559	0.596671	-0.273943	0.480888	1.10902	0.760375	1.61751	1.11 (0.76-1.62)
GCST90277407	Triacylglycerol (54:6)	ACP	Weighted mode	23	0.130587	0.18865	0.496042	-0.239166	0.50034	1.1395	0.787284	1.64928	1.14 (0.79-1.65)
GCST90277408	Triacylglycerol (54:7)	ACP	Inverse variance weighted	30	-0.0596022	0.0735407	0.417673	-0.203742	0.0845377	0.942139	0.815673	1.08821	0.94 (0.82-1.09)
GCST90277408	Triacylglycerol (54:7)	ACP	Weighted median	30	-0.0520451	0.101322	0.60749	-0.250637	0.146547	0.949286	0.778305	1.15783	0.95 (0.78-1.16)
GCST90277408	Triacylglycerol (54:7)	ACP	MR Egger	30	-0.0596832	0.166553	0.722774	-0.386128	0.266761	0.942063	0.679684	1.30573	0.94 (0.68-1.31)
GCST90277408	Triacylglycerol (54:7)	ACP	Weighted mode	30	-0.0996784	0.219925	0.65375	-0.530731	0.331374	0.905128	0.588175	1.39288	0.91 (0.59-1.39)
GCST90277409	Triacylglycerol (56:3)	ACP	Inverse variance weighted	25	0.0928493	0.0665846	0.16318	-0.0376565	0.223355	1.0973	0.963044	1.25026	1.10 (0.96-1.25)
GCST90277409	Triacylglycerol (56:3)	ACP	Weighted median	25	0.155736	0.0957358	0.103795	-0.0319063	0.343378	1.16852	0.968597	1.4097	1.17 (0.97-1.41)
GCST90277409	Triacylglycerol (56:3)	ACP	MR Egger	25	0.242375	0.164038	0.153091	-0.0791399	0.56389	1.27427	0.923911	1.7575	1.27 (0.92-1.76)
GCST90277409	Triacylglycerol (56:3)	ACP	Weighted mode	25	0.2033	0.155318	0.202956	-0.101124	0.507724	1.22544	0.903821	1.6615	1.23 (0.90-1.66)
GCST90277410	Triacylglycerol (56:4)	ACP	Inverse variance weighted	19	-0.0232073	0.107737	0.829449	-0.234371	0.187956	0.97706	0.791068	1.20678	0.98 (0.79-1.21)
GCST90277410	Triacylglycerol (56:4)	ACP	Weighted median	19	-0.0801456	0.123114	0.515056	-0.321449	0.161158	0.922982	0.725097	1.17487	0.92 (0.73-1.17)
GCST90277410	Triacylglycerol (56:4)	ACP	MR Egger	19	0.232717	0.297489	0.444817	-0.350362	0.815796	1.26202	0.704433	2.26097	1.26 (0.70-2.26)
GCST90277410	Triacylglycerol (56:4)	ACP	Weighted mode	19	0.350768	0.216311	0.122275	-0.0732001	0.774737	1.42016	0.929415	2.17002	1.42 (0.93-2.17)
GCST90277411	Triacylglycerol (56:5)	ACP	Inverse variance weighted	25	0.0101173	0.0806768	0.900202	-0.148009	0.168244	1.01017	0.862423	1.18323	1.01 (0.86-1.18)
GCST90277411	Triacylglycerol (56:5)	ACP	Weighted median	25	0.037868	0.0984738	0.700572	-0.155141	0.230877	1.03859	0.856295	1.2597	1.04 (0.86-1.26)
GCST90277411	Triacylglycerol (56:5)	ACP	MR Egger	25	0.103511	0.226702	0.652245	-0.340825	0.547847	1.10906	0.711183	1.72953	1.11 (0.71-1.73)
GCST90277411	Triacylglycerol (56:5)	ACP	Weighted mode	25	0.14536	0.219116	0.5134	-0.284107	0.574827	1.15646	0.752686	1.77682	1.16 (0.75-1.78)
GCST90277412	Triacylglycerol (56:6)	ACP	Inverse variance weighted	29	-0.0453632	0.0948344	0.632407	-0.231239	0.140512	0.95565	0.79355	1.15086	0.96 (0.79-1.15)
GCST90277412	Triacylglycerol (56:6)	ACP	Weighted median	29	-0.136279	0.0987622	0.167627	-0.329853	0.0572951	0.872599	0.71903	1.05897	0.87 (0.72-1.06)
GCST90277412	Triacylglycerol (56:6)	ACP	MR Egger	29	-0.306613	0.214859	0.165031	-0.727738	0.114511	0.735935	0.483	1.12132	0.74 (0.48-1.12)
GCST90277412	Triacylglycerol (56:6)	ACP	Weighted mode	29	-0.198645	0.136727	0.157378	-0.46663	0.0693393	0.819841	0.627112	1.0718	0.82 (0.63-1.07)
GCST90277413	Triacylglycerol (56:7)	ACP	Inverse variance weighted	33	-0.0502491	0.076264	0.509971	-0.199726	0.0992283	0.950993	0.818955	1.10432	0.95 (0.82-1.10)
GCST90277413	Triacylglycerol (56:7)	ACP	Weighted median	33	-0.0228531	0.10117	0.821288	-0.221146	0.17544	0.977406	0.8016	1.19177	0.98 (0.80-1.19)
GCST90277413	Triacylglycerol (56:7)	ACP	MR Egger	33	0.140226	0.193167	0.473326	-0.238381	0.518833	1.15053	0.787902	1.68007	1.15 (0.79-1.68)
GCST90277413	Triacylglycerol (56:7)	ACP	Weighted mode	33	0.104682	0.227771	0.648915	-0.341749	0.551114	1.11036	0.710526	1.73518	1.11 (0.71-1.74)
GCST90277414	Triacylglycerol (56:8)	ACP	Inverse variance weighted	33	0.120079	0.0824207	0.145142	-0.0414651	0.281624	1.12759	0.959383	1.32528	1.13 (0.96-1.33)
GCST90277414	Triacylglycerol (56:8)	ACP	Weighted median	33	0.137582	0.100737	0.172016	-0.0598628	0.335027	1.1475	0.941894	1.39798	1.15 (0.94-1.40)
GCST90277414	Triacylglycerol (56:8)	ACP	MR Egger	33	0.318641	0.215909	0.150079	-0.10454	0.741823	1.37526	0.900739	2.09976	1.38 (0.90-2.10)
GCST90277414	Triacylglycerol (56:8)	ACP	Weighted mode	33	0.223141	0.210786	0.297702	-0.189999	0.636281	1.25	0.82696	1.88944	1.25 (0.83-1.89)
GCST90277415	Triacylglycerol (58:7)	ACP	Inverse variance weighted	24	-0.0741049	0.0781168	0.342802	-0.227214	0.079004	0.928574	0.79675	1.08221	0.93 (0.80-1.08)
GCST90277415	Triacylglycerol (58:7)	ACP	Weighted median	24	-0.167777	0.101462	0.0982076	-0.366642	0.0310872	0.845542	0.693058	1.03158	0.85 (0.69-1.03)
GCST90277415	Triacylglycerol (58:7)	ACP	MR Egger	24	0.15739	0.242019	0.522221	-0.316968	0.631748	1.17045	0.728354	1.88089	1.17 (0.73-1.88)
GCST90277415	Triacylglycerol (58:7)	ACP	Weighted mode	24	-0.358058	0.25744	0.177586	-0.862641	0.146526	0.699033	0.422046	1.1578	0.70 (0.42-1.16)
GCST90277416	Triacylglycerol (58:8)	ACP	Inverse variance weighted	31	-0.0498972	0.0676603	0.460839	-0.182511	0.0827171	0.951327	0.833175	1.08623	0.95 (0.83-1.09)
GCST90277416	Triacylglycerol (58:8)	ACP	Weighted median	31	-0.0805093	0.0974923	0.408917	-0.271594	0.110576	0.922646	0.762163	1.11692	0.92 (0.76-1.12)
GCST90277416	Triacylglycerol (58:8)	ACP	MR Egger	31	-0.128934	0.160193	0.427447	-0.442912	0.185044	0.879032	0.642164	1.20327	0.88 (0.64-1.20)
GCST90277416	Triacylglycerol (58:8)	ACP	Weighted mode	31	-0.133874	0.201352	0.511208	-0.528524	0.260776	0.8747	0.589474	1.29794	0.87 (0.59-1.30)

## Sheet: Sensitivity analyses
Heterogeneity
id.exposure	exposure	outcome	method	Q	Q_df	Q_pval
GCST90277268	Phosphatidylcholine (20:4_0:0)	ACP	Inverse variance weighted	38.0894	38	0.465414
			MR Egger	38.0777	37	0.420154
GCST90277371	Sphingomyelin (d34:2)	ACP	Inverse variance weighted	15.8145	28	0.968487
			MR Egger	14.2298	27	0.978909
Pleiotropy
id.exposure	exposure	outcome	egger_intercept	se	pval
GCST90277268	Phosphatidylcholine (20:4_0:0)	ACP	0.00145797	0.0136746	0.915668
GCST90277371	Sphingomyelin (d34:2)	ACP	-0.0254228	0.020195	0.218853
MR-PRESSO
id.exposure	exposure	outcome	outlier	global_test_pval
GCST90277268	Phosphatidylcholine (20:4_0:0)	ACP	NA	0.546
GCST90277371	Sphingomyelin (d34:2)	ACP	NA	0.97

## Sheet: Reverse MR
exposure	id.outcome	outcome	method	nsnp	b	se	pval	lo_ci	up_ci	or	or_lci95	or_uci95
ACP	GCST90277238	Sterol ester (27:1/14:0)	Inverse variance weighted	18	-0.0377003	0.0243721	0.121896	-0.0854696	0.010069	0.963002	0.918081	1.01012
ACP	GCST90277238	Sterol ester (27:1/14:0)	Weighted median	18	-0.0363641	0.0349846	0.298604	-0.104934	0.0322057	0.964289	0.900384	1.03273
ACP	GCST90277238	Sterol ester (27:1/14:0)	MR Egger	18	-0.0383744	0.0604073	0.534239	-0.156773	0.080024	0.962353	0.854898	1.08331
ACP	GCST90277238	Sterol ester (27:1/14:0)	Weighted mode	18	-0.0533072	0.0561998	0.35615	-0.163459	0.0568444	0.948089	0.849202	1.05849
ACP	GCST90277239	Sterol ester (27:1/15:0)	Inverse variance weighted	18	-0.0276307	0.025734	0.282956	-0.0780694	0.022808	0.972748	0.9249	1.02307
ACP	GCST90277239	Sterol ester (27:1/15:0)	Weighted median	18	-0.0026533	0.0351064	0.939754	-0.0714619	0.0661553	0.99735	0.931032	1.06839
ACP	GCST90277239	Sterol ester (27:1/15:0)	MR Egger	18	-0.0746309	0.0638089	0.259291	-0.199696	0.0504347	0.928086	0.818979	1.05173
ACP	GCST90277239	Sterol ester (27:1/15:0)	Weighted mode	18	-0.00302315	0.0599928	0.960397	-0.120609	0.114563	0.996981	0.88638	1.12138
ACP	GCST90277240	Sterol ester (27:1/16:0)	Inverse variance weighted	18	-0.0253645	0.0243112	0.296799	-0.0730144	0.0222855	0.974955	0.929587	1.02254
ACP	GCST90277240	Sterol ester (27:1/16:0)	Weighted median	18	-0.015354	0.0334304	0.646032	-0.0808777	0.0501697	0.984763	0.922307	1.05145
ACP	GCST90277240	Sterol ester (27:1/16:0)	MR Egger	18	-0.029413	0.0602476	0.63203	-0.147498	0.0886723	0.971015	0.862864	1.09272
ACP	GCST90277240	Sterol ester (27:1/16:0)	Weighted mode	18	0.0184036	0.0580125	0.754928	-0.0953008	0.132108	1.01857	0.909099	1.14123
ACP	GCST90277241	Sterol ester (27:1/16:1)	Inverse variance weighted	18	-0.0636203	0.0256129	0.0129947	-0.113822	-0.013419	0.938361	0.892417	0.986671
ACP	GCST90277241	Sterol ester (27:1/16:1)	Weighted median	18	-0.0925911	0.0360565	0.0102304	-0.163262	-0.0219203	0.911566	0.849369	0.978318
ACP	GCST90277241	Sterol ester (27:1/16:1)	MR Egger	18	-0.0182165	0.0642564	0.780431	-0.144159	0.107726	0.981948	0.86575	1.11374
ACP	GCST90277241	Sterol ester (27:1/16:1)	Weighted mode	18	-0.0981321	0.0583263	0.110753	-0.212452	0.0161875	0.906529	0.808599	1.01632
ACP	GCST90277242	Sterol ester (27:1/17:0)	Inverse variance weighted	18	-0.025141	0.0246201	0.307181	-0.0733964	0.0231145	0.975172	0.929232	1.02338
ACP	GCST90277242	Sterol ester (27:1/17:0)	Weighted median	18	-0.0242066	0.0327396	0.459684	-0.0883762	0.039963	0.976084	0.915416	1.04077
ACP	GCST90277242	Sterol ester (27:1/17:0)	MR Egger	18	0.0130956	0.0610894	0.832968	-0.10664	0.132831	1.01318	0.89885	1.14206
ACP	GCST90277242	Sterol ester (27:1/17:0)	Weighted mode	18	-0.0266402	0.0484705	0.58973	-0.121642	0.0683619	0.973712	0.885465	1.07075
ACP	GCST90277243	Sterol ester (27:1/17:1)	Inverse variance weighted	18	-0.0511666	0.0243884	0.035906	-0.0989678	-0.00336537	0.95012	0.905772	0.99664
ACP	GCST90277243	Sterol ester (27:1/17:1)	Weighted median	18	-0.0819746	0.0347033	0.018169	-0.149993	-0.0139561	0.921295	0.860714	0.986141
ACP	GCST90277243	Sterol ester (27:1/17:1)	MR Egger	18	0.00229491	0.0604372	0.97018	-0.116162	0.120752	1.0023	0.890331	1.12834
ACP	GCST90277243	Sterol ester (27:1/17:1)	Weighted mode	18	-0.0946211	0.055902	0.108772	-0.204189	0.0149468	0.909718	0.815308	1.01506
ACP	GCST90277244	Sterol ester (27:1/18:0)	Inverse variance weighted	18	-0.0277206	0.024395	0.255821	-0.0755347	0.0200936	0.97266	0.927248	1.0203
ACP	GCST90277244	Sterol ester (27:1/18:0)	Weighted median	18	-0.0183903	0.0339787	0.58835	-0.0849886	0.0482081	0.981778	0.918523	1.04939
ACP	GCST90277244	Sterol ester (27:1/18:0)	MR Egger	18	-0.00883639	0.0604734	0.885652	-0.127364	0.109691	0.991203	0.880413	1.11593
ACP	GCST90277244	Sterol ester (27:1/18:0)	Weighted mode	18	-0.0132268	0.0465317	0.779649	-0.104429	0.0779753	0.98686	0.900839	1.0811
ACP	GCST90277245	Sterol ester (27:1/18:1)	Inverse variance weighted	18	-0.0234305	0.0243418	0.335767	-0.0711404	0.0242794	0.976842	0.931331	1.02458
ACP	GCST90277245	Sterol ester (27:1/18:1)	Weighted median	18	-0.0212406	0.0344259	0.537238	-0.0887154	0.0462342	0.978983	0.915106	1.04732
ACP	GCST90277245	Sterol ester (27:1/18:1)	MR Egger	18	0.0103948	0.0603243	0.865351	-0.107841	0.128631	1.01045	0.89777	1.13727
ACP	GCST90277245	Sterol ester (27:1/18:1)	Weighted mode	18	-0.0700842	0.0555327	0.223976	-0.178928	0.0387598	0.932315	0.836166	1.03952
ACP	GCST90277246	Sterol ester (27:1/18:2)	Inverse variance weighted	18	-0.0185536	0.0243583	0.446242	-0.0662959	0.0291886	0.981617	0.935854	1.02962
ACP	GCST90277246	Sterol ester (27:1/18:2)	Weighted median	18	-0.0215789	0.0341789	0.527811	-0.0885696	0.0454118	0.978652	0.915239	1.04646
ACP	GCST90277246	Sterol ester (27:1/18:2)	MR Egger	18	-0.0398543	0.0603675	0.518521	-0.158175	0.078466	0.960929	0.853701	1.08163
ACP	GCST90277246	Sterol ester (27:1/18:2)	Weighted mode	18	-0.0107811	0.0483399	0.826172	-0.105527	0.083965	0.989277	0.89985	1.08759
ACP	GCST90277247	Sterol ester (27:1/18:3)	Inverse variance weighted	18	-0.000706367	0.024355	0.976862	-0.0484421	0.0470294	0.999294	0.952712	1.04815
ACP	GCST90277247	Sterol ester (27:1/18:3)	Weighted median	18	0.00268192	0.0350777	0.939056	-0.0660704	0.0714343	1.00269	0.936065	1.07405
ACP	GCST90277247	Sterol ester (27:1/18:3)	MR Egger	18	-0.034692	0.0603617	0.573463	-0.153001	0.0836169	0.965903	0.858129	1.08721
ACP	GCST90277247	Sterol ester (27:1/18:3)	Weighted mode	18	-0.00506191	0.0536211	0.925894	-0.110159	0.100035	0.994951	0.895692	1.10521
ACP	GCST90277248	Sterol ester (27:1/20:2)	Inverse variance weighted	18	-0.0521307	0.0270372	0.0538418	-0.105124	0.000862295	0.949205	0.900213	1.00086
ACP	GCST90277248	Sterol ester (27:1/20:2)	Weighted median	18	-0.0426755	0.0354807	0.229061	-0.112218	0.0268666	0.958222	0.89385	1.02723
ACP	GCST90277248	Sterol ester (27:1/20:2)	MR Egger	18	-0.0799117	0.0672444	0.252026	-0.211711	0.0518873	0.923198	0.809199	1.05326
ACP	GCST90277248	Sterol ester (27:1/20:2)	Weighted mode	18	-0.0420988	0.052189	0.431004	-0.144389	0.0601917	0.958775	0.865551	1.06204
ACP	GCST90277249	Sterol ester (27:1/20:3)	Inverse variance weighted	18	-0.0244716	0.0243735	0.315367	-0.0722437	0.0233005	0.975825	0.930304	1.02357
ACP	GCST90277249	Sterol ester (27:1/20:3)	Weighted median	18	-0.0406181	0.0337792	0.229185	-0.106825	0.0255891	0.960196	0.898683	1.02592
ACP	GCST90277249	Sterol ester (27:1/20:3)	MR Egger	18	-0.0727365	0.0603961	0.245978	-0.191113	0.0456398	0.929846	0.826039	1.0467
ACP	GCST90277249	Sterol ester (27:1/20:3)	Weighted mode	18	-0.0521327	0.050798	0.319144	-0.151697	0.0474313	0.949203	0.859249	1.04857
ACP	GCST90277250	Sterol ester (27:1/20:4)	Inverse variance weighted	18	-0.00386517	0.0245593	0.874944	-0.0520013	0.044271	0.996142	0.949328	1.04527
ACP	GCST90277250	Sterol ester (27:1/20:4)	Weighted median	18	-0.00373431	0.0336893	0.911739	-0.0697653	0.0622966	0.996273	0.932613	1.06428
ACP	GCST90277250	Sterol ester (27:1/20:4)	MR Egger	18	-0.103972	0.0598124	0.101361	-0.221204	0.0132605	0.901251	0.801553	1.01335
ACP	GCST90277250	Sterol ester (27:1/20:4)	Weighted mode	18	-0.0794001	0.0576034	0.185953	-0.192303	0.0335025	0.92367	0.825057	1.03407
ACP	GCST90277251	Sterol ester (27:1/20:5)	Inverse variance weighted	18	-0.00808474	0.0314222	0.796952	-0.0696722	0.0535027	0.991948	0.9327	1.05496
ACP	GCST90277251	Sterol ester (27:1/20:5)	Weighted median	18	-0.0306926	0.0366183	0.401931	-0.102464	0.0410792	0.969774	0.90261	1.04193
ACP	GCST90277251	Sterol ester (27:1/20:5)	MR Egger	18	-0.0858191	0.0773979	0.283903	-0.237519	0.0658807	0.91776	0.788582	1.0681
ACP	GCST90277251	Sterol ester (27:1/20:5)	Weighted mode	18	-0.0431071	0.0486203	0.387662	-0.138403	0.0521888	0.957809	0.870748	1.05357
ACP	GCST90277252	Sterol ester (27:1/22:6)	Inverse variance weighted	18	-0.00492577	0.0282578	0.861617	-0.0603111	0.0504595	0.995086	0.941472	1.05175
ACP	GCST90277252	Sterol ester (27:1/22:6)	Weighted median	18	-0.0224623	0.034663	0.516972	-0.0904018	0.0454771	0.977788	0.913564	1.04653
ACP	GCST90277252	Sterol ester (27:1/22:6)	MR Egger	18	-0.120105	0.0649499	0.0829927	-0.247406	0.00719711	0.886828	0.780823	1.00722
ACP	GCST90277252	Sterol ester (27:1/22:6)	Weighted mode	18	-0.0366874	0.0465917	0.441875	-0.128007	0.0546323	0.963977	0.879847	1.05615
ACP	GCST90277253	Ceramide (d40:1)	Inverse variance weighted	18	-0.0253096	0.0244464	0.300523	-0.0732245	0.0226053	0.975008	0.929392	1.02286
ACP	GCST90277253	Ceramide (d40:1)	Weighted median	18	-0.0246226	0.0338058	0.466397	-0.0908821	0.0416368	0.975678	0.913125	1.04252
ACP	GCST90277253	Ceramide (d40:1)	MR Egger	18	0.0031171	0.0605942	0.95961	-0.115648	0.121882	1.00312	0.890789	1.12962
ACP	GCST90277253	Ceramide (d40:1)	Weighted mode	18	0.0446637	0.0589735	0.459208	-0.0709243	0.160252	1.04568	0.931532	1.17381
ACP	GCST90277254	Ceramide (d40:2)	Inverse variance weighted	18	-0.0163473	0.0283614	0.564351	-0.0719357	0.0392412	0.983786	0.930591	1.04002
ACP	GCST90277254	Ceramide (d40:2)	Weighted median	18	-0.0111572	0.040192	0.781322	-0.0899334	0.0676191	0.988905	0.913992	1.06996
ACP	GCST90277254	Ceramide (d40:2)	MR Egger	18	-0.0392907	0.0702701	0.58381	-0.17702	0.0984388	0.961471	0.837763	1.10345
ACP	GCST90277254	Ceramide (d40:2)	Weighted mode	18	-0.0106936	0.0629087	0.867028	-0.133995	0.112607	0.989363	0.874595	1.11919
ACP	GCST90277255	Ceramide (d42:1)	Inverse variance weighted	18	-0.0306491	0.0243294	0.207758	-0.0783347	0.0170366	0.969816	0.924655	1.01718
ACP	GCST90277255	Ceramide (d42:1)	Weighted median	18	-0.0264558	0.0338422	0.434367	-0.0927864	0.0398748	0.973891	0.911388	1.04068
ACP	GCST90277255	Ceramide (d42:1)	MR Egger	18	-0.0397474	0.0602899	0.519099	-0.157916	0.0784208	0.961032	0.853922	1.08158
ACP	GCST90277255	Ceramide (d42:1)	Weighted mode	18	-0.0355941	0.049346	0.480518	-0.132312	0.0611241	0.965032	0.876067	1.06303
ACP	GCST90277256	Ceramide (d42:2)	Inverse variance weighted	18	0.0040658	0.0243291	0.867279	-0.0436193	0.0517509	1.00407	0.957318	1.05311
ACP	GCST90277256	Ceramide (d42:2)	Weighted median	18	0.0146148	0.0321014	0.648914	-0.0483039	0.0775336	1.01472	0.952844	1.08062
ACP	GCST90277256	Ceramide (d42:2)	MR Egger	18	0.0164193	0.0603009	0.788882	-0.10177	0.134609	1.01655	0.903237	1.14409
ACP	GCST90277256	Ceramide (d42:2)	Weighted mode	18	0.0375107	0.0540281	0.496885	-0.0683843	0.143406	1.03822	0.933901	1.1542
ACP	GCST90277257	cholesterol	Inverse variance weighted	18	-0.00451123	0.0244012	0.853325	-0.0523376	0.0433151	0.995499	0.949008	1.04427
ACP	GCST90277257	cholesterol	Weighted median	18	-0.00665042	0.0324718	0.837724	-0.0702952	0.0569944	0.993372	0.932119	1.05865
ACP	GCST90277257	cholesterol	MR Egger	18	-0.050349	0.0604729	0.417333	-0.168876	0.0681779	0.950898	0.844614	1.07056
ACP	GCST90277257	cholesterol	Weighted mode	18	-0.0254444	0.0505517	0.621189	-0.124526	0.073637	0.974877	0.882916	1.07642
ACP	GCST90277258	Diacylglycerol (16:0_18:1)	Inverse variance weighted	18	0.00247656	0.0259853	0.924072	-0.0484546	0.0534077	1.00248	0.952701	1.05486
ACP	GCST90277258	Diacylglycerol (16:0_18:1)	Weighted median	18	0.0165691	0.034937	0.635317	-0.0519075	0.0850457	1.01671	0.949417	1.08877
ACP	GCST90277258	Diacylglycerol (16:0_18:1)	MR Egger	18	0.0399272	0.0643578	0.543734	-0.086214	0.166068	1.04074	0.917398	1.18065
ACP	GCST90277258	Diacylglycerol (16:0_18:1)	Weighted mode	18	0.0151627	0.0529929	0.778238	-0.0887033	0.119029	1.01528	0.915117	1.1264
ACP	GCST90277259	Diacylglycerol (16:0_18:2)	Inverse variance weighted	18	-0.0122221	0.0264166	0.643603	-0.0639987	0.0395545	0.987852	0.938006	1.04035
ACP	GCST90277259	Diacylglycerol (16:0_18:2)	Weighted median	18	-0.00704238	0.0356675	0.843479	-0.0769506	0.0628658	0.992982	0.925936	1.06488
ACP	GCST90277259	Diacylglycerol (16:0_18:2)	MR Egger	18	-0.00940101	0.0652534	0.887245	-0.137298	0.118496	0.990643	0.871711	1.1258
ACP	GCST90277259	Diacylglycerol (16:0_18:2)	Weighted mode	18	0.045011	0.0533678	0.410709	-0.0595898	0.149612	1.04604	0.942151	1.16138
ACP	GCST90277260	Diacylglycerol (16:1_18:1)	Inverse variance weighted	18	-0.046351	0.0261792	0.0766392	-0.0976623	0.00496022	0.954707	0.906955	1.00497
ACP	GCST90277260	Diacylglycerol (16:1_18:1)	Weighted median	18	-0.0389135	0.0358833	0.278167	-0.109245	0.0314177	0.961834	0.896511	1.03192
ACP	GCST90277260	Diacylglycerol (16:1_18:1)	MR Egger	18	-0.0341039	0.0647566	0.605663	-0.161027	0.092819	0.966471	0.851269	1.09726
ACP	GCST90277260	Diacylglycerol (16:1_18:1)	Weighted mode	18	-0.0257063	0.05738	0.659809	-0.138171	0.0867584	0.974621	0.87095	1.09063
ACP	GCST90277261	Diacylglycerol (18:1_18:1)	Inverse variance weighted	18	-0.0124034	0.0248101	0.617123	-0.0610312	0.0362244	0.987673	0.940794	1.03689
ACP	GCST90277261	Diacylglycerol (18:1_18:1)	Weighted median	18	-0.0139761	0.034091	0.681831	-0.0807944	0.0528421	0.986121	0.922383	1.05426
ACP	GCST90277261	Diacylglycerol (18:1_18:1)	MR Egger	18	-0.00664441	0.0613225	0.915064	-0.126837	0.113548	0.993378	0.880878	1.12025
ACP	GCST90277261	Diacylglycerol (18:1_18:1)	Weighted mode	18	0.0211025	0.0573926	0.717644	-0.091387	0.133592	1.02133	0.912664	1.14293
ACP	GCST90277262	Diacylglycerol (18:1_18:2)	Inverse variance weighted	18	-0.00614779	0.0253149	0.80812	-0.055765	0.0434695	0.993871	0.945761	1.04443
ACP	GCST90277262	Diacylglycerol (18:1_18:2)	Weighted median	18	-0.0251511	0.0349083	0.471223	-0.0935713	0.0432691	0.975163	0.910673	1.04422
ACP	GCST90277262	Diacylglycerol (18:1_18:2)	MR Egger	18	0.00255761	0.0626204	0.967926	-0.120178	0.125294	1.00256	0.886762	1.13348
ACP	GCST90277262	Diacylglycerol (18:1_18:2)	Weighted mode	18	-0.0415142	0.0583741	0.486621	-0.155927	0.0728991	0.959336	0.855621	1.07562
ACP	GCST90277263	Diacylglycerol (18:1_18:3)	Inverse variance weighted	18	0.00248151	0.0253915	0.922147	-0.0472858	0.0522488	1.00248	0.953815	1.05364
ACP	GCST90277263	Diacylglycerol (18:1_18:3)	Weighted median	18	0.0165973	0.0326141	0.610824	-0.0473264	0.0805209	1.01674	0.953776	1.08385
ACP	GCST90277263	Diacylglycerol (18:1_18:3)	MR Egger	18	-0.0208209	0.0627681	0.744413	-0.143846	0.102205	0.979394	0.866021	1.10761
ACP	GCST90277263	Diacylglycerol (18:1_18:3)	Weighted mode	18	0.0172665	0.0463791	0.714277	-0.0736366	0.10817	1.01742	0.929009	1.11424
ACP	GCST90277264	Phosphatidylcholine (16:0_0:0)	Inverse variance weighted	18	-0.011417	0.0271807	0.674456	-0.0646911	0.0418572	0.988648	0.937357	1.04275
ACP	GCST90277264	Phosphatidylcholine (16:0_0:0)	Weighted median	18	-0.0136751	0.0345336	0.692109	-0.081361	0.0540107	0.986418	0.921861	1.0555
ACP	GCST90277264	Phosphatidylcholine (16:0_0:0)	MR Egger	18	-0.0133839	0.0694379	0.849583	-0.149482	0.122714	0.986705	0.861154	1.13056
ACP	GCST90277264	Phosphatidylcholine (16:0_0:0)	Weighted mode	18	-0.00731678	0.0524822	0.890761	-0.110182	0.0955483	0.99271	0.895671	1.10026
ACP	GCST90277265	Phosphatidylcholine (18:0_0:0)	Inverse variance weighted	18	-0.0018152	0.0248957	0.941876	-0.0506108	0.0469804	0.998186	0.950649	1.0481
ACP	GCST90277265	Phosphatidylcholine (18:0_0:0)	Weighted median	18	-0.00666594	0.0327143	0.838539	-0.0707859	0.057454	0.993356	0.931661	1.05914
ACP	GCST90277265	Phosphatidylcholine (18:0_0:0)	MR Egger	18	-0.0293847	0.0631537	0.647995	-0.153166	0.0943966	0.971043	0.857987	1.099
ACP	GCST90277265	Phosphatidylcholine (18:0_0:0)	Weighted mode	18	-0.00915835	0.0474866	0.849352	-0.102232	0.0839153	0.990883	0.90282	1.08754
ACP	GCST90277266	Phosphatidylcholine (18:1_0:0)	Inverse variance weighted	18	-0.00712654	0.0301923	0.813403	-0.0663035	0.0520504	0.992899	0.935847	1.05343
ACP	GCST90277266	Phosphatidylcholine (18:1_0:0)	Weighted median	18	0.00201903	0.0363171	0.955665	-0.0691624	0.0732005	1.00202	0.933175	1.07595
ACP	GCST90277266	Phosphatidylcholine (18:1_0:0)	MR Egger	18	0.0329875	0.0763486	0.671461	-0.116656	0.182631	1.03354	0.889892	1.20037
ACP	GCST90277266	Phosphatidylcholine (18:1_0:0)	Weighted mode	18	0.0200189	0.0505801	0.697186	-0.0791181	0.119156	1.02022	0.923931	1.12655
ACP	GCST90277267	Phosphatidylcholine (18:2_0:0)	Inverse variance weighted	18	-0.0154443	0.0325009	0.634648	-0.0791461	0.0482576	0.984674	0.923905	1.04944
ACP	GCST90277267	Phosphatidylcholine (18:2_0:0)	Weighted median	18	0.0121028	0.0361556	0.737818	-0.058762	0.0829677	1.01218	0.942931	1.08651
ACP	GCST90277267	Phosphatidylcholine (18:2_0:0)	MR Egger	18	-0.00428	0.0829717	0.959499	-0.166904	0.158345	0.995729	0.84628	1.17157
ACP	GCST90277267	Phosphatidylcholine (18:2_0:0)	Weighted mode	18	0.0311543	0.0475084	0.520752	-0.0619621	0.124271	1.03164	0.939919	1.13232
ACP	GCST90277268	Phosphatidylcholine (20:4_0:0)	Inverse variance weighted	18	-0.00114918	0.032712	0.971976	-0.0652646	0.0629663	0.998851	0.93682	1.06499
ACP	GCST90277268	Phosphatidylcholine (20:4_0:0)	Weighted median	18	-0.0131726	0.04006	0.742291	-0.0916902	0.0653451	0.986914	0.912388	1.06753
ACP	GCST90277268	Phosphatidylcholine (20:4_0:0)	MR Egger	18	-0.00697941	0.0829598	0.933997	-0.169581	0.155622	0.993045	0.844019	1.16838
ACP	GCST90277268	Phosphatidylcholine (20:4_0:0)	Weighted mode	18	0.0783512	0.0589302	0.20123	-0.0371519	0.193854	1.0815	0.96353	1.21392
ACP	GCST90277269	Phosphatidylethanolamine (18:0_0:0)	Inverse variance weighted	18	-0.0569621	0.0261094	0.029134	-0.108137	-0.00578762	0.94463	0.897505	0.994229
ACP	GCST90277269	Phosphatidylethanolamine (18:0_0:0)	Weighted median	18	-0.0580396	0.036827	0.115025	-0.130221	0.0141414	0.943613	0.877902	1.01424
ACP	GCST90277269	Phosphatidylethanolamine (18:0_0:0)	MR Egger	18	-0.00841077	0.0644732	0.897833	-0.134778	0.117957	0.991624	0.87391	1.1252
ACP	GCST90277269	Phosphatidylethanolamine (18:0_0:0)	Weighted mode	18	-0.0737777	0.0527662	0.180029	-0.177199	0.029644	0.928878	0.837613	1.03009
ACP	GCST90277270	Phosphatidylethanolamine (18:1_0:0)	Inverse variance weighted	18	-0.0348573	0.0330512	0.291588	-0.0996376	0.029923	0.965743	0.905165	1.03038
ACP	GCST90277270	Phosphatidylethanolamine (18:1_0:0)	Weighted median	18	-0.0279769	0.0419448	0.504776	-0.110189	0.0542349	0.972411	0.895665	1.05573
ACP	GCST90277270	Phosphatidylethanolamine (18:1_0:0)	MR Egger	18	-0.00392602	0.0840388	0.963317	-0.168642	0.16079	0.996082	0.844811	1.17444
ACP	GCST90277270	Phosphatidylethanolamine (18:1_0:0)	Weighted mode	18	-0.0252859	0.055718	0.655699	-0.134493	0.0839213	0.975031	0.874159	1.08754
ACP	GCST90277271	Phosphatidylethanolamine (18:2_0:0)	Inverse variance weighted	18	-0.044665	0.0301625	0.138656	-0.103783	0.0144534	0.956318	0.90142	1.01456
ACP	GCST90277271	Phosphatidylethanolamine (18:2_0:0)	Weighted median	18	-0.00777688	0.0353958	0.826096	-0.0771527	0.061599	0.992253	0.925748	1.06354
ACP	GCST90277271	Phosphatidylethanolamine (18:2_0:0)	MR Egger	18	0.0544164	0.0720238	0.460908	-0.0867503	0.195583	1.05592	0.916906	1.21602
ACP	GCST90277271	Phosphatidylethanolamine (18:2_0:0)	Weighted mode	18	0.0147991	0.0500714	0.771146	-0.0833408	0.112939	1.01491	0.920038	1.11956
ACP	GCST90277272	Phosphatidylcholine (14:0_16:0)	Inverse variance weighted	18	-0.0665991	0.0277499	0.016396	-0.120989	-0.0122094	0.93557	0.886044	0.987865
ACP	GCST90277272	Phosphatidylcholine (14:0_16:0)	Weighted median	18	-0.0600439	0.0387815	0.121559	-0.136056	0.0159678	0.941723	0.872794	1.0161
ACP	GCST90277272	Phosphatidylcholine (14:0_16:0)	MR Egger	18	-0.0607105	0.0685706	0.389068	-0.195109	0.0736879	0.941096	0.822745	1.07647
ACP	GCST90277272	Phosphatidylcholine (14:0_16:0)	Weighted mode	18	-0.0565803	0.0560944	0.327279	-0.166525	0.0533647	0.944991	0.846601	1.05481
ACP	GCST90277273	Phosphatidylcholine (14:0_18:1)	Inverse variance weighted	18	-0.025193	0.0264534	0.340918	-0.0770416	0.0266557	0.975122	0.925851	1.02701
ACP	GCST90277273	Phosphatidylcholine (14:0_18:1)	Weighted median	18	-0.0102845	0.0362443	0.776598	-0.0813233	0.0607543	0.989768	0.921896	1.06264
ACP	GCST90277273	Phosphatidylcholine (14:0_18:1)	MR Egger	18	0.0118697	0.066745	0.861084	-0.118951	0.14269	1.01194	0.887852	1.15337
ACP	GCST90277273	Phosphatidylcholine (14:0_18:1)	Weighted mode	18	0.0297576	0.0618008	0.636295	-0.0913719	0.150887	1.0302	0.912678	1.16287
ACP	GCST90277274	Phosphatidylcholine (14:0_18:2)	Inverse variance weighted	18	-0.0292269	0.0343648	0.395053	-0.0965819	0.0381281	0.971196	0.907936	1.03886
ACP	GCST90277274	Phosphatidylcholine (14:0_18:2)	Weighted median	18	-0.0320718	0.0394737	0.416513	-0.10944	0.0452967	0.968437	0.896336	1.04634
ACP	GCST90277274	Phosphatidylcholine (14:0_18:2)	MR Egger	18	0.00188236	0.0871361	0.983032	-0.168904	0.172669	1.00188	0.84459	1.18847
ACP	GCST90277274	Phosphatidylcholine (14:0_18:2)	Weighted mode	18	-0.030392	0.0667528	0.65466	-0.161227	0.100443	0.970065	0.851098	1.10566
ACP	GCST90277275	Phosphatidylcholine (15:0_18:1)	Inverse variance weighted	18	-0.0367353	0.0276628	0.184189	-0.0909542	0.0174837	0.963931	0.913059	1.01764
ACP	GCST90277275	Phosphatidylcholine (15:0_18:1)	Weighted median	18	-0.0668458	0.0371622	0.0720567	-0.139684	0.00599204	0.935339	0.869633	1.00601
ACP	GCST90277275	Phosphatidylcholine (15:0_18:1)	MR Egger	18	0.0522253	0.0661688	0.441492	-0.0774656	0.181916	1.05361	0.925459	1.19951
ACP	GCST90277275	Phosphatidylcholine (15:0_18:1)	Weighted mode	18	-0.083021	0.0603183	0.186564	-0.201245	0.0352029	0.920332	0.817712	1.03583
ACP	GCST90277276	Phosphatidylcholine (15:0_18:2)	Inverse variance weighted	18	-0.0460527	0.0253035	0.0687573	-0.0956477	0.00354221	0.954992	0.908784	1.00355
ACP	GCST90277276	Phosphatidylcholine (15:0_18:2)	Weighted median	18	-0.0401732	0.0350696	0.251991	-0.10891	0.0285633	0.960623	0.896811	1.02898
ACP	GCST90277276	Phosphatidylcholine (15:0_18:2)	MR Egger	18	0.0344757	0.0626363	0.58964	-0.0882915	0.157243	1.03508	0.915494	1.17028
ACP	GCST90277276	Phosphatidylcholine (15:0_18:2)	Weighted mode	18	-0.0321632	0.0517548	0.542546	-0.133603	0.0692763	0.968349	0.874938	1.07173
ACP	GCST90277277	Phosphatidylcholine (16:0_16:0)	Inverse variance weighted	18	-0.0284507	0.0315421	0.367062	-0.0902731	0.0333718	0.97195	0.913682	1.03393
ACP	GCST90277277	Phosphatidylcholine (16:0_16:0)	Weighted median	18	-0.0317804	0.0384797	0.40886	-0.107201	0.0436397	0.968719	0.898346	1.04461
ACP	GCST90277277	Phosphatidylcholine (16:0_16:0)	MR Egger	18	0.0286638	0.0790507	0.721649	-0.126276	0.183603	1.02908	0.881372	1.20154
ACP	GCST90277277	Phosphatidylcholine (16:0_16:0)	Weighted mode	18	0.00345271	0.0705259	0.961524	-0.134778	0.141684	1.00346	0.87391	1.15221
ACP	GCST90277278	Phosphatidylcholine (16:0_16:1)	Inverse variance weighted	18	-0.0584605	0.0258529	0.023742	-0.109132	-0.00778893	0.943215	0.896612	0.992241
ACP	GCST90277278	Phosphatidylcholine (16:0_16:1)	Weighted median	18	-0.0877862	0.0341081	0.0100598	-0.154638	-0.0209344	0.915957	0.856725	0.979283
ACP	GCST90277278	Phosphatidylcholine (16:0_16:1)	MR Egger	18	-0.0196401	0.0651923	0.767093	-0.147417	0.108137	0.980551	0.862934	1.1142
ACP	GCST90277278	Phosphatidylcholine (16:0_16:1)	Weighted mode	18	-0.0859158	0.0585107	0.160262	-0.200597	0.0287651	0.917671	0.818242	1.02918
ACP	GCST90277279	Phosphatidylcholine (16:0_17:1)	Inverse variance weighted	18	-0.00493751	0.0272874	0.856411	-0.0584207	0.0485457	0.995075	0.943253	1.04974
ACP	GCST90277279	Phosphatidylcholine (16:0_17:1)	Weighted median	18	-0.0239605	0.0357175	0.502327	-0.0939668	0.0460458	0.976324	0.910313	1.04712
ACP	GCST90277279	Phosphatidylcholine (16:0_17:1)	MR Egger	18	0.0823556	0.0655314	0.226888	-0.0460859	0.210797	1.08584	0.95496	1.23466
ACP	GCST90277279	Phosphatidylcholine (16:0_17:1)	Weighted mode	18	-0.0290696	0.0548854	0.603209	-0.136645	0.0785058	0.971349	0.87228	1.08167
ACP	GCST90277280	Phosphatidylcholine (16:0_18:0)	Inverse variance weighted	18	-0.029243	0.024393	0.230595	-0.0770533	0.0185673	0.97118	0.92584	1.01874
ACP	GCST90277280	Phosphatidylcholine (16:0_18:0)	Weighted median	18	-0.0284893	0.0329372	0.387062	-0.0930462	0.0360676	0.971913	0.911151	1.03673
ACP	GCST90277280	Phosphatidylcholine (16:0_18:0)	MR Egger	18	0.0297929	0.0604503	0.628814	-0.0886897	0.148275	1.03024	0.915129	1.15983
ACP	GCST90277280	Phosphatidylcholine (16:0_18:0)	Weighted mode	18	-0.0307234	0.0480878	0.531401	-0.124976	0.0635287	0.969744	0.882519	1.06559
ACP	GCST90277281	Phosphatidylcholine (16:0_18:1)	Inverse variance weighted	18	-0.0287927	0.0243592	0.237203	-0.0765368	0.0189513	0.971618	0.926319	1.01913
ACP	GCST90277281	Phosphatidylcholine (16:0_18:1)	Weighted median	18	-0.00253025	0.0357148	0.94352	-0.0725313	0.0674708	0.997473	0.930037	1.0698
ACP	GCST90277281	Phosphatidylcholine (16:0_18:1)	MR Egger	18	0.05499	0.0603716	0.375888	-0.0633383	0.173318	1.05653	0.938626	1.18924
ACP	GCST90277281	Phosphatidylcholine (16:0_18:1)	Weighted mode	18	0.0144276	0.0683504	0.835333	-0.119539	0.148394	1.01453	0.887329	1.15997
ACP	GCST90277282	Phosphatidylcholine (16:0_18:2)	Inverse variance weighted	18	-0.0513958	0.0243344	0.0346813	-0.0990913	-0.0037003	0.949903	0.90566	0.996307
ACP	GCST90277282	Phosphatidylcholine (16:0_18:2)	Weighted median	18	-0.0570736	0.0351029	0.103972	-0.125875	0.0117281	0.944525	0.881725	1.0118
ACP	GCST90277282	Phosphatidylcholine (16:0_18:2)	MR Egger	18	0.0223596	0.0602982	0.715638	-0.0958249	0.140544	1.02261	0.908623	1.1509
ACP	GCST90277282	Phosphatidylcholine (16:0_18:2)	Weighted mode	18	-0.0482077	0.056625	0.406408	-0.159193	0.0627774	0.952936	0.852832	1.06479
ACP	GCST90277283	Phosphatidylcholine (16:0_18:3)	Inverse variance weighted	18	-0.0281139	0.0243442	0.248152	-0.0758284	0.0196007	0.972278	0.926975	1.01979
ACP	GCST90277283	Phosphatidylcholine (16:0_18:3)	Weighted median	18	-0.0194002	0.0345294	0.574222	-0.0870778	0.0482775	0.980787	0.916606	1.04946
ACP	GCST90277283	Phosphatidylcholine (16:0_18:3)	MR Egger	18	-0.0355366	0.0605657	0.565563	-0.154245	0.0831722	0.965087	0.857062	1.08673
ACP	GCST90277283	Phosphatidylcholine (16:0_18:3)	Weighted mode	18	0.00366654	0.0512756	0.943829	-0.0968336	0.104167	1.00367	0.907707	1.10979
ACP	GCST90277284	Phosphatidylcholine (16:0_20:1)	Inverse variance weighted	18	0.0235472	0.0249523	0.345328	-0.0253593	0.0724537	1.02383	0.97496	1.07514
ACP	GCST90277284	Phosphatidylcholine (16:0_20:1)	Weighted median	18	0.00489535	0.0337746	0.884757	-0.0613028	0.0710935	1.00491	0.940538	1.07368
ACP	GCST90277284	Phosphatidylcholine (16:0_20:1)	MR Egger	18	-0.0193341	0.0620645	0.75943	-0.140981	0.102312	0.980852	0.868506	1.10773
ACP	GCST90277284	Phosphatidylcholine (16:0_20:1)	Weighted mode	18	-0.0163954	0.0523575	0.757982	-0.119016	0.0862254	0.983738	0.887793	1.09005
ACP	GCST90277285	Phosphatidylcholine (16:0_20:2)	Inverse variance weighted	18	-0.0215921	0.0244352	0.376886	-0.0694851	0.0263009	0.978639	0.932874	1.02665
ACP	GCST90277285	Phosphatidylcholine (16:0_20:2)	Weighted median	18	-0.0124808	0.0331733	0.706745	-0.0775004	0.0525388	0.987597	0.925427	1.05394
ACP	GCST90277285	Phosphatidylcholine (16:0_20:2)	MR Egger	18	0.0423609	0.0605968	0.494551	-0.0764088	0.161131	1.04327	0.926437	1.17484
ACP	GCST90277285	Phosphatidylcholine (16:0_20:2)	Weighted mode	18	-0.0134433	0.0622289	0.831535	-0.135412	0.108525	0.986647	0.873356	1.11463
ACP	GCST90277286	Phosphatidylcholine (16:0_20:3)	Inverse variance weighted	18	-0.0337283	0.026407	0.201515	-0.0854861	0.0180295	0.966834	0.918066	1.01819
ACP	GCST90277286	Phosphatidylcholine (16:0_20:3)	Weighted median	18	-0.0163654	0.0352548	0.642501	-0.0854648	0.0527339	0.983768	0.918085	1.05415
ACP	GCST90277286	Phosphatidylcholine (16:0_20:3)	MR Egger	18	-0.0296367	0.0674525	0.666268	-0.161844	0.10257	0.970798	0.850574	1.10802
ACP	GCST90277286	Phosphatidylcholine (16:0_20:3)	Weighted mode	18	0.0141134	0.0510441	0.785502	-0.0859331	0.11416	1.01421	0.917656	1.12093
ACP	GCST90277287	Phosphatidylcholine (16:0_20:4)	Inverse variance weighted	18	-0.0161681	0.0287764	0.574216	-0.0725698	0.0402336	0.983962	0.930001	1.04105
ACP	GCST90277287	Phosphatidylcholine (16:0_20:4)	Weighted median	18	-0.0522028	0.0353307	0.139529	-0.121451	0.0170454	0.949136	0.885634	1.01719
ACP	GCST90277287	Phosphatidylcholine (16:0_20:4)	MR Egger	18	-0.0700874	0.0720101	0.34489	-0.211227	0.0710523	0.932312	0.80959	1.07364
ACP	GCST90277287	Phosphatidylcholine (16:0_20:4)	Weighted mode	18	-0.0835553	0.0536941	0.138095	-0.188796	0.021685	0.91984	0.827956	1.02192
ACP	GCST90277288	Phosphatidylcholine (16:0_20:5)	Inverse variance weighted	18	-0.0203092	0.034518	0.556288	-0.0879644	0.0473461	0.979896	0.915793	1.04848
ACP	GCST90277288	Phosphatidylcholine (16:0_20:5)	Weighted median	18	-0.0232457	0.0376805	0.537291	-0.0970996	0.0506082	0.977022	0.907466	1.05191
ACP	GCST90277288	Phosphatidylcholine (16:0_20:5)	MR Egger	18	-0.113978	0.0843823	0.195574	-0.279368	0.0514109	0.892277	0.756262	1.05276
ACP	GCST90277288	Phosphatidylcholine (16:0_20:5)	Weighted mode	18	-0.0778133	0.0567977	0.188508	-0.189137	0.0335102	0.925137	0.827673	1.03408
ACP	GCST90277289	Phosphatidylcholine (16:0_22:4)	Inverse variance weighted	18	-0.0285038	0.0248455	0.251282	-0.0772011	0.0201934	0.971899	0.925704	1.0204
ACP	GCST90277289	Phosphatidylcholine (16:0_22:4)	Weighted median	18	-0.0163041	0.0359475	0.650151	-0.0867611	0.054153	0.983828	0.916896	1.05565
ACP	GCST90277289	Phosphatidylcholine (16:0_22:4)	MR Egger	18	0.016595	0.0614686	0.790631	-0.103883	0.137073	1.01673	0.90133	1.14691
ACP	GCST90277289	Phosphatidylcholine (16:0_22:4)	Weighted mode	18	-0.00316908	0.0485885	0.948757	-0.0984025	0.0920644	0.996836	0.906284	1.09644
ACP	GCST90277290	Phosphatidylcholine (16:0_22:5)	Inverse variance weighted	18	-0.0323551	0.0266257	0.224297	-0.0845414	0.0198313	0.968163	0.918934	1.02003
ACP	GCST90277290	Phosphatidylcholine (16:0_22:5)	Weighted median	18	-0.0517463	0.0364025	0.15517	-0.123095	0.0196026	0.94957	0.884179	1.0198
ACP	GCST90277290	Phosphatidylcholine (16:0_22:5)	MR Egger	18	0.0016111	0.0673681	0.981216	-0.13043	0.133653	1.00161	0.877718	1.143
ACP	GCST90277290	Phosphatidylcholine (16:0_22:5)	Weighted mode	18	-0.0858693	0.0521525	0.11802	-0.188088	0.0163496	0.917714	0.828542	1.01648
ACP	GCST90277291	Phosphatidylcholine (16:0_22:6)	Inverse variance weighted	18	-0.00171329	0.0316926	0.956888	-0.0638308	0.0604043	0.998288	0.938164	1.06227
ACP	GCST90277291	Phosphatidylcholine (16:0_22:6)	Weighted median	18	-0.0113487	0.0366221	0.756648	-0.083128	0.0604307	0.988715	0.920233	1.06229
ACP	GCST90277291	Phosphatidylcholine (16:0_22:6)	MR Egger	18	-0.0840082	0.0777651	0.296032	-0.236428	0.0684113	0.919424	0.789443	1.07081
ACP	GCST90277291	Phosphatidylcholine (16:0_22:6)	Weighted mode	18	-0.0183319	0.0460774	0.695693	-0.108644	0.0719798	0.981835	0.89705	1.07463
ACP	GCST90277292	Phosphatidylcholine (16:1_18:0)	Inverse variance weighted	18	-0.0357328	0.0255763	0.162383	-0.0858624	0.0143968	0.964898	0.917721	1.0145
ACP	GCST90277292	Phosphatidylcholine (16:1_18:0)	Weighted median	18	-0.0285273	0.0361479	0.430006	-0.0993772	0.0423227	0.971876	0.905401	1.04323
ACP	GCST90277292	Phosphatidylcholine (16:1_18:0)	MR Egger	18	0.0225458	0.0635134	0.727243	-0.101941	0.147032	1.0228	0.903083	1.15839
ACP	GCST90277292	Phosphatidylcholine (16:1_18:0)	Weighted mode	18	-0.0184367	0.0551486	0.742234	-0.126528	0.0896545	0.981732	0.881149	1.0938
ACP	GCST90277293	Phosphatidylcholine (16:1_18:1)	Inverse variance weighted	18	-0.0440791	0.0243585	0.0703581	-0.0918218	0.00366357	0.956878	0.912268	1.00367
ACP	GCST90277293	Phosphatidylcholine (16:1_18:1)	Weighted median	18	-0.0121985	0.0349234	0.72687	-0.0806482	0.0562513	0.987876	0.922518	1.05786
ACP	GCST90277293	Phosphatidylcholine (16:1_18:1)	MR Egger	18	0.0265809	0.0603558	0.665537	-0.0917166	0.144878	1.02694	0.912364	1.1559
ACP	GCST90277293	Phosphatidylcholine (16:1_18:1)	Weighted mode	18	0.0321973	0.0638317	0.620448	-0.0929127	0.157307	1.03272	0.911273	1.17036
ACP	GCST90277294	Phosphatidylcholine (16:1_18:2)	Inverse variance weighted	18	-0.0539952	0.0243186	0.0263968	-0.10166	-0.00633071	0.947437	0.903337	0.993689
ACP	GCST90277294	Phosphatidylcholine (16:1_18:2)	Weighted median	18	-0.0625628	0.034831	0.0724655	-0.130832	0.00570594	0.939354	0.877366	1.00572
ACP	GCST90277294	Phosphatidylcholine (16:1_18:2)	MR Egger	18	0.00813145	0.0602717	0.894363	-0.110001	0.126264	1.00816	0.895833	1.13458
ACP	GCST90277294	Phosphatidylcholine (16:1_18:2)	Weighted mode	18	-0.0852479	0.0579599	0.159611	-0.198849	0.0283536	0.918285	0.819673	1.02876
ACP	GCST90277295	Phosphatidylcholine (16:1_20:4)	Inverse variance weighted	18	-0.0412075	0.0276576	0.136247	-0.0954163	0.0130014	0.95963	0.908994	1.01309
ACP	GCST90277295	Phosphatidylcholine (16:1_20:4)	Weighted median	18	-0.0429738	0.0389928	0.27042	-0.1194	0.0334521	0.957936	0.887453	1.03402
ACP	GCST90277295	Phosphatidylcholine (16:1_20:4)	MR Egger	18	-0.0713728	0.0683961	0.312218	-0.205429	0.0626835	0.931115	0.814298	1.06469
ACP	GCST90277295	Phosphatidylcholine (16:1_20:4)	Weighted mode	18	-0.0402324	0.0594981	0.508013	-0.156849	0.0763839	0.960566	0.854833	1.07938
ACP	GCST90277296	Phosphatidylcholine (17:0_18:1)	Inverse variance weighted	18	-0.0140352	0.0267599	0.59994	-0.0664847	0.0384142	0.986063	0.935677	1.03916
ACP	GCST90277296	Phosphatidylcholine (17:0_18:1)	Weighted median	18	-0.0151052	0.0341793	0.658533	-0.0820967	0.0518863	0.985008	0.921183	1.05326
ACP	GCST90277296	Phosphatidylcholine (17:0_18:1)	MR Egger	18	0.0927826	0.0618098	0.152806	-0.0283647	0.21393	1.09722	0.972034	1.23854
ACP	GCST90277296	Phosphatidylcholine (17:0_18:1)	Weighted mode	18	-0.0139235	0.0563821	0.807905	-0.124433	0.0965855	0.986173	0.882998	1.1014
ACP	GCST90277297	Phosphatidylcholine (17:0_18:2)	Inverse variance weighted	18	-0.0108739	0.0289962	0.707652	-0.0677064	0.0459586	0.989185	0.934535	1.04703
ACP	GCST90277297	Phosphatidylcholine (17:0_18:2)	Weighted median	18	-0.01063	0.0361474	0.768702	-0.081479	0.060219	0.989426	0.921752	1.06207
ACP	GCST90277297	Phosphatidylcholine (17:0_18:2)	MR Egger	18	0.0928938	0.0684256	0.193435	-0.0412203	0.227008	1.09735	0.959618	1.25484
ACP	GCST90277297	Phosphatidylcholine (17:0_18:2)	Weighted mode	18	-0.103447	0.0636528	0.122519	-0.228207	0.0213125	0.901724	0.79596	1.02154
ACP	GCST90277298	Phosphatidylcholine (17:0_20:4)	Inverse variance weighted	18	-0.00314161	0.0244537	0.897776	-0.0510708	0.0447876	0.996863	0.950211	1.04581
ACP	GCST90277298	Phosphatidylcholine (17:0_20:4)	Weighted median	18	-0.00574296	0.0336617	0.864532	-0.0717199	0.060234	0.994273	0.930792	1.06209
ACP	GCST90277298	Phosphatidylcholine (17:0_20:4)	MR Egger	18	-0.0169907	0.0606331	0.782898	-0.135832	0.10185	0.983153	0.87299	1.10722
ACP	GCST90277298	Phosphatidylcholine (17:0_20:4)	Weighted mode	18	-0.0553552	0.0508977	0.291961	-0.155115	0.0444043	0.946149	0.856317	1.0454
ACP	GCST90277299	Phosphatidylcholine (18:0_18:1)	Inverse variance weighted	18	-0.0281539	0.0243728	0.248034	-0.0759246	0.0196168	0.972239	0.926886	1.01981
ACP	GCST90277299	Phosphatidylcholine (18:0_18:1)	Weighted median	18	-0.017394	0.034149	0.610503	-0.0843261	0.0495381	0.982756	0.919131	1.05079
ACP	GCST90277299	Phosphatidylcholine (18:0_18:1)	MR Egger	18	0.0454928	0.0604053	0.462313	-0.0729016	0.163887	1.04654	0.929692	1.17808
ACP	GCST90277299	Phosphatidylcholine (18:0_18:1)	Weighted mode	18	-0.0673889	0.0573816	0.256425	-0.179857	0.0450791	0.934832	0.83539	1.04611
ACP	GCST90277300	Phosphatidylcholine (18:0_18:2)	Inverse variance weighted	18	-0.0284298	0.0242994	0.242011	-0.0760567	0.0191971	0.971971	0.926764	1.01938
ACP	GCST90277300	Phosphatidylcholine (18:0_18:2)	Weighted median	18	-0.0126007	0.0343131	0.71345	-0.0798544	0.054653	0.987478	0.923251	1.05617
ACP	GCST90277300	Phosphatidylcholine (18:0_18:2)	MR Egger	18	0.0496941	0.0602132	0.421336	-0.0683239	0.167712	1.05095	0.933958	1.1826
ACP	GCST90277300	Phosphatidylcholine (18:0_18:2)	Weighted mode	18	-0.0129208	0.0511249	0.803508	-0.113126	0.087284	0.987162	0.893039	1.09121
ACP	GCST90277301	Phosphatidylcholine (18:0_18:3)	Inverse variance weighted	18	-0.0210136	0.0252542	0.405363	-0.0705118	0.0284847	0.979206	0.931917	1.02889
ACP	GCST90277301	Phosphatidylcholine (18:0_18:3)	Weighted median	18	-0.0261732	0.0347299	0.451076	-0.0942439	0.0418974	0.974166	0.910061	1.04279
ACP	GCST90277301	Phosphatidylcholine (18:0_18:3)	MR Egger	18	-0.0563977	0.0625882	0.380903	-0.179071	0.0662752	0.945163	0.836047	1.06852
ACP	GCST90277301	Phosphatidylcholine (18:0_18:3)	Weighted mode	18	-0.0419941	0.0580028	0.478911	-0.15568	0.0716915	0.958875	0.855833	1.07432
ACP	GCST90277302	Phosphatidylcholine (18:0_20:2)	Inverse variance weighted	18	0.0224523	0.0271788	0.40875	-0.0308181	0.0757227	1.02271	0.969652	1.07866
ACP	GCST90277302	Phosphatidylcholine (18:0_20:2)	Weighted median	18	-0.0217541	0.0375659	0.562527	-0.0953833	0.0518751	0.978481	0.909024	1.05324
ACP	GCST90277302	Phosphatidylcholine (18:0_20:2)	MR Egger	18	0.0617426	0.0674737	0.373745	-0.0705059	0.193991	1.06369	0.931922	1.21409
ACP	GCST90277302	Phosphatidylcholine (18:0_20:2)	Weighted mode	18	-0.0365947	0.0567024	0.527295	-0.147731	0.0745419	0.964067	0.862663	1.07739
ACP	GCST90277303	Phosphatidylcholine (18:0_20:3)	Inverse variance weighted	18	-0.0275857	0.0243325	0.256921	-0.0752773	0.020106	0.972791	0.927486	1.02031
ACP	GCST90277303	Phosphatidylcholine (18:0_20:3)	Weighted median	18	-0.0254976	0.0346388	0.461669	-0.0933896	0.0423943	0.974825	0.910839	1.04331
ACP	GCST90277303	Phosphatidylcholine (18:0_20:3)	MR Egger	18	-0.0241582	0.0602918	0.693949	-0.14233	0.0940138	0.976131	0.867335	1.09857
ACP	GCST90277303	Phosphatidylcholine (18:0_20:3)	Weighted mode	18	-0.0254324	0.0484548	0.606453	-0.120404	0.0695391	0.974888	0.886562	1.07201
ACP	GCST90277304	Phosphatidylcholine (18:0_20:4)	Inverse variance weighted	18	0.00047652	0.0241358	0.984248	-0.0468296	0.0477826	1.00048	0.95425	1.04894
ACP	GCST90277304	Phosphatidylcholine (18:0_20:4)	Weighted median	18	-0.00463699	0.0343699	0.89268	-0.0720019	0.0627279	0.995374	0.930529	1.06474
ACP	GCST90277304	Phosphatidylcholine (18:0_20:4)	MR Egger	18	-0.0612259	0.0597897	0.321059	-0.178414	0.0559619	0.940611	0.836596	1.05756
ACP	GCST90277304	Phosphatidylcholine (18:0_20:4)	Weighted mode	18	-0.0276402	0.0519923	0.601867	-0.129545	0.0742646	0.972738	0.878495	1.07709
ACP	GCST90277305	Phosphatidylcholine (18:0_20:5)	Inverse variance weighted	18	-0.00528532	0.0328864	0.872318	-0.0697427	0.059172	0.994729	0.932634	1.06096
ACP	GCST90277305	Phosphatidylcholine (18:0_20:5)	Weighted median	18	-0.0223042	0.0365034	0.541188	-0.0938509	0.0492425	0.977943	0.910418	1.05048
ACP	GCST90277305	Phosphatidylcholine (18:0_20:5)	MR Egger	18	-0.0822872	0.0813604	0.32688	-0.241754	0.0771791	0.921007	0.78525	1.08024
ACP	GCST90277305	Phosphatidylcholine (18:0_20:5)	Weighted mode	18	-0.0538369	0.0499876	0.296525	-0.151812	0.0441388	0.947587	0.859149	1.04513
ACP	GCST90277306	Phosphatidylcholine (18:0_22:5)	Inverse variance weighted	18	-0.029706	0.0250149	0.235018	-0.0787351	0.0193232	0.970731	0.924285	1.01951
ACP	GCST90277306	Phosphatidylcholine (18:0_22:5)	Weighted median	18	-0.0246268	0.0340223	0.469161	-0.0913104	0.0420568	0.975674	0.912734	1.04295
ACP	GCST90277306	Phosphatidylcholine (18:0_22:5)	MR Egger	18	0.0338343	0.0619346	0.592402	-0.0875575	0.155226	1.03441	0.916166	1.16792
ACP	GCST90277306	Phosphatidylcholine (18:0_22:5)	Weighted mode	18	-0.0285679	0.05333	0.599118	-0.133095	0.075959	0.971836	0.875382	1.07892
ACP	GCST90277307	Phosphatidylcholine (18:0_22:6)	Inverse variance weighted	18	-0.0203134	0.0255156	0.425965	-0.070324	0.0296972	0.979892	0.932092	1.03014
ACP	GCST90277307	Phosphatidylcholine (18:0_22:6)	Weighted median	18	-0.0229511	0.0362941	0.527149	-0.0940876	0.0481854	0.97731	0.910203	1.04937
ACP	GCST90277307	Phosphatidylcholine (18:0_22:6)	MR Egger	18	-0.084357	0.0629792	0.199144	-0.207796	0.0390823	0.919103	0.812373	1.03986
ACP	GCST90277307	Phosphatidylcholine (18:0_22:6)	Weighted mode	18	-0.0278194	0.0530908	0.607046	-0.131877	0.0762385	0.972564	0.876448	1.07922
ACP	GCST90277308	Phosphatidylcholine (18:1_18:1)	Inverse variance weighted	18	-0.0256405	0.0243627	0.292594	-0.0733914	0.0221104	0.974685	0.929237	1.02236
ACP	GCST90277308	Phosphatidylcholine (18:1_18:1)	Weighted median	18	-0.0494849	0.0340767	0.146457	-0.116275	0.0173054	0.95172	0.89023	1.01746
ACP	GCST90277308	Phosphatidylcholine (18:1_18:1)	MR Egger	18	0.03135	0.0603786	0.610713	-0.0869921	0.149692	1.03185	0.916684	1.16148
ACP	GCST90277308	Phosphatidylcholine (18:1_18:1)	Weighted mode	18	-0.0651922	0.055428	0.255739	-0.173831	0.0434467	0.936887	0.840439	1.0444
ACP	GCST90277309	Phosphatidylcholine (18:1_18:2)	Inverse variance weighted	18	-0.031775	0.0242785	0.190611	-0.0793608	0.0158108	0.968725	0.923707	1.01594
ACP	GCST90277309	Phosphatidylcholine (18:1_18:2)	Weighted median	18	-0.0414273	0.0354107	0.242038	-0.110832	0.0279777	0.959419	0.895089	1.02837
ACP	GCST90277309	Phosphatidylcholine (18:1_18:2)	MR Egger	18	0.0565632	0.0601616	0.361101	-0.0613537	0.17448	1.05819	0.940491	1.19063
ACP	GCST90277309	Phosphatidylcholine (18:1_18:2)	Weighted mode	18	-0.0531482	0.0553014	0.349991	-0.161539	0.0552426	0.948239	0.850833	1.0568
ACP	GCST90277310	Phosphatidylcholine (18:1_18:3)	Inverse variance weighted	18	-0.0417454	0.025967	0.107915	-0.0926408	0.00914988	0.959114	0.911521	1.00919
ACP	GCST90277310	Phosphatidylcholine (18:1_18:3)	Weighted median	18	-0.0248861	0.0364482	0.494746	-0.0963244	0.0465523	0.975421	0.908169	1.04765
ACP	GCST90277310	Phosphatidylcholine (18:1_18:3)	MR Egger	18	-0.0444273	0.0645053	0.500854	-0.170858	0.0820032	0.956545	0.842942	1.08546
ACP	GCST90277310	Phosphatidylcholine (18:1_18:3)	Weighted mode	18	0.000893266	0.0692456	0.989858	-0.134828	0.136615	1.00089	0.873866	1.14639
ACP	GCST90277311	Phosphatidylcholine (18:1_20:2)	Inverse variance weighted	18	0.000310591	0.0350455	0.992929	-0.0683786	0.0689998	1.00031	0.933907	1.07144
ACP	GCST90277311	Phosphatidylcholine (18:1_20:2)	Weighted median	18	-0.0109695	0.0429447	0.798389	-0.0951411	0.0732021	0.98909	0.909245	1.07595
ACP	GCST90277311	Phosphatidylcholine (18:1_20:2)	MR Egger	18	0.0298622	0.0892699	0.742335	-0.145107	0.204831	1.03031	0.86493	1.22732
ACP	GCST90277311	Phosphatidylcholine (18:1_20:2)	Weighted mode	18	-0.0112202	0.0683838	0.871605	-0.145253	0.122812	0.988842	0.864804	1.13067
ACP	GCST90277312	Phosphatidylcholine (18:1_20:3)	Inverse variance weighted	18	-0.0125834	0.0243813	0.605777	-0.0603708	0.0352039	0.987495	0.941415	1.03583
ACP	GCST90277312	Phosphatidylcholine (18:1_20:3)	Weighted median	18	-0.0158016	0.0351727	0.653245	-0.0847401	0.0531369	0.984323	0.918751	1.05457
ACP	GCST90277312	Phosphatidylcholine (18:1_20:3)	MR Egger	18	0.00245182	0.0604793	0.968164	-0.116088	0.120991	1.00245	0.890397	1.12862
ACP	GCST90277312	Phosphatidylcholine (18:1_20:3)	Weighted mode	18	-0.0295054	0.0560456	0.605374	-0.139355	0.0803439	0.970926	0.869919	1.08366
ACP	GCST90277313	Phosphatidylcholine (18:1_20:4)	Inverse variance weighted	18	0.00301033	0.0246242	0.9027	-0.0452532	0.0512738	1.00301	0.955755	1.05261
ACP	GCST90277313	Phosphatidylcholine (18:1_20:4)	Weighted median	18	-0.00402437	0.0337004	0.904946	-0.0700771	0.0620283	0.995984	0.932322	1.06399
ACP	GCST90277313	Phosphatidylcholine (18:1_20:4)	MR Egger	18	-0.0165607	0.0626626	0.794935	-0.139379	0.106258	0.983576	0.869898	1.11211
ACP	GCST90277313	Phosphatidylcholine (18:1_20:4)	Weighted mode	18	-0.0155095	0.058667	0.794677	-0.130497	0.0994777	0.98461	0.877659	1.10459
ACP	GCST90277314	Phosphatidylcholine (18:2_18:2)	Inverse variance weighted	18	-0.0325966	0.0292416	0.264964	-0.08991	0.0247169	0.967929	0.914013	1.02502
ACP	GCST90277314	Phosphatidylcholine (18:2_18:2)	Weighted median	18	-0.0405089	0.0367358	0.270155	-0.112511	0.0314934	0.960301	0.893587	1.03199
ACP	GCST90277314	Phosphatidylcholine (18:2_18:2)	MR Egger	18	0.065377	0.0697338	0.362427	-0.0713012	0.202055	1.06756	0.931181	1.22392
ACP	GCST90277314	Phosphatidylcholine (18:2_18:2)	Weighted mode	18	-0.0511051	0.0575718	0.387102	-0.163946	0.0617356	0.950179	0.848788	1.06368
ACP	GCST90277315	Phosphatidylcholine (18:2_20:1)	Inverse variance weighted	18	-0.0142579	0.02776	0.607523	-0.0686675	0.0401517	0.985843	0.933637	1.04097
ACP	GCST90277315	Phosphatidylcholine (18:2_20:1)	Weighted median	18	-0.0192918	0.0388218	0.619237	-0.0953826	0.056799	0.980893	0.909025	1.05844
ACP	GCST90277315	Phosphatidylcholine (18:2_20:1)	MR Egger	18	-0.0552074	0.0700743	0.442306	-0.192553	0.0821383	0.946289	0.824851	1.08561
ACP	GCST90277315	Phosphatidylcholine (18:2_20:1)	Weighted mode	18	0.00802621	0.0556352	0.886988	-0.101019	0.117071	1.00806	0.903916	1.1242
ACP	GCST90277316	Phosphatidylcholine (18:2_20:3)	Inverse variance weighted	18	-0.00281598	0.0254322	0.911835	-0.0526632	0.0470312	0.997188	0.948699	1.04815
ACP	GCST90277316	Phosphatidylcholine (18:2_20:3)	Weighted median	18	-0.0152752	0.0380949	0.688437	-0.0899412	0.0593908	0.984841	0.913985	1.06119
ACP	GCST90277316	Phosphatidylcholine (18:2_20:3)	MR Egger	18	0.0187734	0.0631935	0.770229	-0.105086	0.142633	1.01895	0.900247	1.15331
ACP	GCST90277316	Phosphatidylcholine (18:2_20:3)	Weighted mode	18	-0.0200621	0.0571308	0.729782	-0.132038	0.0919143	0.980138	0.876307	1.09627
ACP	GCST90277317	Phosphatidylcholine (18:2_20:4)	Inverse variance weighted	18	-0.00324858	0.0246053	0.894963	-0.051475	0.0449779	0.996757	0.949827	1.046
ACP	GCST90277317	Phosphatidylcholine (18:2_20:4)	Weighted median	18	0.0159554	0.0348177	0.64677	-0.0522873	0.084198	1.01608	0.949056	1.08784
ACP	GCST90277317	Phosphatidylcholine (18:2_20:4)	MR Egger	18	0.0521852	0.0611087	0.405724	-0.0675877	0.171958	1.05357	0.934646	1.18763
ACP	GCST90277317	Phosphatidylcholine (18:2_20:4)	Weighted mode	18	0.0319984	0.0585186	0.591617	-0.082698	0.146695	1.03252	0.920629	1.158
ACP	GCST90277318	Phosphatidylcholine (O-16:0_16:0)	Inverse variance weighted	18	0.0580698	0.0268461	0.0305361	0.00545152	0.110688	1.05979	1.00547	1.11705
ACP	GCST90277318	Phosphatidylcholine (O-16:0_16:0)	Weighted median	18	0.0519541	0.0393702	0.186958	-0.0252114	0.12912	1.05333	0.975104	1.13783
ACP	GCST90277318	Phosphatidylcholine (O-16:0_16:0)	MR Egger	18	0.0492167	0.0686747	0.483912	-0.0853858	0.183819	1.05045	0.918158	1.2018
ACP	GCST90277318	Phosphatidylcholine (O-16:0_16:0)	Weighted mode	18	0.044419	0.0560439	0.438947	-0.0654271	0.154265	1.04542	0.936667	1.1668
ACP	GCST90277319	Phosphatidylcholine (O-16:0_16:1)	Inverse variance weighted	18	-0.0500884	0.0319581	0.117042	-0.112726	0.0125496	0.951145	0.893395	1.01263
ACP	GCST90277319	Phosphatidylcholine (O-16:0_16:1)	Weighted median	18	-0.107819	0.0425838	0.0113436	-0.191283	-0.024355	0.89779	0.825899	0.975939
ACP	GCST90277319	Phosphatidylcholine (O-16:0_16:1)	MR Egger	18	0.044648	0.0772931	0.571544	-0.106846	0.196142	1.04566	0.898664	1.2167
ACP	GCST90277319	Phosphatidylcholine (O-16:0_16:1)	Weighted mode	18	-0.157976	0.088562	0.0923183	-0.331558	0.0156055	0.85387	0.717805	1.01573
ACP	GCST90277320	Phosphatidylcholine (O-16:0_18:1)	Inverse variance weighted	18	0.020294	0.0304807	0.505541	-0.0394482	0.0800362	1.0205	0.96132	1.08333
ACP	GCST90277320	Phosphatidylcholine (O-16:0_18:1)	Weighted median	18	0.0172157	0.0394166	0.662283	-0.0600408	0.0944723	1.01736	0.941726	1.09908
ACP	GCST90277320	Phosphatidylcholine (O-16:0_18:1)	MR Egger	18	0.0821222	0.0760124	0.29599	-0.0668621	0.231106	1.08559	0.935324	1.25999
ACP	GCST90277320	Phosphatidylcholine (O-16:0_18:1)	Weighted mode	18	-0.0660504	0.0720097	0.371845	-0.207189	0.0750886	0.936084	0.812866	1.07798
ACP	GCST90277321	Phosphatidylcholine (O-16:0_18:2)	Inverse variance weighted	18	0.0170774	0.0274602	0.53401	-0.0367446	0.0708995	1.01722	0.963922	1.07347
ACP	GCST90277321	Phosphatidylcholine (O-16:0_18:2)	Weighted median	18	0.0112261	0.0352909	0.750408	-0.057944	0.0803962	1.01129	0.943703	1.08372
ACP	GCST90277321	Phosphatidylcholine (O-16:0_18:2)	MR Egger	18	0.0734125	0.0684393	0.299334	-0.0607286	0.207554	1.07617	0.941079	1.23066
ACP	GCST90277321	Phosphatidylcholine (O-16:0_18:2)	Weighted mode	18	0.00816951	0.0517553	0.876436	-0.0932709	0.10961	1.0082	0.910947	1.11584
ACP	GCST90277322	Phosphatidylcholine (O-16:0_20:3)	Inverse variance weighted	18	0.000866343	0.0252403	0.972619	-0.0486046	0.0503373	1.00087	0.952558	1.05163
ACP	GCST90277322	Phosphatidylcholine (O-16:0_20:3)	Weighted median	18	-0.00613988	0.0376451	0.870441	-0.0799243	0.0676446	0.993879	0.923186	1.06998
ACP	GCST90277322	Phosphatidylcholine (O-16:0_20:3)	MR Egger	18	0.0232149	0.0626228	0.715716	-0.0995258	0.145956	1.02349	0.905267	1.15714
ACP	GCST90277322	Phosphatidylcholine (O-16:0_20:3)	Weighted mode	18	-0.0506113	0.0635851	0.437029	-0.175238	0.0740155	0.950648	0.839257	1.07682
ACP	GCST90277323	Phosphatidylcholine (O-16:0_20:4)	Inverse variance weighted	18	0.0164104	0.0243379	0.500137	-0.0312919	0.0641127	1.01655	0.969193	1.06621
ACP	GCST90277323	Phosphatidylcholine (O-16:0_20:4)	Weighted median	18	-0.0107494	0.0341545	0.752969	-0.0776922	0.0561935	0.989308	0.925249	1.0578
ACP	GCST90277323	Phosphatidylcholine (O-16:0_20:4)	MR Egger	18	0.0311779	0.0603111	0.612262	-0.0870319	0.149388	1.03167	0.916648	1.16112
ACP	GCST90277323	Phosphatidylcholine (O-16:0_20:4)	Weighted mode	18	-0.0400737	0.0564556	0.487434	-0.150727	0.0705793	0.960719	0.860083	1.07313
ACP	GCST90277324	Phosphatidylcholine (O-16:0_22:5)	Inverse variance weighted	18	-0.0188349	0.0304891	0.536735	-0.0785936	0.0409238	0.981341	0.924416	1.04177
ACP	GCST90277324	Phosphatidylcholine (O-16:0_22:5)	Weighted median	18	-0.0328805	0.0402329	0.413782	-0.111737	0.0459758	0.967654	0.894279	1.04705
ACP	GCST90277324	Phosphatidylcholine (O-16:0_22:5)	MR Egger	18	0.115552	0.069045	0.11365	-0.0197767	0.25088	1.12249	0.980418	1.28516
ACP	GCST90277324	Phosphatidylcholine (O-16:0_22:5)	Weighted mode	18	-0.0617645	0.0562271	0.287308	-0.17197	0.0484406	0.940104	0.842005	1.04963
ACP	GCST90277325	Phosphatidylcholine (O-16:1_16:0)	Inverse variance weighted	18	-0.000805202	0.0362517	0.982279	-0.0718585	0.0702481	0.999195	0.930663	1.07277
ACP	GCST90277325	Phosphatidylcholine (O-16:1_16:0)	Weighted median	18	-0.0159124	0.0428349	0.710278	-0.0998688	0.068044	0.984214	0.904956	1.07041
ACP	GCST90277325	Phosphatidylcholine (O-16:1_16:0)	MR Egger	18	0.0318202	0.0920582	0.734106	-0.148614	0.212254	1.03233	0.861902	1.23646
ACP	GCST90277325	Phosphatidylcholine (O-16:1_16:0)	Weighted mode	18	-0.0211994	0.0728073	0.774443	-0.163902	0.121503	0.979024	0.848825	1.12919
ACP	GCST90277326	Phosphatidylcholine (O-16:1_18:0)	Inverse variance weighted	18	0.068767	0.0260434	0.00827898	0.0177219	0.119812	1.07119	1.01788	1.12729
ACP	GCST90277326	Phosphatidylcholine (O-16:1_18:0)	Weighted median	18	0.0625288	0.036389	0.0857344	-0.00879372	0.133851	1.06453	0.991245	1.14322
ACP	GCST90277326	Phosphatidylcholine (O-16:1_18:0)	MR Egger	18	0.0914294	0.0663885	0.187417	-0.038692	0.221551	1.09574	0.962047	1.24801
ACP	GCST90277326	Phosphatidylcholine (O-16:1_18:0)	Weighted mode	18	0.0458488	0.0582094	0.441744	-0.0682416	0.159939	1.04692	0.934035	1.17344
ACP	GCST90277327	Phosphatidylcholine (O-16:1_18:1)	Inverse variance weighted	18	0.0213551	0.0289473	0.460682	-0.0353816	0.0780918	1.02158	0.965237	1.08122
ACP	GCST90277327	Phosphatidylcholine (O-16:1_18:1)	Weighted median	18	0.020432	0.0366712	0.577414	-0.0514436	0.0923076	1.02064	0.949857	1.0967
ACP	GCST90277327	Phosphatidylcholine (O-16:1_18:1)	MR Egger	18	0.116301	0.0692352	0.112414	-0.0194001	0.252002	1.12333	0.980787	1.2866
ACP	GCST90277327	Phosphatidylcholine (O-16:1_18:1)	Weighted mode	18	-0.0769247	0.081734	0.359806	-0.237123	0.0832739	0.92596	0.788894	1.08684
ACP	GCST90277328	Phosphatidylcholine (O-16:1_18:2)	Inverse variance weighted	18	0.00357191	0.026224	0.891657	-0.0478271	0.0549709	1.00358	0.953299	1.05651
ACP	GCST90277328	Phosphatidylcholine (O-16:1_18:2)	Weighted median	18	-0.00364903	0.0370706	0.921587	-0.0763073	0.0690093	0.996358	0.926531	1.07145
ACP	GCST90277328	Phosphatidylcholine (O-16:1_18:2)	MR Egger	18	0.016198	0.0668388	0.811592	-0.114806	0.147202	1.01633	0.891539	1.15859
ACP	GCST90277328	Phosphatidylcholine (O-16:1_18:2)	Weighted mode	18	0.020578	0.0661951	0.759679	-0.109164	0.150321	1.02079	0.896583	1.16221
ACP	GCST90277329	Phosphatidylcholine (O-16:1_20:3)	Inverse variance weighted	18	0.00738271	0.0339829	0.828015	-0.0592238	0.0739892	1.00741	0.942496	1.0768
ACP	GCST90277329	Phosphatidylcholine (O-16:1_20:3)	Weighted median	18	0.00052865	0.0393019	0.989268	-0.0765031	0.0775604	1.00053	0.92635	1.08065
ACP	GCST90277329	Phosphatidylcholine (O-16:1_20:3)	MR Egger	18	-0.0790742	0.083344	0.35685	-0.242428	0.08428	0.923971	0.78472	1.08793
ACP	GCST90277329	Phosphatidylcholine (O-16:1_20:3)	Weighted mode	18	-0.000345845	0.0802529	0.996612	-0.157642	0.15695	0.999654	0.854156	1.16994
ACP	GCST90277330	Phosphatidylcholine (O-16:1_20:4)	Inverse variance weighted	18	0.00372359	0.0315604	0.906081	-0.0581347	0.0655819	1.00373	0.943523	1.06778
ACP	GCST90277330	Phosphatidylcholine (O-16:1_20:4)	Weighted median	18	0.0168839	0.040527	0.676966	-0.0625491	0.0963168	1.01703	0.939367	1.10111
ACP	GCST90277330	Phosphatidylcholine (O-16:1_20:4)	MR Egger	18	0.0184114	0.0804216	0.821819	-0.139215	0.176038	1.01858	0.870041	1.19248
ACP	GCST90277330	Phosphatidylcholine (O-16:1_20:4)	Weighted mode	18	0.0633934	0.0785926	0.431033	-0.0906481	0.217435	1.06545	0.913339	1.24288
ACP	GCST90277331	Phosphatidylcholine (O-16:2_18:0)	Inverse variance weighted	18	-0.0130467	0.0252794	0.605784	-0.0625944	0.0365009	0.987038	0.939324	1.03718
ACP	GCST90277331	Phosphatidylcholine (O-16:2_18:0)	Weighted median	18	-0.0173751	0.0358804	0.628207	-0.0877007	0.0529504	0.982775	0.916035	1.05438
ACP	GCST90277331	Phosphatidylcholine (O-16:2_18:0)	MR Egger	18	0.0516601	0.0626979	0.42208	-0.0712279	0.174548	1.05302	0.93125	1.19071
ACP	GCST90277331	Phosphatidylcholine (O-16:2_18:0)	Weighted mode	18	-0.0334441	0.0513815	0.523814	-0.134152	0.0672637	0.967109	0.874457	1.06958
ACP	GCST90277332	Phosphatidylcholine (O-17:0_15:0)	Inverse variance weighted	18	-0.0111242	0.0263334	0.672706	-0.0627377	0.0404893	0.988937	0.93919	1.04132
ACP	GCST90277332	Phosphatidylcholine (O-17:0_15:0)	Weighted median	18	-0.0243262	0.0377433	0.51924	-0.098303	0.0496506	0.975967	0.906374	1.0509
ACP	GCST90277332	Phosphatidylcholine (O-17:0_15:0)	MR Egger	18	-0.0672892	0.0653742	0.318651	-0.195423	0.0608442	0.934925	0.822487	1.06273
ACP	GCST90277332	Phosphatidylcholine (O-17:0_15:0)	Weighted mode	18	-0.0647551	0.0666335	0.34477	-0.195357	0.0658466	0.937297	0.822541	1.06806
ACP	GCST90277333	Phosphatidylcholine (O-17:0_17:1)	Inverse variance weighted	18	-0.0304167	0.0249122	0.222103	-0.0792447	0.0184113	0.970041	0.923814	1.01858
ACP	GCST90277333	Phosphatidylcholine (O-17:0_17:1)	Weighted median	18	-0.0154022	0.0342418	0.65285	-0.082516	0.0517117	0.984716	0.920797	1.05307
ACP	GCST90277333	Phosphatidylcholine (O-17:0_17:1)	MR Egger	18	-0.00930652	0.0617274	0.882043	-0.130292	0.111679	0.990737	0.877839	1.11815
ACP	GCST90277333	Phosphatidylcholine (O-17:0_17:1)	Weighted mode	18	-0.00634695	0.06153	0.919049	-0.126946	0.114252	0.993673	0.880782	1.12103
ACP	GCST90277334	Phosphatidylcholine (O-18:0_14:0)	Inverse variance weighted	18	-0.0276208	0.0320221	0.388382	-0.0903842	0.0351425	0.972757	0.91358	1.03577
ACP	GCST90277334	Phosphatidylcholine (O-18:0_14:0)	Weighted median	18	-0.0603208	0.0375588	0.108266	-0.133936	0.0132944	0.941462	0.874646	1.01338
ACP	GCST90277334	Phosphatidylcholine (O-18:0_14:0)	MR Egger	18	-0.0629718	0.0813914	0.450394	-0.222499	0.0965552	0.93897	0.800516	1.10137
ACP	GCST90277334	Phosphatidylcholine (O-18:0_14:0)	Weighted mode	18	-0.0919275	0.0573694	0.127489	-0.204372	0.0205166	0.912171	0.815159	1.02073
ACP	GCST90277335	Phosphatidylcholine (O-18:0_16:1)	Inverse variance weighted	18	-0.0304504	0.0267292	0.254611	-0.0828396	0.0219387	0.970009	0.920499	1.02218
ACP	GCST90277335	Phosphatidylcholine (O-18:0_16:1)	Weighted median	18	-0.0306669	0.036698	0.403348	-0.102595	0.0412611	0.969799	0.902492	1.04212
ACP	GCST90277335	Phosphatidylcholine (O-18:0_16:1)	MR Egger	18	-0.00896726	0.0663599	0.894194	-0.139033	0.121098	0.991073	0.8702	1.12874
ACP	GCST90277335	Phosphatidylcholine (O-18:0_16:1)	Weighted mode	18	-0.0352666	0.0577553	0.549527	-0.148467	0.0779337	0.965348	0.862028	1.08105
ACP	GCST90277336	Phosphatidylcholine (O-18:0_20:4)	Inverse variance weighted	18	-0.00739767	0.0247655	0.765162	-0.055938	0.0411427	0.99263	0.945598	1.042
ACP	GCST90277336	Phosphatidylcholine (O-18:0_20:4)	Weighted median	18	0.00361626	0.0362678	0.920575	-0.0674687	0.0747012	1.00362	0.934757	1.07756
ACP	GCST90277336	Phosphatidylcholine (O-18:0_20:4)	MR Egger	18	0.0340729	0.0613451	0.586283	-0.0861634	0.154309	1.03466	0.917444	1.16685
ACP	GCST90277336	Phosphatidylcholine (O-18:0_20:4)	Weighted mode	18	0.0594083	0.0743718	0.435425	-0.0863605	0.205177	1.06121	0.917263	1.22774
ACP	GCST90277337	Phosphatidylcholine (O-18:1_16:0)	Inverse variance weighted	18	0.0315698	0.0292512	0.28047	-0.0257625	0.088902	1.03207	0.974566	1.09297
ACP	GCST90277337	Phosphatidylcholine (O-18:1_16:0)	Weighted median	18	-0.00640764	0.0371765	0.863157	-0.0792735	0.0664583	0.993613	0.923787	1.06872
ACP	GCST90277337	Phosphatidylcholine (O-18:1_16:0)	MR Egger	18	0.0768546	0.0736952	0.31251	-0.0675879	0.221297	1.07989	0.934646	1.24769
ACP	GCST90277337	Phosphatidylcholine (O-18:1_16:0)	Weighted mode	18	-0.0367027	0.0686014	0.599569	-0.171161	0.0977561	0.963963	0.842686	1.10269
ACP	GCST90277338	Phosphatidylcholine (O-18:1_18:2)	Inverse variance weighted	18	0.00229687	0.0288119	0.93646	-0.0541744	0.0587681	1.0023	0.947267	1.06053
ACP	GCST90277338	Phosphatidylcholine (O-18:1_18:2)	Weighted median	18	-0.0110138	0.0363172	0.761686	-0.0821956	0.060168	0.989047	0.921092	1.06201
ACP	GCST90277338	Phosphatidylcholine (O-18:1_18:2)	MR Egger	18	0.0251621	0.0733636	0.73608	-0.118631	0.168955	1.02548	0.888136	1.18407
ACP	GCST90277338	Phosphatidylcholine (O-18:1_18:2)	Weighted mode	18	-0.0183155	0.0513135	0.725533	-0.11889	0.0822589	0.981851	0.887906	1.08574
ACP	GCST90277339	Phosphatidylcholine (O-18:1_20:3)	Inverse variance weighted	18	0.0253784	0.033391	0.447233	-0.040068	0.0908248	1.0257	0.960724	1.09508
ACP	GCST90277339	Phosphatidylcholine (O-18:1_20:3)	Weighted median	18	0.0170002	0.0387583	0.660937	-0.0589661	0.0929664	1.01715	0.942739	1.09742
ACP	GCST90277339	Phosphatidylcholine (O-18:1_20:3)	MR Egger	18	0.0885177	0.0835031	0.304861	-0.0751483	0.252184	1.09255	0.927606	1.28683
ACP	GCST90277339	Phosphatidylcholine (O-18:1_20:3)	Weighted mode	18	0.0228486	0.0553351	0.684832	-0.0856082	0.131305	1.02311	0.917954	1.14032
ACP	GCST90277340	Phosphatidylcholine (O-18:1_20:4)	Inverse variance weighted	18	0.0211563	0.02674	0.428838	-0.0312542	0.0735667	1.02138	0.969229	1.07634
ACP	GCST90277340	Phosphatidylcholine (O-18:1_20:4)	Weighted median	18	0.00109557	0.0356813	0.975505	-0.0688399	0.071031	1.0011	0.933476	1.07361
ACP	GCST90277340	Phosphatidylcholine (O-18:1_20:4)	MR Egger	18	0.0729978	0.0668284	0.290869	-0.0579859	0.203982	1.07573	0.943663	1.22628
ACP	GCST90277340	Phosphatidylcholine (O-18:1_20:4)	Weighted mode	18	-0.0662579	0.0682404	0.345187	-0.200009	0.0674933	0.935889	0.818723	1.06982
ACP	GCST90277341	Phosphatidylcholine (O-18:2_16:0)	Inverse variance weighted	18	-0.0112577	0.0244128	0.644698	-0.0591067	0.0365913	0.988805	0.942606	1.03727
ACP	GCST90277341	Phosphatidylcholine (O-18:2_16:0)	Weighted median	18	-0.00791908	0.0331804	0.811364	-0.0729527	0.0571146	0.992112	0.929645	1.05878
ACP	GCST90277341	Phosphatidylcholine (O-18:2_16:0)	MR Egger	18	0.0240171	0.0605159	0.696705	-0.094594	0.142628	1.02431	0.909742	1.1533
ACP	GCST90277341	Phosphatidylcholine (O-18:2_16:0)	Weighted mode	18	-0.0237278	0.063091	0.711503	-0.147386	0.0999304	0.976551	0.862961	1.10509
ACP	GCST90277342	Phosphatidylcholine (O-18:2_18:1)	Inverse variance weighted	18	0.0109838	0.0253013	0.664201	-0.0386067	0.0605743	1.01104	0.962129	1.06245
ACP	GCST90277342	Phosphatidylcholine (O-18:2_18:1)	Weighted median	18	0.0182509	0.0360832	0.612996	-0.0524722	0.0889741	1.01842	0.948881	1.09305
ACP	GCST90277342	Phosphatidylcholine (O-18:2_18:1)	MR Egger	18	-0.00735006	0.0627832	0.908261	-0.130405	0.115705	0.992677	0.87774	1.12266
ACP	GCST90277342	Phosphatidylcholine (O-18:2_18:1)	Weighted mode	18	0.0323997	0.0781464	0.683618	-0.120767	0.185567	1.03293	0.88624	1.2039
ACP	GCST90277343	Phosphatidylcholine (O-18:2_18:2)	Inverse variance weighted	18	-0.00988755	0.0243901	0.685189	-0.0576921	0.037917	0.990161	0.943941	1.03865
ACP	GCST90277343	Phosphatidylcholine (O-18:2_18:2)	Weighted median	18	-0.0044341	0.0342325	0.896939	-0.0715299	0.0626617	0.995576	0.930968	1.06467
ACP	GCST90277343	Phosphatidylcholine (O-18:2_18:2)	MR Egger	18	0.0369548	0.0604236	0.549398	-0.0814756	0.155385	1.03765	0.921755	1.16811
ACP	GCST90277343	Phosphatidylcholine (O-18:2_18:2)	Weighted mode	18	-0.00793091	0.0584445	0.893652	-0.122482	0.10662	0.9921	0.884722	1.11251
ACP	GCST90277344	Phosphatidylcholine (O-18:2_20:4)	Inverse variance weighted	18	-1.98523e-05	0.0263158	0.999398	-0.0515989	0.0515591	0.99998	0.94971	1.05291
ACP	GCST90277344	Phosphatidylcholine (O-18:2_20:4)	Weighted median	18	0.00397883	0.0375752	0.91567	-0.0696685	0.0776262	1.00399	0.932703	1.08072
ACP	GCST90277344	Phosphatidylcholine (O-18:2_20:4)	MR Egger	18	0.00954026	0.0650285	0.885194	-0.117916	0.136996	1.00959	0.888771	1.14682
ACP	GCST90277344	Phosphatidylcholine (O-18:2_20:4)	Weighted mode	18	0.0654254	0.062868	0.3126	-0.0577959	0.188647	1.06761	0.943843	1.20761
ACP	GCST90277345	Phosphatidylethanolamine (16:0_18:2)	Inverse variance weighted	18	-0.0574228	0.0324042	0.0763813	-0.120935	0.0060894	0.944195	0.886092	1.00611
ACP	GCST90277345	Phosphatidylethanolamine (16:0_18:2)	Weighted median	18	-0.0332188	0.0427791	0.437442	-0.117066	0.0506282	0.967327	0.889527	1.05193
ACP	GCST90277345	Phosphatidylethanolamine (16:0_18:2)	MR Egger	18	0.0716733	0.0750307	0.35366	-0.0753868	0.218733	1.0743	0.927385	1.2445
ACP	GCST90277345	Phosphatidylethanolamine (16:0_18:2)	Weighted mode	18	-0.00914332	0.0662088	0.891785	-0.138913	0.120626	0.990898	0.870304	1.1282
ACP	GCST90277346	Phosphatidylethanolamine (16:0_20:4)	Inverse variance weighted	18	-0.0442984	0.0262967	0.0920733	-0.0958398	0.00724313	0.956668	0.90861	1.00727
ACP	GCST90277346	Phosphatidylethanolamine (16:0_20:4)	Weighted median	18	-0.0451001	0.036548	0.217204	-0.116734	0.0265339	0.955902	0.889822	1.02689
ACP	GCST90277346	Phosphatidylethanolamine (16:0_20:4)	MR Egger	18	0.0363333	0.0635475	0.575436	-0.0882199	0.160886	1.037	0.91556	1.17455
ACP	GCST90277346	Phosphatidylethanolamine (16:0_20:4)	Weighted mode	18	-0.0175761	0.0588744	0.768912	-0.13297	0.0978176	0.982577	0.875491	1.10276
ACP	GCST90277347	Phosphatidylethanolamine (18:0_18:2)	Inverse variance weighted	18	-0.0497216	0.0264889	0.060508	-0.10164	0.00219662	0.951494	0.903355	1.0022
ACP	GCST90277347	Phosphatidylethanolamine (18:0_18:2)	Weighted median	18	-0.0218238	0.0358165	0.542311	-0.0920241	0.0483766	0.978413	0.912083	1.04957
ACP	GCST90277347	Phosphatidylethanolamine (18:0_18:2)	MR Egger	18	0.06173	0.0604292	0.322203	-0.0567112	0.180171	1.06368	0.944867	1.19742
ACP	GCST90277347	Phosphatidylethanolamine (18:0_18:2)	Weighted mode	18	-0.00148525	0.0497211	0.976517	-0.0989386	0.0959681	0.998516	0.905798	1.10072
ACP	GCST90277348	Phosphatidylethanolamine (18:0_20:4)	Inverse variance weighted	18	-0.0283583	0.0253222	0.262757	-0.0779898	0.0212732	0.97204	0.924974	1.0215
ACP	GCST90277348	Phosphatidylethanolamine (18:0_20:4)	Weighted median	18	-0.0208635	0.0331514	0.529126	-0.0858403	0.0441133	0.979353	0.917741	1.0451
ACP	GCST90277348	Phosphatidylethanolamine (18:0_20:4)	MR Egger	18	0.0716133	0.0603636	0.252797	-0.0466994	0.189926	1.07424	0.954374	1.20916
ACP	GCST90277348	Phosphatidylethanolamine (18:0_20:4)	Weighted mode	18	-0.0128903	0.0531076	0.811126	-0.116981	0.0912006	0.987192	0.889602	1.09549
ACP	GCST90277349	Phosphatidylethanolamine (18:1_18:1)	Inverse variance weighted	18	-0.05887	0.0246217	0.0168033	-0.107129	-0.0106115	0.942829	0.89841	0.989445
ACP	GCST90277349	Phosphatidylethanolamine (18:1_18:1)	Weighted median	18	-0.0384122	0.0345629	0.266409	-0.106156	0.0293312	0.962316	0.899285	1.02977
ACP	GCST90277349	Phosphatidylethanolamine (18:1_18:1)	MR Egger	18	-0.0307089	0.0609837	0.621433	-0.150237	0.0888191	0.969758	0.860504	1.09288
ACP	GCST90277349	Phosphatidylethanolamine (18:1_18:1)	Weighted mode	18	-0.0267154	0.0507963	0.605729	-0.126276	0.0728454	0.973638	0.881371	1.07556
ACP	GCST90277350	Phosphatidylethanolamine (O-16:1_18:2)	Inverse variance weighted	18	-0.0155291	0.0327205	0.635072	-0.0796613	0.048603	0.984591	0.923429	1.0498
ACP	GCST90277350	Phosphatidylethanolamine (O-16:1_18:2)	Weighted median	18	-0.0243552	0.039671	0.539262	-0.10211	0.0533999	0.975939	0.90293	1.05485
ACP	GCST90277350	Phosphatidylethanolamine (O-16:1_18:2)	MR Egger	18	0.0753752	0.0797737	0.358781	-0.0809814	0.231732	1.07829	0.922211	1.26078
ACP	GCST90277350	Phosphatidylethanolamine (O-16:1_18:2)	Weighted mode	18	-0.0819153	0.067209	0.239558	-0.213645	0.0498144	0.92135	0.807635	1.05108
ACP	GCST90277351	Phosphatidylethanolamine (O-16:1_20:4)	Inverse variance weighted	18	-0.0074359	0.0303569	0.806496	-0.0669354	0.0520636	0.992592	0.935256	1.05344
ACP	GCST90277351	Phosphatidylethanolamine (O-16:1_20:4)	Weighted median	18	-0.0203398	0.0347899	0.558786	-0.0885281	0.0478485	0.979866	0.915277	1.04901
ACP	GCST90277351	Phosphatidylethanolamine (O-16:1_20:4)	MR Egger	18	-0.0642051	0.0759862	0.410592	-0.213138	0.0847279	0.937813	0.808045	1.08842
ACP	GCST90277351	Phosphatidylethanolamine (O-16:1_20:4)	Weighted mode	18	-0.0254625	0.0655523	0.702519	-0.153945	0.10302	0.974859	0.857319	1.10851
ACP	GCST90277352	Phosphatidylethanolamine (O-16:1_22:5)	Inverse variance weighted	18	0.0168822	0.0304068	0.57875	-0.0427151	0.0764795	1.01703	0.958184	1.07948
ACP	GCST90277352	Phosphatidylethanolamine (O-16:1_22:5)	Weighted median	18	-0.0162246	0.0383163	0.671975	-0.0913246	0.0588754	0.983906	0.912721	1.06064
ACP	GCST90277352	Phosphatidylethanolamine (O-16:1_22:5)	MR Egger	18	-0.00428984	0.0777813	0.9567	-0.156741	0.148162	0.995719	0.854925	1.1597
ACP	GCST90277352	Phosphatidylethanolamine (O-16:1_22:5)	Weighted mode	18	-0.0264462	0.0513504	0.613175	-0.127093	0.0742007	0.9739	0.880652	1.07702
ACP	GCST90277353	Phosphatidylethanolamine (O-18:1_18:2)	Inverse variance weighted	18	-0.0341068	0.0249286	0.171256	-0.0829669	0.0147533	0.966468	0.920382	1.01486
ACP	GCST90277353	Phosphatidylethanolamine (O-18:1_18:2)	Weighted median	18	-0.0434156	0.0359147	0.226719	-0.113808	0.0269772	0.957513	0.892429	1.02734
ACP	GCST90277353	Phosphatidylethanolamine (O-18:1_18:2)	MR Egger	18	0.0280856	0.0617428	0.655306	-0.0929302	0.149101	1.02848	0.911257	1.16079
ACP	GCST90277353	Phosphatidylethanolamine (O-18:1_18:2)	Weighted mode	18	-0.0519436	0.056995	0.374842	-0.163654	0.0597665	0.949382	0.849036	1.06159
ACP	GCST90277354	Phosphatidylethanolamine (O-18:1_20:4)	Inverse variance weighted	18	0.00079745	0.0246556	0.974198	-0.0475276	0.0491225	1.0008	0.953584	1.05035
ACP	GCST90277354	Phosphatidylethanolamine (O-18:1_20:4)	Weighted median	18	-0.0110781	0.0354219	0.754472	-0.0805051	0.0583489	0.988983	0.92265	1.06008
ACP	GCST90277354	Phosphatidylethanolamine (O-18:1_20:4)	MR Egger	18	0.0386556	0.0621291	0.542587	-0.0831174	0.160429	1.03941	0.920243	1.17401
ACP	GCST90277354	Phosphatidylethanolamine (O-18:1_20:4)	Weighted mode	18	-0.0658224	0.0659054	0.331925	-0.194997	0.0633522	0.936297	0.822837	1.0654
ACP	GCST90277355	Phosphatidylethanolamine (O-18:2_18:1)	Inverse variance weighted	18	0.00204807	0.0251928	0.935207	-0.0473299	0.051426	1.00205	0.953773	1.05277
ACP	GCST90277355	Phosphatidylethanolamine (O-18:2_18:1)	Weighted median	18	-0.0218719	0.035033	0.532416	-0.0905367	0.0467928	0.978366	0.913441	1.0479
ACP	GCST90277355	Phosphatidylethanolamine (O-18:2_18:1)	MR Egger	18	-0.00907658	0.062427	0.886215	-0.131434	0.11328	0.990964	0.876838	1.11995
ACP	GCST90277355	Phosphatidylethanolamine (O-18:2_18:1)	Weighted mode	18	-0.040993	0.0535605	0.454553	-0.145972	0.0639855	0.959836	0.864182	1.06608
ACP	GCST90277356	Phosphatidylethanolamine (O-18:2_18:2)	Inverse variance weighted	18	-0.0291054	0.0261724	0.266111	-0.0804034	0.0221925	0.971314	0.922744	1.02244
ACP	GCST90277356	Phosphatidylethanolamine (O-18:2_18:2)	Weighted median	18	-0.0611553	0.0365172	0.0939937	-0.132729	0.0104185	0.940677	0.875702	1.01047
ACP	GCST90277356	Phosphatidylethanolamine (O-18:2_18:2)	MR Egger	18	-0.0400438	0.0667098	0.556734	-0.170795	0.0907074	0.960747	0.842994	1.09495
ACP	GCST90277356	Phosphatidylethanolamine (O-18:2_18:2)	Weighted mode	18	-0.0955535	0.0610375	0.135892	-0.215187	0.02408	0.90887	0.806391	1.02437
ACP	GCST90277357	Phosphatidylethanolamine (O-18:2_20:4)	Inverse variance weighted	18	-0.00502315	0.0265423	0.849896	-0.057046	0.0469997	0.994989	0.944551	1.04812
ACP	GCST90277357	Phosphatidylethanolamine (O-18:2_20:4)	Weighted median	18	-0.0155783	0.0363113	0.667908	-0.0867485	0.0555918	0.984542	0.916908	1.05717
ACP	GCST90277357	Phosphatidylethanolamine (O-18:2_20:4)	MR Egger	18	-0.0195552	0.0677628	0.776605	-0.15237	0.11326	0.980635	0.85867	1.11992
ACP	GCST90277357	Phosphatidylethanolamine (O-18:2_20:4)	Weighted mode	18	-0.0114237	0.0649439	0.86245	-0.138714	0.115866	0.988641	0.870477	1.12285
ACP	GCST90277358	Phosphatidylinositol (16:0_18:1)	Inverse variance weighted	18	-0.0461844	0.0247723	0.0622711	-0.0947381	0.0023692	0.954866	0.909611	1.00237
ACP	GCST90277358	Phosphatidylinositol (16:0_18:1)	Weighted median	18	-0.04174	0.0342985	0.223619	-0.108965	0.0254851	0.959119	0.896762	1.02581
ACP	GCST90277358	Phosphatidylinositol (16:0_18:1)	MR Egger	18	-0.0721704	0.0628977	0.268075	-0.19545	0.0511091	0.930372	0.822465	1.05244
ACP	GCST90277358	Phosphatidylinositol (16:0_18:1)	Weighted mode	18	-0.0405076	0.0474313	0.404964	-0.133473	0.0524577	0.960302	0.875051	1.05386
ACP	GCST90277359	Phosphatidylinositol (16:0_18:2)	Inverse variance weighted	18	-0.0813887	0.0246846	0.000976719	-0.12977	-0.0330069	0.921835	0.878297	0.967532
ACP	GCST90277359	Phosphatidylinositol (16:0_18:2)	Weighted median	18	-0.100333	0.0356212	0.00485261	-0.17015	-0.0305152	0.904536	0.843538	0.969946
ACP	GCST90277359	Phosphatidylinositol (16:0_18:2)	MR Egger	18	-0.140735	0.0611822	0.0352276	-0.260652	-0.0208178	0.86872	0.770549	0.979397
ACP	GCST90277359	Phosphatidylinositol (16:0_18:2)	Weighted mode	18	-0.107502	0.0540171	0.0629043	-0.213376	-0.00162879	0.898075	0.807853	0.998373
ACP	GCST90277360	Phosphatidylinositol (16:0_20:4)	Inverse variance weighted	18	-0.0437268	0.0277677	0.115317	-0.0981515	0.0106979	0.957215	0.906512	1.01076
ACP	GCST90277360	Phosphatidylinositol (16:0_20:4)	Weighted median	18	-0.0504672	0.0389971	0.195622	-0.126902	0.0259672	0.950785	0.88082	1.02631
ACP	GCST90277360	Phosphatidylinositol (16:0_20:4)	MR Egger	18	-0.119914	0.0687401	0.100256	-0.254644	0.0148169	0.886997	0.775192	1.01493
ACP	GCST90277360	Phosphatidylinositol (16:0_20:4)	Weighted mode	18	-0.0519987	0.0554025	0.3611	-0.160588	0.0565901	0.94933	0.851643	1.05822
ACP	GCST90277361	Phosphatidylinositol (18:0_18:1)	Inverse variance weighted	18	-0.0566954	0.0243839	0.020066	-0.104488	-0.00890284	0.944882	0.900786	0.991137
ACP	GCST90277361	Phosphatidylinositol (18:0_18:1)	Weighted median	18	-0.075187	0.0340402	0.0271908	-0.141906	-0.00846811	0.92757	0.867703	0.991568
ACP	GCST90277361	Phosphatidylinositol (18:0_18:1)	MR Egger	18	-0.0590525	0.0604159	0.342903	-0.177468	0.0593627	0.942657	0.837388	1.06116
ACP	GCST90277361	Phosphatidylinositol (18:0_18:1)	Weighted mode	18	-0.0885772	0.0514511	0.10329	-0.189421	0.012267	0.915232	0.827438	1.01234
ACP	GCST90277362	Phosphatidylinositol (18:0_18:2)	Inverse variance weighted	18	-0.0812297	0.0242901	0.00082535	-0.128838	-0.0336211	0.921982	0.879116	0.966938
ACP	GCST90277362	Phosphatidylinositol (18:0_18:2)	Weighted median	18	-0.0832003	0.0349837	0.0173946	-0.151768	-0.0146322	0.920167	0.859187	0.985474
ACP	GCST90277362	Phosphatidylinositol (18:0_18:2)	MR Egger	18	-0.126781	0.0601843	0.0512951	-0.244742	-0.00881966	0.880927	0.782906	0.991219
ACP	GCST90277362	Phosphatidylinositol (18:0_18:2)	Weighted mode	18	-0.0986686	0.0537703	0.0840652	-0.204058	0.00672127	0.906043	0.815415	1.00674
ACP	GCST90277363	Phosphatidylinositol (18:0_20:3)	Inverse variance weighted	18	-0.0298089	0.0250404	0.233877	-0.0788881	0.0192703	0.970631	0.924143	1.01946
ACP	GCST90277363	Phosphatidylinositol (18:0_20:3)	Weighted median	18	-0.0331634	0.0355761	0.351243	-0.102893	0.0365658	0.96738	0.902224	1.03724
ACP	GCST90277363	Phosphatidylinositol (18:0_20:3)	MR Egger	18	0.0308502	0.062049	0.625817	-0.0907658	0.152466	1.03133	0.913232	1.1647
ACP	GCST90277363	Phosphatidylinositol (18:0_20:3)	Weighted mode	18	-0.0486283	0.057064	0.405964	-0.160474	0.063217	0.952535	0.85174	1.06526
ACP	GCST90277364	Phosphatidylinositol (18:0_20:4)	Inverse variance weighted	18	-0.0269816	0.0242891	0.266632	-0.0745883	0.0206251	0.973379	0.928126	1.02084
ACP	GCST90277364	Phosphatidylinositol (18:0_20:4)	Weighted median	18	-0.0349581	0.033238	0.292913	-0.100105	0.0301883	0.965646	0.904743	1.03065
ACP	GCST90277364	Phosphatidylinositol (18:0_20:4)	MR Egger	18	-0.0394661	0.0601878	0.521325	-0.157434	0.078502	0.961303	0.854333	1.08167
ACP	GCST90277364	Phosphatidylinositol (18:0_20:4)	Weighted mode	18	-0.0487759	0.0483874	0.327573	-0.143615	0.0460633	0.952395	0.866221	1.04714
ACP	GCST90277365	Phosphatidylinositol (18:1_18:1)	Inverse variance weighted	18	-0.0406743	0.0258309	0.11534	-0.0913029	0.00995426	0.960142	0.912741	1.01
ACP	GCST90277365	Phosphatidylinositol (18:1_18:1)	Weighted median	18	-0.056075	0.0342423	0.101506	-0.12319	0.0110398	0.945468	0.884096	1.0111
ACP	GCST90277365	Phosphatidylinositol (18:1_18:1)	MR Egger	18	-0.0361915	0.0659614	0.590802	-0.165476	0.0930929	0.964456	0.84749	1.09756
ACP	GCST90277365	Phosphatidylinositol (18:1_18:1)	Weighted mode	18	-0.0801859	0.0577369	0.182816	-0.19335	0.0329783	0.922945	0.824193	1.03353
ACP	GCST90277366	Phosphatidylinositol (18:1_18:2)	Inverse variance weighted	18	-0.0420447	0.0266069	0.114057	-0.0941943	0.0101049	0.958827	0.910106	1.01016
ACP	GCST90277366	Phosphatidylinositol (18:1_18:2)	Weighted median	18	-0.0405852	0.0357056	0.25568	-0.110568	0.0293978	0.960227	0.895325	1.02983
ACP	GCST90277366	Phosphatidylinositol (18:1_18:2)	MR Egger	18	-0.10579	0.0656528	0.126649	-0.23447	0.0228891	0.899613	0.79099	1.02315
ACP	GCST90277366	Phosphatidylinositol (18:1_18:2)	Weighted mode	18	-0.0367405	0.047117	0.446246	-0.12909	0.0556088	0.963926	0.878895	1.05718
ACP	GCST90277367	Phosphatidylinositol (18:1_20:4)	Inverse variance weighted	18	0.00505697	0.0268639	0.850685	-0.0475962	0.0577102	1.00507	0.953519	1.05941
ACP	GCST90277367	Phosphatidylinositol (18:1_20:4)	Weighted median	18	0.0116191	0.0389189	0.765285	-0.0646618	0.0879001	1.01169	0.937384	1.09188
ACP	GCST90277367	Phosphatidylinositol (18:1_20:4)	MR Egger	18	0.0420518	0.0676238	0.542801	-0.0904908	0.174594	1.04295	0.913483	1.19076
ACP	GCST90277367	Phosphatidylinositol (18:1_20:4)	Weighted mode	18	0.0472359	0.0564965	0.414705	-0.0634973	0.157969	1.04837	0.938477	1.17113
ACP	GCST90277368	Sphingomyelin (d32:1)	Inverse variance weighted	18	-0.0343799	0.0279725	0.219048	-0.089206	0.0204461	0.966204	0.914657	1.02066
ACP	GCST90277368	Sphingomyelin (d32:1)	Weighted median	18	-0.048207	0.0355557	0.175157	-0.117896	0.0214821	0.952937	0.888788	1.02171
ACP	GCST90277368	Sphingomyelin (d32:1)	MR Egger	18	-0.0775373	0.070479	0.287545	-0.215676	0.0606016	0.925393	0.805996	1.06248
ACP	GCST90277368	Sphingomyelin (d32:1)	Weighted mode	18	-0.0992266	0.0643329	0.141387	-0.225319	0.026866	0.905538	0.798261	1.02723
ACP	GCST90277369	Sphingomyelin (d34:0)	Inverse variance weighted	18	-0.0122174	0.0264348	0.643958	-0.0640296	0.0395948	0.987857	0.937977	1.04039
ACP	GCST90277369	Sphingomyelin (d34:0)	Weighted median	18	-0.0282027	0.0366634	0.441755	-0.100063	0.0436575	0.972191	0.90478	1.04462
ACP	GCST90277369	Sphingomyelin (d34:0)	MR Egger	18	-0.0893708	0.0649587	0.187836	-0.21669	0.0379483	0.914506	0.80518	1.03868
ACP	GCST90277369	Sphingomyelin (d34:0)	Weighted mode	18	-0.0323231	0.0490311	0.518575	-0.128424	0.0637778	0.968194	0.87948	1.06586
ACP	GCST90277370	Sphingomyelin (d34:1)	Inverse variance weighted	18	-0.0269351	0.0243155	0.267977	-0.0745935	0.0207233	0.973424	0.928121	1.02094
ACP	GCST90277370	Sphingomyelin (d34:1)	Weighted median	18	-0.0227007	0.0326726	0.487186	-0.086739	0.0413377	0.977555	0.916916	1.0422
ACP	GCST90277370	Sphingomyelin (d34:1)	MR Egger	18	-0.0292855	0.0602622	0.633579	-0.147399	0.0888285	0.971139	0.862949	1.09289
ACP	GCST90277370	Sphingomyelin (d34:1)	Weighted mode	18	-0.0892199	0.0605488	0.158886	-0.207896	0.0294556	0.914644	0.812292	1.02989
ACP	GCST90277371	Sphingomyelin (d34:2)	Inverse variance weighted	18	-0.00382358	0.0261175	0.883606	-0.0550139	0.0473667	0.996184	0.946472	1.04851
ACP	GCST90277371	Sphingomyelin (d34:2)	Weighted median	18	-0.0387225	0.0357187	0.278323	-0.108731	0.0312863	0.962018	0.896972	1.03178
ACP	GCST90277371	Sphingomyelin (d34:2)	MR Egger	18	-0.0336289	0.0662159	0.618476	-0.163412	0.0961543	0.96693	0.849241	1.10093
ACP	GCST90277371	Sphingomyelin (d34:2)	Weighted mode	18	-0.0730275	0.0624508	0.258394	-0.195431	0.0493761	0.929575	0.82248	1.05062
ACP	GCST90277372	Sphingomyelin (d36:1)	Inverse variance weighted	18	-0.0505084	0.025677	0.0491756	-0.100835	-0.000181431	0.950746	0.904082	0.999819
ACP	GCST90277372	Sphingomyelin (d36:1)	Weighted median	18	-0.0454417	0.0358932	0.205504	-0.115792	0.024909	0.955575	0.89066	1.02522
ACP	GCST90277372	Sphingomyelin (d36:1)	MR Egger	18	-0.0407365	0.0655407	0.542995	-0.169196	0.0877231	0.960082	0.844343	1.09169
ACP	GCST90277372	Sphingomyelin (d36:1)	Weighted mode	18	-0.045833	0.060958	0.462407	-0.165311	0.0736446	0.955201	0.84763	1.07642
ACP	GCST90277373	Sphingomyelin (d36:2)	Inverse variance weighted	18	-0.0132827	0.0243351	0.585187	-0.0609796	0.0344142	0.986805	0.940842	1.03501
ACP	GCST90277373	Sphingomyelin (d36:2)	Weighted median	18	-0.00120714	0.0342073	0.971849	-0.0682535	0.0658392	0.998794	0.934024	1.06805
ACP	GCST90277373	Sphingomyelin (d36:2)	MR Egger	18	-0.00190987	0.0603095	0.975129	-0.120116	0.116297	0.998092	0.886817	1.12333
ACP	GCST90277373	Sphingomyelin (d36:2)	Weighted mode	18	0.00448421	0.0659226	0.946562	-0.124724	0.133693	1.00449	0.88274	1.14304
ACP	GCST90277374	Sphingomyelin (d38:1)	Inverse variance weighted	18	-0.0160619	0.0303223	0.596316	-0.0754935	0.0433698	0.984066	0.927286	1.04432
ACP	GCST90277374	Sphingomyelin (d38:1)	Weighted median	18	-0.0564696	0.0364871	0.121705	-0.127984	0.0150452	0.945095	0.879867	1.01516
ACP	GCST90277374	Sphingomyelin (d38:1)	MR Egger	18	-0.0971957	0.0742166	0.208818	-0.24266	0.0482689	0.907378	0.784538	1.04945
ACP	GCST90277374	Sphingomyelin (d38:1)	Weighted mode	18	-0.106168	0.0563751	0.0768936	-0.216663	0.00432748	0.899274	0.805201	1.00434
ACP	GCST90277375	Sphingomyelin (d38:2)	Inverse variance weighted	18	0.0144364	0.0243632	0.553483	-0.0333154	0.0621882	1.01454	0.967233	1.06416
ACP	GCST90277375	Sphingomyelin (d38:2)	Weighted median	18	0.0101666	0.0357908	0.776368	-0.0599834	0.0803166	1.01022	0.94178	1.08363
ACP	GCST90277375	Sphingomyelin (d38:2)	MR Egger	18	-0.00398545	0.0615201	0.949149	-0.124565	0.116594	0.996022	0.882881	1.12366
ACP	GCST90277375	Sphingomyelin (d38:2)	Weighted mode	18	0.0556655	0.0616375	0.379086	-0.065144	0.176475	1.05724	0.936933	1.193
ACP	GCST90277376	Sphingomyelin (d40:1)	Inverse variance weighted	18	-0.0383885	0.0242971	0.114116	-0.0860108	0.00923386	0.962339	0.917584	1.00928
ACP	GCST90277376	Sphingomyelin (d40:1)	Weighted median	18	-0.0452982	0.0338073	0.18028	-0.111561	0.0209641	0.955712	0.894437	1.02119
ACP	GCST90277376	Sphingomyelin (d40:1)	MR Egger	18	-0.117221	0.060213	0.069338	-0.235238	0.000796855	0.889389	0.790383	1.0008
ACP	GCST90277376	Sphingomyelin (d40:1)	Weighted mode	18	-0.0666218	0.0492914	0.194219	-0.163233	0.0299894	0.935549	0.849393	1.03044
ACP	GCST90277377	Sphingomyelin (d40:2)	Inverse variance weighted	18	-0.000727581	0.0307154	0.981102	-0.0609297	0.0594745	0.999273	0.940889	1.06128
ACP	GCST90277377	Sphingomyelin (d40:2)	Weighted median	18	-0.0236689	0.035674	0.507025	-0.0935901	0.0462522	0.976609	0.910656	1.04734
ACP	GCST90277377	Sphingomyelin (d40:2)	MR Egger	18	-0.0665654	0.076374	0.396333	-0.216258	0.0831277	0.935602	0.805527	1.08668
ACP	GCST90277377	Sphingomyelin (d40:2)	Weighted mode	18	-0.0523828	0.0591319	0.388051	-0.168281	0.0635157	0.948966	0.845116	1.06558
ACP	GCST90277378	Sphingomyelin (d42:2)	Inverse variance weighted	18	-0.01518	0.0306912	0.62088	-0.0753347	0.0449748	0.984935	0.927433	1.046
ACP	GCST90277378	Sphingomyelin (d42:2)	Weighted median	18	-0.0355471	0.0353132	0.314115	-0.104761	0.0336667	0.965077	0.90054	1.03424
ACP	GCST90277378	Sphingomyelin (d42:2)	MR Egger	18	-0.0734559	0.0767606	0.352831	-0.223907	0.0769949	0.929177	0.79939	1.08004
ACP	GCST90277378	Sphingomyelin (d42:2)	Weighted mode	18	-0.0767029	0.050126	0.144362	-0.17495	0.0215441	0.926165	0.839499	1.02178
ACP	GCST90277379	Triacylglycerol (46:1)	Inverse variance weighted	18	-0.0202609	0.0265708	0.445747	-0.0723398	0.0318179	0.979943	0.930215	1.03233
ACP	GCST90277379	Triacylglycerol (46:1)	Weighted median	18	0.00958571	0.0379471	0.800572	-0.0647905	0.083962	1.00963	0.937264	1.08759
ACP	GCST90277379	Triacylglycerol (46:1)	MR Egger	18	0.00798744	0.0666701	0.906129	-0.122686	0.138661	1.00802	0.884541	1.14873
ACP	GCST90277379	Triacylglycerol (46:1)	Weighted mode	18	0.0376303	0.0574381	0.521142	-0.0749483	0.150209	1.03835	0.927791	1.16208
ACP	GCST90277380	Triacylglycerol (46:2)	Inverse variance weighted	18	-0.0186637	0.0306524	0.542603	-0.0787425	0.041415	0.981509	0.924278	1.04228
ACP	GCST90277380	Triacylglycerol (46:2)	Weighted median	18	-0.0182673	0.0409235	0.655324	-0.0984773	0.0619426	0.981898	0.906216	1.0639
ACP	GCST90277380	Triacylglycerol (46:2)	MR Egger	18	-0.0425734	0.0781304	0.593335	-0.195709	0.110562	0.95832	0.822252	1.11691
ACP	GCST90277380	Triacylglycerol (46:2)	Weighted mode	18	-0.00482602	0.0607619	0.937622	-0.123919	0.114267	0.995186	0.883451	1.12105
ACP	GCST90277381	Triacylglycerol (48:0)	Inverse variance weighted	18	-0.0255454	0.02789	0.359701	-0.0802099	0.029119	0.974778	0.922923	1.02955
ACP	GCST90277381	Triacylglycerol (48:0)	Weighted median	18	0.0172155	0.0387933	0.657206	-0.0588194	0.0932503	1.01736	0.942877	1.09774
ACP	GCST90277381	Triacylglycerol (48:0)	MR Egger	18	0.0149305	0.0691358	0.831749	-0.120576	0.150437	1.01504	0.88641	1.16234
ACP	GCST90277381	Triacylglycerol (48:0)	Weighted mode	18	0.0310205	0.0516664	0.55616	-0.0702457	0.132287	1.03151	0.932165	1.14144
ACP	GCST90277382	Triacylglycerol (48:1)	Inverse variance weighted	18	-0.0314942	0.0255594	0.217875	-0.0815907	0.0186022	0.968997	0.921649	1.01878
ACP	GCST90277382	Triacylglycerol (48:1)	Weighted median	18	-0.0150228	0.0347568	0.665576	-0.0831462	0.0531005	0.985089	0.920217	1.05454
ACP	GCST90277382	Triacylglycerol (48:1)	MR Egger	18	-0.0287082	0.0652973	0.666069	-0.156691	0.0992745	0.9717	0.854968	1.10437
ACP	GCST90277382	Triacylglycerol (48:1)	Weighted mode	18	0.00349762	0.0497473	0.944769	-0.0940071	0.101002	1.0035	0.910276	1.10628
ACP	GCST90277383	Triacylglycerol (48:2)	Inverse variance weighted	18	-0.0351959	0.0256439	0.169913	-0.085458	0.0150663	0.965416	0.918092	1.01518
ACP	GCST90277383	Triacylglycerol (48:2)	Weighted median	18	-0.0180639	0.0362623	0.618381	-0.089138	0.0530101	0.982098	0.914719	1.05444
ACP	GCST90277383	Triacylglycerol (48:2)	MR Egger	18	-0.0341691	0.0655182	0.609148	-0.162585	0.0942466	0.966408	0.849944	1.09883
ACP	GCST90277383	Triacylglycerol (48:2)	Weighted mode	18	-0.00268922	0.0517598	0.95917	-0.104138	0.09876	0.997314	0.901101	1.1038
ACP	GCST90277384	Triacylglycerol (48:3)	Inverse variance weighted	18	-0.035983	0.026281	0.170947	-0.0874937	0.0155277	0.964657	0.916225	1.01565
ACP	GCST90277384	Triacylglycerol (48:3)	Weighted median	18	0.00525914	0.0366079	0.885768	-0.0664923	0.0770106	1.00527	0.93567	1.08005
ACP	GCST90277384	Triacylglycerol (48:3)	MR Egger	18	-0.0558698	0.0669757	0.416461	-0.187142	0.0754026	0.945662	0.829326	1.07832
ACP	GCST90277384	Triacylglycerol (48:3)	Weighted mode	18	0.0124474	0.0505127	0.808307	-0.0865575	0.111452	1.01253	0.917083	1.1179
ACP	GCST90277385	Triacylglycerol (49:1)	Inverse variance weighted	18	-0.0352141	0.0270184	0.19246	-0.0881702	0.017742	0.965399	0.915605	1.0179
ACP	GCST90277385	Triacylglycerol (49:1)	Weighted median	18	-0.00723792	0.037548	0.847143	-0.080832	0.0663562	0.992788	0.922349	1.06861
ACP	GCST90277385	Triacylglycerol (49:1)	MR Egger	18	-0.047242	0.0669747	0.490723	-0.178512	0.0840285	0.953857	0.836514	1.08766
ACP	GCST90277385	Triacylglycerol (49:1)	Weighted mode	18	-0.00504203	0.0557482	0.928992	-0.114309	0.104224	0.994971	0.891983	1.10985
ACP	GCST90277386	Triacylglycerol (49:2)	Inverse variance weighted	18	-0.0325635	0.0288028	0.258236	-0.0890169	0.0238899	0.967961	0.91483	1.02418
ACP	GCST90277386	Triacylglycerol (49:2)	Weighted median	18	0.0142809	0.0366233	0.69658	-0.0575007	0.0860625	1.01438	0.944121	1.08987
ACP	GCST90277386	Triacylglycerol (49:2)	MR Egger	18	-0.0388725	0.0734485	0.603899	-0.182832	0.105087	0.961873	0.832908	1.11081
ACP	GCST90277386	Triacylglycerol (49:2)	Weighted mode	18	0.0189112	0.0507526	0.71404	-0.0805639	0.118386	1.01909	0.922596	1.12568
ACP	GCST90277387	Triacylglycerol (50:1)	Inverse variance weighted	18	-0.0110063	0.0244038	0.651984	-0.0588379	0.0368252	0.989054	0.94286	1.03751
ACP	GCST90277387	Triacylglycerol (50:1)	Weighted median	18	0.0153181	0.0344577	0.656648	-0.0522191	0.0828552	1.01544	0.949121	1.08638
ACP	GCST90277387	Triacylglycerol (50:1)	MR Egger	18	-0.00203769	0.0604617	0.973531	-0.120543	0.116467	0.997964	0.886439	1.12352
ACP	GCST90277387	Triacylglycerol (50:1)	Weighted mode	18	0.0221389	0.0487618	0.655556	-0.0734342	0.117712	1.02239	0.929197	1.12492
ACP	GCST90277388	Triacylglycerol (50:2)	Inverse variance weighted	18	-0.0365654	0.024344	0.13309	-0.0842797	0.0111489	0.964095	0.919174	1.01121
ACP	GCST90277388	Triacylglycerol (50:2)	Weighted median	18	-0.0220157	0.0340235	0.517584	-0.0887017	0.0446703	0.978225	0.915119	1.04568
ACP	GCST90277388	Triacylglycerol (50:2)	MR Egger	18	-0.0232882	0.0614334	0.709612	-0.143698	0.0971213	0.976981	0.86615	1.10199
ACP	GCST90277388	Triacylglycerol (50:2)	Weighted mode	18	-0.00588309	0.0533457	0.913477	-0.110441	0.0986745	0.994134	0.895439	1.10371
ACP	GCST90277389	Triacylglycerol (50:3)	Inverse variance weighted	18	-0.0387372	0.0251554	0.123581	-0.0880417	0.0105674	0.962004	0.915723	1.01062
ACP	GCST90277389	Triacylglycerol (50:3)	Weighted median	18	-0.0336312	0.0354231	0.34241	-0.10306	0.035798	0.966928	0.902072	1.03645
ACP	GCST90277389	Triacylglycerol (50:3)	MR Egger	18	-0.0541627	0.064114	0.410684	-0.179826	0.0715007	0.947278	0.835415	1.07412
ACP	GCST90277389	Triacylglycerol (50:3)	Weighted mode	18	0.000606193	0.0574556	0.991705	-0.112007	0.113219	1.00061	0.894038	1.11988
ACP	GCST90277390	Triacylglycerol (50:4)	Inverse variance weighted	18	-0.0336955	0.0265787	0.204883	-0.0857898	0.0183988	0.966866	0.917787	1.01857
ACP	GCST90277390	Triacylglycerol (50:4)	Weighted median	18	-0.0197519	0.0355071	0.57802	-0.0893457	0.049842	0.980442	0.914529	1.0511
ACP	GCST90277390	Triacylglycerol (50:4)	MR Egger	18	-0.0682247	0.0672273	0.325285	-0.19999	0.0635408	0.934051	0.818739	1.0656
ACP	GCST90277390	Triacylglycerol (50:4)	Weighted mode	18	0.0188765	0.0597329	0.755838	-0.0982	0.135953	1.01906	0.906468	1.14563
ACP	GCST90277391	Triacylglycerol (50:5)	Inverse variance weighted	18	-0.0457505	0.0326469	0.161103	-0.109738	0.0182375	0.95528	0.896068	1.0184
ACP	GCST90277391	Triacylglycerol (50:5)	Weighted median	18	-0.00663849	0.0395002	0.866534	-0.0840588	0.0707818	0.993383	0.919377	1.07335
ACP	GCST90277391	Triacylglycerol (50:5)	MR Egger	18	-0.126803	0.0804708	0.134644	-0.284526	0.0309197	0.880907	0.752371	1.0314
ACP	GCST90277391	Triacylglycerol (50:5)	Weighted mode	18	-0.0148173	0.0538776	0.786617	-0.120418	0.0907828	0.985292	0.88655	1.09503
ACP	GCST90277392	Triacylglycerol (51:1)	Inverse variance weighted	18	-0.0427263	0.0278897	0.125529	-0.09739	0.0119375	0.958174	0.907202	1.01201
ACP	GCST90277392	Triacylglycerol (51:1)	Weighted median	18	-0.0100994	0.0375822	0.788139	-0.0837604	0.0635617	0.989951	0.919652	1.06563
ACP	GCST90277392	Triacylglycerol (51:1)	MR Egger	18	0.0297001	0.0689561	0.672425	-0.105454	0.164854	1.03015	0.899916	1.17922
ACP	GCST90277392	Triacylglycerol (51:1)	Weighted mode	18	0.0141792	0.0562928	0.804151	-0.0961546	0.124513	1.01428	0.908324	1.1326
ACP	GCST90277393	Triacylglycerol (51:2)	Inverse variance weighted	18	-0.0209744	0.0243825	0.389666	-0.0687642	0.0268153	0.979244	0.933547	1.02718
ACP	GCST90277393	Triacylglycerol (51:2)	Weighted median	18	0.0247069	0.0342428	0.470589	-0.042409	0.0918229	1.02501	0.958478	1.09617
ACP	GCST90277393	Triacylglycerol (51:2)	MR Egger	18	0.00702701	0.0604117	0.908847	-0.11138	0.125434	1.00705	0.894599	1.13364
ACP	GCST90277393	Triacylglycerol (51:2)	Weighted mode	18	0.0417549	0.0512844	0.426798	-0.0587625	0.142272	1.04264	0.942931	1.15289
ACP	GCST90277394	Triacylglycerol (51:3)	Inverse variance weighted	18	-0.0318341	0.02679	0.234723	-0.0843425	0.0206744	0.968667	0.919116	1.02089
ACP	GCST90277394	Triacylglycerol (51:3)	Weighted median	18	0.0120435	0.0357841	0.736449	-0.0580934	0.0821804	1.01212	0.943562	1.08565
ACP	GCST90277394	Triacylglycerol (51:3)	MR Egger	18	-0.0134012	0.0682416	0.846787	-0.147155	0.120352	0.986688	0.86316	1.12789
ACP	GCST90277394	Triacylglycerol (51:3)	Weighted mode	18	0.0237924	0.0537232	0.663443	-0.0815051	0.12909	1.02408	0.921728	1.13779
ACP	GCST90277395	Triacylglycerol (51:4)	Inverse variance weighted	18	-0.0715982	0.0288972	0.0132239	-0.128237	-0.0149596	0.930905	0.879645	0.985152
ACP	GCST90277395	Triacylglycerol (51:4)	Weighted median	18	-0.0575353	0.0425597	0.176417	-0.140952	0.0258818	0.944089	0.868531	1.02622
ACP	GCST90277395	Triacylglycerol (51:4)	MR Egger	18	-0.0748345	0.0735483	0.324061	-0.218989	0.0693201	0.927897	0.80333	1.07178
ACP	GCST90277395	Triacylglycerol (51:4)	Weighted mode	18	-0.010197	0.0621665	0.871644	-0.132043	0.111649	0.989855	0.876303	1.11812
ACP	GCST90277396	Triacylglycerol (52:2)	Inverse variance weighted	18	-0.00683094	0.0243473	0.779046	-0.0545517	0.0408898	0.993192	0.94691	1.04174
ACP	GCST90277396	Triacylglycerol (52:2)	Weighted median	18	0.00240068	0.0352638	0.945724	-0.0667165	0.0715178	1.0024	0.93546	1.07414
ACP	GCST90277396	Triacylglycerol (52:2)	MR Egger	18	0.0113914	0.0603266	0.852601	-0.106849	0.129632	1.01146	0.898662	1.13841
ACP	GCST90277396	Triacylglycerol (52:2)	Weighted mode	18	0.0543153	0.0611125	0.386527	-0.0654652	0.174096	1.05582	0.936632	1.19017
ACP	GCST90277397	Triacylglycerol (52:3)	Inverse variance weighted	18	-0.00578573	0.0243237	0.811986	-0.0534601	0.0418886	0.994231	0.947944	1.04278
ACP	GCST90277397	Triacylglycerol (52:3)	Weighted median	18	-0.0118435	0.0354829	0.738545	-0.0813901	0.057703	0.988226	0.921834	1.0594
ACP	GCST90277397	Triacylglycerol (52:3)	MR Egger	18	-0.0145549	0.0610569	0.81461	-0.134226	0.105117	0.985551	0.874392	1.11084
ACP	GCST90277397	Triacylglycerol (52:3)	Weighted mode	18	0.0507902	0.0630328	0.4315	-0.072754	0.174334	1.0521	0.92983	1.19045
ACP	GCST90277398	Triacylglycerol (52:4)	Inverse variance weighted	18	-0.00436292	0.024323	0.857644	-0.052036	0.0433102	0.995647	0.949295	1.04426
ACP	GCST90277398	Triacylglycerol (52:4)	Weighted median	18	0.0111067	0.0341339	0.744889	-0.0557958	0.0780092	1.01117	0.945732	1.08113
ACP	GCST90277398	Triacylglycerol (52:4)	MR Egger	18	-0.0391504	0.0602773	0.525227	-0.157294	0.0789931	0.961606	0.854453	1.0822
ACP	GCST90277398	Triacylglycerol (52:4)	Weighted mode	18	0.0686265	0.0693976	0.336584	-0.0673927	0.204646	1.07104	0.934828	1.22709
ACP	GCST90277399	Triacylglycerol (52:5)	Inverse variance weighted	18	-0.0109539	0.0244507	0.654153	-0.0588773	0.0369695	0.989106	0.942822	1.03766
ACP	GCST90277399	Triacylglycerol (52:5)	Weighted median	18	-0.0266357	0.0344975	0.440052	-0.0942507	0.0409794	0.973716	0.910055	1.04183
ACP	GCST90277399	Triacylglycerol (52:5)	MR Egger	18	-0.0726368	0.060298	0.245863	-0.190821	0.0455473	0.929939	0.826281	1.0466
ACP	GCST90277399	Triacylglycerol (52:5)	Weighted mode	18	0.0740479	0.0640161	0.263388	-0.0514236	0.199519	1.07686	0.949876	1.22082
ACP	GCST90277400	Triacylglycerol (52:6)	Inverse variance weighted	18	-0.0286454	0.0307154	0.351023	-0.0888476	0.0315568	0.971761	0.914985	1.03206
ACP	GCST90277400	Triacylglycerol (52:6)	Weighted median	18	-0.0477158	0.0402001	0.235245	-0.126508	0.0310765	0.953405	0.881167	1.03156
ACP	GCST90277400	Triacylglycerol (52:6)	MR Egger	18	-0.101754	0.0756544	0.197387	-0.250036	0.0465289	0.903252	0.778772	1.04763
ACP	GCST90277400	Triacylglycerol (52:6)	Weighted mode	18	-0.0769627	0.078357	0.339772	-0.230542	0.0766171	0.925924	0.794103	1.07963
ACP	GCST90277401	Triacylglycerol (53:2)	Inverse variance weighted	18	-0.0195721	0.0246361	0.426934	-0.0678588	0.0287146	0.980618	0.934392	1.02913
ACP	GCST90277401	Triacylglycerol (53:2)	Weighted median	18	0.00583578	0.0366466	0.873476	-0.0659915	0.0776631	1.00585	0.936139	1.08076
ACP	GCST90277401	Triacylglycerol (53:2)	MR Egger	18	0.0316013	0.060989	0.611447	-0.0879373	0.15114	1.03211	0.915818	1.16316
ACP	GCST90277401	Triacylglycerol (53:2)	Weighted mode	18	0.0199047	0.0535107	0.714507	-0.0849762	0.124786	1.0201	0.918534	1.13291
ACP	GCST90277402	Triacylglycerol (53:3)	Inverse variance weighted	18	-0.0165829	0.0244213	0.497116	-0.0644486	0.0312828	0.983554	0.937584	1.03178
ACP	GCST90277402	Triacylglycerol (53:3)	Weighted median	18	0.0090844	0.0350842	0.795688	-0.0596806	0.0778494	1.00913	0.942065	1.08096
ACP	GCST90277402	Triacylglycerol (53:3)	MR Egger	18	0.00723503	0.0605168	0.906325	-0.111378	0.125848	1.00726	0.894601	1.13411
ACP	GCST90277402	Triacylglycerol (53:3)	Weighted mode	18	0.0354887	0.0546476	0.524752	-0.0716207	0.142598	1.03613	0.930884	1.15327
ACP	GCST90277403	Triacylglycerol (53:4)	Inverse variance weighted	18	-0.0373085	0.0256724	0.146153	-0.0876264	0.0130094	0.963379	0.916103	1.01309
ACP	GCST90277403	Triacylglycerol (53:4)	Weighted median	18	-0.0302076	0.0360827	0.402493	-0.10093	0.0405144	0.970244	0.903997	1.04135
ACP	GCST90277403	Triacylglycerol (53:4)	MR Egger	18	-0.0609644	0.0634791	0.351151	-0.185383	0.0634547	0.940857	0.830786	1.06551
ACP	GCST90277403	Triacylglycerol (53:4)	Weighted mode	18	-0.025717	0.0534077	0.636286	-0.130396	0.0789621	0.974611	0.877748	1.08216
ACP	GCST90277404	Triacylglycerol (54:3)	Inverse variance weighted	18	-0.0016307	0.0243566	0.946621	-0.0493696	0.0461082	0.998371	0.951829	1.04719
ACP	GCST90277404	Triacylglycerol (54:3)	Weighted median	18	0.0154269	0.0348421	0.657934	-0.0528636	0.0837175	1.01555	0.948509	1.08732
ACP	GCST90277404	Triacylglycerol (54:3)	MR Egger	18	0.00953958	0.0603571	0.876393	-0.10876	0.12784	1.00959	0.896945	1.13637
ACP	GCST90277404	Triacylglycerol (54:3)	Weighted mode	18	0.0489907	0.0580665	0.410552	-0.0648196	0.162801	1.05021	0.937237	1.1768
ACP	GCST90277405	Triacylglycerol (54:4)	Inverse variance weighted	18	-0.000372833	0.0243368	0.987777	-0.0480729	0.0473272	0.999627	0.953064	1.04847
ACP	GCST90277405	Triacylglycerol (54:4)	Weighted median	18	-0.00626638	0.0350024	0.857916	-0.074871	0.0623383	0.993753	0.927863	1.06432
ACP	GCST90277405	Triacylglycerol (54:4)	MR Egger	18	-0.0171183	0.0603057	0.780159	-0.135318	0.101081	0.983027	0.873439	1.10637
ACP	GCST90277405	Triacylglycerol (54:4)	Weighted mode	18	0.00285912	0.0631869	0.964436	-0.120987	0.126705	1.00286	0.886045	1.13508
ACP	GCST90277406	Triacylglycerol (54:5)	Inverse variance weighted	18	-0.00649799	0.0243675	0.789726	-0.0542583	0.0412623	0.993523	0.947187	1.04213
ACP	GCST90277406	Triacylglycerol (54:5)	Weighted median	18	-0.0107454	0.0348785	0.758021	-0.0791072	0.0576164	0.989312	0.923941	1.05931
ACP	GCST90277406	Triacylglycerol (54:5)	MR Egger	18	-0.0517818	0.0603649	0.403663	-0.170097	0.0665334	0.949536	0.843583	1.0688
ACP	GCST90277406	Triacylglycerol (54:5)	Weighted mode	18	0.0572028	0.0632517	0.378439	-0.0667705	0.181176	1.05887	0.93541	1.19863
ACP	GCST90277407	Triacylglycerol (54:6)	Inverse variance weighted	18	0.00166209	0.0245255	0.945969	-0.0464078	0.049732	1.00166	0.954653	1.05099
ACP	GCST90277407	Triacylglycerol (54:6)	Weighted median	18	-0.0045506	0.0324919	0.888618	-0.0682348	0.0591336	0.99546	0.934041	1.06092
ACP	GCST90277407	Triacylglycerol (54:6)	MR Egger	18	-0.0491757	0.0607705	0.430268	-0.168286	0.0699345	0.952014	0.845112	1.07244
ACP	GCST90277407	Triacylglycerol (54:6)	Weighted mode	18	0.0449464	0.0518181	0.397808	-0.0566171	0.14651	1.04597	0.944956	1.15779
ACP	GCST90277408	Triacylglycerol (54:7)	Inverse variance weighted	18	-0.00135789	0.0249954	0.956676	-0.0503488	0.047633	0.998643	0.950898	1.04879
ACP	GCST90277408	Triacylglycerol (54:7)	Weighted median	18	0.000800261	0.0328852	0.980585	-0.0636548	0.0652553	1.0008	0.938329	1.06743
ACP	GCST90277408	Triacylglycerol (54:7)	MR Egger	18	-0.0645482	0.0620856	0.313952	-0.186236	0.0571395	0.937491	0.830078	1.0588
ACP	GCST90277408	Triacylglycerol (54:7)	Weighted mode	18	0.010875	0.0512512	0.834482	-0.0895773	0.111327	1.01093	0.914318	1.11776
ACP	GCST90277409	Triacylglycerol (56:3)	Inverse variance weighted	18	-0.0124219	0.0297978	0.676772	-0.0708255	0.0459817	0.987655	0.931624	1.04706
ACP	GCST90277409	Triacylglycerol (56:3)	Weighted median	18	0.0739375	0.0402422	0.0661639	-0.00493726	0.152812	1.07674	0.995075	1.16511
ACP	GCST90277409	Triacylglycerol (56:3)	MR Egger	18	0.0763183	0.0723072	0.306886	-0.0654037	0.21804	1.07931	0.936689	1.24364
ACP	GCST90277409	Triacylglycerol (56:3)	Weighted mode	18	0.084566	0.0605038	0.180178	-0.0340214	0.203153	1.08824	0.966551	1.22526
ACP	GCST90277410	Triacylglycerol (56:4)	Inverse variance weighted	18	-0.00344267	0.0324127	0.915413	-0.0669715	0.0600862	0.996563	0.935222	1.06193
ACP	GCST90277410	Triacylglycerol (56:4)	Weighted median	18	-0.0131975	0.0388317	0.733959	-0.0893075	0.0629126	0.986889	0.914564	1.06493
ACP	GCST90277410	Triacylglycerol (56:4)	MR Egger	18	-0.0141217	0.0825088	0.866249	-0.175839	0.147596	0.985978	0.838753	1.15904
ACP	GCST90277410	Triacylglycerol (56:4)	Weighted mode	18	-0.0183558	0.0626211	0.772975	-0.141093	0.104382	0.981812	0.868408	1.11002
ACP	GCST90277411	Triacylglycerol (56:5)	Inverse variance weighted	18	0.0205782	0.0278299	0.459648	-0.0339685	0.0751249	1.02079	0.966602	1.07802
ACP	GCST90277411	Triacylglycerol (56:5)	Weighted median	18	0.0395315	0.0406953	0.331348	-0.0402313	0.119294	1.04032	0.960567	1.1267
ACP	GCST90277411	Triacylglycerol (56:5)	MR Egger	18	0.0102959	0.0694343	0.883972	-0.125795	0.146387	1.01035	0.881795	1.15764
ACP	GCST90277411	Triacylglycerol (56:5)	Weighted mode	18	0.0847414	0.0670735	0.223494	-0.0467226	0.216205	1.08844	0.954352	1.24136
ACP	GCST90277412	Triacylglycerol (56:6)	Inverse variance weighted	18	0.00828044	0.0243573	0.733889	-0.0394599	0.0560208	1.00831	0.961308	1.05762
ACP	GCST90277412	Triacylglycerol (56:6)	Weighted median	18	0.00763792	0.0350805	0.827643	-0.0611199	0.0763958	1.00767	0.94071	1.07939
ACP	GCST90277412	Triacylglycerol (56:6)	MR Egger	18	-0.033505	0.0603506	0.586455	-0.151792	0.0847821	0.96705	0.859167	1.08848
ACP	GCST90277412	Triacylglycerol (56:6)	Weighted mode	18	-0.0044659	0.0508363	0.931023	-0.104105	0.0951732	0.995544	0.901131	1.09985
ACP	GCST90277413	Triacylglycerol (56:7)	Inverse variance weighted	18	0.00376125	0.0244172	0.877577	-0.0440965	0.051619	1.00377	0.956862	1.05297
ACP	GCST90277413	Triacylglycerol (56:7)	Weighted median	18	0.000125936	0.0338105	0.997028	-0.0661427	0.0663945	1.00013	0.935997	1.06865
ACP	GCST90277413	Triacylglycerol (56:7)	MR Egger	18	-0.0850753	0.0605089	0.178848	-0.203673	0.0335222	0.918443	0.815729	1.03409
ACP	GCST90277413	Triacylglycerol (56:7)	Weighted mode	18	-0.0205354	0.0475971	0.671568	-0.113826	0.0727549	0.979674	0.892413	1.07547
ACP	GCST90277414	Triacylglycerol (56:8)	Inverse variance weighted	18	-0.00930089	0.0252522	0.712634	-0.0587951	0.0401934	0.990742	0.9429	1.04101
ACP	GCST90277414	Triacylglycerol (56:8)	Weighted median	18	-0.0135465	0.035411	0.702054	-0.0829521	0.0558591	0.986545	0.920395	1.05745
ACP	GCST90277414	Triacylglycerol (56:8)	MR Egger	18	-0.130404	0.0619711	0.0515189	-0.251867	-0.00894036	0.877741	0.777348	0.991099
ACP	GCST90277414	Triacylglycerol (56:8)	Weighted mode	18	-0.00799288	0.0499636	0.874787	-0.105922	0.0899358	0.992039	0.899495	1.0941
ACP	GCST90277415	Triacylglycerol (58:7)	Inverse variance weighted	18	-0.0203611	0.0280856	0.468472	-0.0754089	0.0346867	0.979845	0.927364	1.0353
ACP	GCST90277415	Triacylglycerol (58:7)	Weighted median	18	-0.0100274	0.040226	0.803147	-0.0888704	0.0688156	0.990023	0.914964	1.07124
ACP	GCST90277415	Triacylglycerol (58:7)	MR Egger	18	-0.0992492	0.0694738	0.172355	-0.235418	0.0369195	0.905517	0.790241	1.03761
ACP	GCST90277415	Triacylglycerol (58:7)	Weighted mode	18	0.00278074	0.0571183	0.961739	-0.109171	0.114733	1.00278	0.896577	1.12157
ACP	GCST90277416	Triacylglycerol (58:8)	Inverse variance weighted	18	0.00202429	0.0286982	0.943766	-0.0542242	0.0582727	1.00203	0.94722	1.06
ACP	GCST90277416	Triacylglycerol (58:8)	Weighted median	18	-0.0189854	0.0378626	0.616069	-0.0931961	0.0552253	0.981194	0.911015	1.05678
ACP	GCST90277416	Triacylglycerol (58:8)	MR Egger	18	-0.113218	0.0661806	0.106444	-0.242932	0.0164962	0.892956	0.784325	1.01663
ACP	GCST90277416	Triacylglycerol (58:8)	Weighted mode	18	-0.0277287	0.0489374	0.578381	-0.123646	0.0681887	0.972652	0.883693	1.07057
